# Supplementary material for: Gut Microbiome Differences Across Mixed-Sex and Female-Only Social Rearing Regimes in Female Field Crickets Teleogryllus occipitalis (Orthoptera: Gryllidae)
Source: Insects. 2026 Jan 13;17(1):91. doi: 10.3390/insects17010091 (PMC12841673; doi:10.3390/insects17010091)
Supplement: Supplementary file 1 [file insects-17-00091-s001.zip]

Archive with 28 entries (28 files):
- Figure S1_ver2.jpg
- __MACOSX/._Figure S1_ver2.jpg
- Figure S2_ver2.jpg
- __MACOSX/._Figure S2_ver2.jpg
- Figure S3_ver2.jpg
- __MACOSX/._Figure S3_ver2.jpg
- Figure S4.jpg
- __MACOSX/._Figure S4.jpg
- Script S1.txt
- __MACOSX/._Script S1.txt
- Table S1.xlsx
- __MACOSX/._Table S1.xlsx
- Table S2.xlsx
- __MACOSX/._Table S2.xlsx
- Table S3.xlsx
- __MACOSX/._Table S3.xlsx
- Table S4.xlsx
- __MACOSX/._Table S4.xlsx
- Table S5.xlsx
- __MACOSX/._Table S5.xlsx
- Table S6.xlsx
- __MACOSX/._Table S6.xlsx
- Table S7.xlsx
- __MACOSX/._Table S7.xlsx
- Table S8.xlsx
- __MACOSX/._Table S8.xlsx
- Table S9.xlsx
- __MACOSX/._Table S9.xlsx
