# Supplementary material for: Gut Microbiome Differences Across Mixed-Sex and Female-Only Social Rearing Regimes in Female Field Crickets Teleogryllus occipitalis (Orthoptera: Gryllidae)
Source: Insects. 2026 Jan 13;17(1):91. doi: 10.3390/insects17010091 (PMC12841673; doi:10.3390/insects17010091)
Supplement: Supplementary file 1 [file insects-17-00091-s001.zip › Script S1.txt]

#!/usr/bin/env bash
# Workflow script used for host-read removal in this study (paths generalized for publication).
# (Paths are intentionally generalized for publication.)

###############################################################################
# 0) User-editable parameters (EDIT HERE)
###############################################################################
# Project directories (set these to your environment)
PROJECT_DIR="/path/to/project"
DB_DIR="${PROJECT_DIR}/databases"
INPUT_DIR="${PROJECT_DIR}/reads"
OUTDIR="${PROJECT_DIR}/kneaddata_out/sample_001"

# Input FASTQ (paired-end)
INPUT1="sample_001_R1.fastq.gz"
INPUT2="sample_001_R2.fastq.gz"

# Human genome database (downloaded by kneaddata_database)
HUMAN_DB_DIR="${DB_DIR}/ref_human"

# Teleogryllus occipitalis genome FASTA and Bowtie2 index prefix
# The genome FASTA (GCA_011170035.1_Tocci_1.0_genomic.fna) was obtained from:
# Kataoka K., Minei R., Ide K., Ogura A., Takeyama H., Takeda M., Suzuki T., Yura K., Asahi T.
# "The Draft Genome Dataset of the Asian Cricket Teleogryllus occipitalis for Molecular Research Toward Entomophagy"
# Frontiers in Genetics (2020) 11:470. doi:10.3389/fgene.2020.00470
CRICKET_FASTA="${DB_DIR}/GCA_011170035.1_Tocci_1.0_genomic.fna"
CRICKET_DB_DIR="${DB_DIR}/ref_TO"
CRICKET_DB_PREFIX="${CRICKET_DB_DIR}/ref_TO"

# Threads
THREADS=20

# Trimmomatic path (kept for completeness; kneaddata uses it unless bypass-trim)
TRIMMOMATIC_DIR="${DB_DIR}/Trimmomatic-0.39"

###############################################################################
# 1) Download human genome Bowtie2 DB (skip if already present; .bt2 only)
###############################################################################
mkdir -p "${HUMAN_DB_DIR}"
if ! find "${HUMAN_DB_DIR}" -type f -name "*.bt2" | grep -q . ; then
  kneaddata_database --download human_genome bowtie2 "${HUMAN_DB_DIR}"
fi

###############################################################################
# 2) Build Bowtie2 index for T. occipitalis genome (skip if already present; .bt2 only)
###############################################################################
mkdir -p "${CRICKET_DB_DIR}"
if [ ! -e "${CRICKET_DB_PREFIX}.1.bt2" ]; then
  bowtie2-build --threads "${THREADS}" "${CRICKET_FASTA}" "${CRICKET_DB_PREFIX}" 
fi

###############################################################################
# 3) Run KneadData (single paired-end sample)
###############################################################################
mkdir -p "${OUTDIR}"

kneaddata \
  --input1 "${INPUT_DIR}/${INPUT1}" \
  --input2 "${INPUT_DIR}/${INPUT2}" \
  -db "${CRICKET_DB_DIR}" \
  -db "${HUMAN_DB_DIR}" \
  --output "${OUTDIR}" \
  -t "${THREADS}" \
  --trimmomatic "${TRIMMOMATIC_DIR}" \
  --bypass-trim
