# Supplementary material for: Gut Microbiome Differences Across Mixed-Sex and Female-Only Social Rearing Regimes in Female Field Crickets Teleogryllus occipitalis (Orthoptera: Gryllidae)
Source: Insects. 2026 Jan 13;17(1):91. doi: 10.3390/insects17010091 (PMC12841673; doi:10.3390/insects17010091)
Supplement: Supplementary file 1 [file insects-17-00091-s001.zip › Table S1.xlsx]

## Sheet: Sheet1
Supplementary Table S1. Summary of metagenomic sequencing statistics for all samples
Sample	Raw reads	%GC	Raw Q20 (%)	Raw Q30 (%)	Clean reads	Bacterial genome content (%)	Clean Q20 (%)	Clean Q30 (%)
F(MX)_1	59781997	43.1444	95.5755	86.4202	34668499	57.9915	95.712	86.7126
F(MX)_2	84841539	42.6872	96.0751	87.8906	40862362	48.1632	96.2146	88.185
F(MX)_3	92304885	43.1576	95.7229	88.8872	44174184	47.8568	95.9632	89.3554
F(FO)_1	66993546	41.9865	95.5335	88.4982	16240096	24.2413	95.8781	89.2477
F(FO)_2	85727240	43.3326	95.8682	89.3042	37359550	43.5796	96.0666	89.6898
F(FO)_3	80798496	41.5165	95.6051	88.6333	21554706	26.6771	95.9254	89.2606
M_1	73068381	41.6218	95.4919	86.4794	30481349	41.7162	95.7553	87.0938
M_2	80037006	42.8304	95.8165	87.5484	29372155	36.6982	95.8098	87.46
M_3	80003277	42.9632	95.2317	87.7595	36021840	45.0255	95.5034	88.29
