# Supplementary material for: Gut Microbiome Differences Across Mixed-Sex and Female-Only Social Rearing Regimes in Female Field Crickets Teleogryllus occipitalis (Orthoptera: Gryllidae)
Source: Insects. 2026 Jan 13;17(1):91. doi: 10.3390/insects17010091 (PMC12841673; doi:10.3390/insects17010091)
Supplement: Supplementary file 1 [file insects-17-00091-s001.zip › Table S2.xlsx]

## Sheet: report
Supplementary Table S2. General statistics for de novo co-assembly of all samples
Genome statistics	Value
# contigs (>= 0 bp)	232128
# contigs (>= 1000 bp)	121506
# contigs (>= 5000 bp)	31743
# contigs (>= 10000 bp)	18811
# contigs (>= 25000 bp)	9046
# contigs (>= 50000 bp)	4608
Total length (>= 0 bp)	1232911548
Total length (>= 1000 bp)	1156268957
Total length (>= 5000 bp)	974912920
Total length (>= 10000 bp)	884383183
Total length (>= 25000 bp)	731633995
Total length (>= 50000 bp)	575417941
# contigs	232128
Largest contig	1450483
Total length	1232911548
Reference length	181683911
N50	42372
N90	1516
auN	109980
L50	5499
L90	83331
# misassemblies	16
# misassembled contigs	15
Misassembled contigs length	30723
# local misassemblies	7
# scaffold gap ext. mis.	0
# scaffold gap loc. mis.	1
# unaligned mis. contigs	259
# unaligned contigs	228,477 + 3,017 part
Unaligned length	1231031201
Genome fraction (%)	0.784
Duplication ratio	1.426
# N's per 100 kbp	27.94
# mismatches per 100 kbp	8588.53
# indels per 100 kbp	691.89
Largest alignment	21863
Total aligned length	1406283
NA50	-
NA90	-
auNA	3.2
LA50	-
LA90	-
