# Supplementary material for: Gut Microbiome Differences Across Mixed-Sex and Female-Only Social Rearing Regimes in Female Field Crickets Teleogryllus occipitalis (Orthoptera: Gryllidae)
Source: Insects. 2026 Jan 13;17(1):91. doi: 10.3390/insects17010091 (PMC12841673; doi:10.3390/insects17010091)
Supplement: Supplementary file 1 [file insects-17-00091-s001.zip › Table S3.xlsx]

## Sheet: Individuals
Supplementary Table S3. Relative abundance table in domain levels
Domain	F(MX)_1	F(MX)_2	F(MX)_3	F(FO)_1	F(FO)_2	F(FO)_3	M_1	M_2	M_3
Archaea	0.173149	0.194692	0.203818	0.285732	0.273609	0.217746	0.16044	0.242979	0.193849
Bacteria	97.9616	98.1324	97.6734	97.4914	97.3826	96.7662	97.7375	97.7487	97.7166
Unassigned	0.683614	0.594533	0.70636	0.868208	0.771323	1.37448	0.718946	0.716937	0.64762
Viruses	1.18168	1.07836	1.41645	1.35471	1.57247	1.64153	1.3831	1.29143	1.4419

## Sheet: Average
Supplementary Table S3. Average relative abundance table in domain levels
Domain	F(MX)_ave	F(FO)_ave	M_ave
Archaea	0.190553	0.259029	0.199089
Bacteria	97.9224	97.2134	97.7343
Unassigned	0.661502	1.00467	0.694501
Viruses	1.2255	1.5229	1.37214
