# Supplementary material for: Gut Microbiome Differences Across Mixed-Sex and Female-Only Social Rearing Regimes in Female Field Crickets Teleogryllus occipitalis (Orthoptera: Gryllidae)
Source: Insects. 2026 Jan 13;17(1):91. doi: 10.3390/insects17010091 (PMC12841673; doi:10.3390/insects17010091)
Supplement: Supplementary file 1 [file insects-17-00091-s001.zip › Table S4.xlsx]

## Sheet: Phylum
Supplementary Table S4. Relative abundance table of bactetrial composition in phylum levels
Phylum	F(MX)_1	F(MX)_2	F(MX)_3	F(FO)_1	F(FO)_2	F(FO)_3	M_1	M_2	M_3
Acidobacteriota	0.0553574	0.0434265	0.0548454	0.0656699	0.0733325	0.0376866	0.040532	0.0732954	0.0478762
Actinomycetota	0.943376	0.933365	1.23992	1.66841	2.18107	1.23963	1.02075	2.04955	1.57988
Aquificota	0.0131578	0.00767314	0.0196988	0.0256782	0.0197164	0.0176905	0.00882021	0.0132329	0.0141432
Armatimonadota	0.00795742	0.00805929	0.0079204	0.00807072	0.00896746	0.00950958	0.0102802	0.0103349	0.00607838
Atribacterota	0.00293088	0.00315333	0.00168308	0.00470001	0.00186203	0.000522655	0.002954	0.00273058	0.00102129
Bacillota	36.0543	44.3849	41.532	52.013	50.2742	52.4658	39.6947	52.2683	39.5758
Bacteroidota	50.0934	38.7218	40.1516	25.9304	30.2329	32.2102	46.8661	27.0504	43.0944
Balneolota	0.00488918	0.00284559	0.00326153	0.00337343	0.0075912	0.00620963	0.0149425	0.0120783	0.00482542
Bdellovibrionota	0.0237696	0.00924603	0.0282814	0.0358798	0.0240561	0.0228276	0.0134041	0.0277873	0.0244795
Caldisericota	0.020515	0.00734061	0.0279827	0.0276177	0.0190621	0.0204057	0.00956266	0.0184427	0.0192211
Calditrichota	0.00515021	0.00127924	0.00263256	0.00250442	0.0025019	0.00164042	0.00293017	0.00643069	0.0023762
Campylobacterota	0.034013	0.0246771	0.0494574	0.124847	0.0617289	0.0646569	0.0317715	0.0453487	0.0752056
Candidatus Aerophobetes	0.000176603	0	0	0	0	0	0	0.000524461	0
Candidatus Amesbacteria	0.00082809	0.000811384	0.000736796	0.000673515	0.000512903	0.00118338	0.00118861	0.00241159	0.00297784
Candidatus Aminicenantota	0.00343036	0.00218477	0.00251486	0.00623009	0.00741297	0.0017158	0.00618386	0.00586712	0.00421427
Candidatus Anderseniibacteriota	0.000190446	0.000384998	0.000346951	0	0.000438954	0	0.00049157	0.000690854	0.000110913
Candidatus Auribacterota	0.00204868	0.000436996	0	0	0	0	0	0	0
Candidatus Azambacteria	0	0.000404465	0.000330368	0	0	0.000234487	0	0.000278595	0.000254961
Candidatus Binatota	0.00142654	0.000678999	0.00124676	0.000553577	0.00148391	0.00411443	0.00111265	0.0031901	0.00194357
Candidatus Bipolaricaulota	0.000378924	0.000168165	0.000658268	0.00057227	0.000677014	0.00013943	0.000236858	0.000413699	0.000259894
Candidatus Blackallbacteria	0.000139318	0	0.000105989	0.00010667	0.000295892	0.000225685	0.00053808	0.000898857	0.000418029
Candidatus Blackburniibacteriota	0	0	0.000193217	0	0	0	0	0	0.000511251
Candidatus Buchananiibacteriota	0.00113237	8.42557e-05	0.000341234	0.000323226	0.000176117	0.000470151	2.93521e-05	0.000313148	0.000115076
Candidatus Chisholmiibacteriota	0	5.49517e-05	0.000235645	0	6.26529e-05	0.000223006	0	0.000397431	0
Candidatus Cloacimonadota	0.00242254	0.00491087	0.00404014	0.00407777	0.00278389	0.0014595	0.00237412	0.00427866	0.00435019
Candidatus Coatesiibacteriota	0.000540314	0.000759372	0.000854552	0.000818372	0.00183737	0.000120986	0.000120137	0.000970249	0.000681123
Candidatus Collierbacteria	0	0	0.00051443	0	0.000240845	0.000381004	0	5.6584e-05	0
Candidatus Cryosericota	0.00216797	0.0018263	0.00112108	0.00304444	0.00233865	0.00163295	0.00101105	0.00170935	0.0013113
Candidatus Delongiibacteriota	8.69607e-05	0.000120512	0.000172261	0.000404525	0.000229003	0.000203777	0	0.000484217	0
Candidatus Desantisbacteria	0.000106337	0.000117891	0.000187238	0.000452259	8.96086e-05	0.000708345	0.000860193	0.00038941	0.000937819
Candidatus Dormiibacterota	0.000350001	0	0	0	0.000660551	0	0	0.000760991	6.63271e-05
Candidatus Edwardsiibacteriota	0.000974122	0	0	0	0	0	0	0	0
Candidatus Eiseniibacteriota	0.00606159	0.00291501	0.0104624	0.0048646	0.0077704	0.00372394	0.0023584	0.00671461	0.00575943
Candidatus Falkowbacteria	0.00106857	0.00112858	0.00106144	0.000990513	0.00259552	0.00111491	0.000897844	0.00110377	0.00156977
Candidatus Fermentibacteria	0.00133821	0.000759546	0.000420134	0.000509061	0.00140024	0	0.000205457	0.00133095	0
Candidatus Fervidibacterota	0.000523332	0.00152724	0	0.00693347	0.00322879	0	0.000171109	0.000166516	0.00157712
Candidatus Glassiibacteriota	0.000915936	0.000580979	0.00115281	0.00018373	0.00130148	0.000502629	0.000474583	0.000241486	0.0028734
Candidatus Goldiibacteriota	0.000419465	0.000332174	0.000316541	0.000477863	0.000189363	0	0.000154293	0.000200201	0
Candidatus Gottesmanbacteria	0.000272019	0.000628285	8.98075e-05	0.000542308	0.000501436	0.000127486	0.000437751	0.000378666	0.000118815
Candidatus Gracilibacteria	0.00120345	0.00111633	0.000586077	0.00594471	0.00149921	0.00385336	0.000684998	0.000494174	0.000489937
Candidatus Gribaldobacteria	0.000146577	0.000338551	0	0	0	0	0.00117941	0.000734558	0
Candidatus Handelsmaniibacteriota	0.000245342	0	0	0.000260865	0.000723614	0	0.000126342	0.000273224	0
Candidatus Harrisoniibacteriota	0	0	0	0	0	0	0.00184426	0	0
Candidatus Hinthialibacterota	0	5.02543e-05	0.00057467	0	0.000343784	0	0	0.000121153	0
Candidatus Hydrogenedentota	0.0787352	0.0259125	0.126907	0.0561141	0.0575147	0.0744421	0.0336681	0.0381352	0.132933
Candidatus Hydrothermota	0.000298614	0.000403778	0.000840342	0.000211226	0.00042224	0.000372413	0.000589041	0.000176986	0.000278245
Candidatus Jorgensenbacteria	0.000696509	0	0.000207614	0.000156711	0.000310501	0.000110519	0.000669681	6.56541e-05	0.000652037
Candidatus Kaiserbacteria	5.93294e-06	1.37033e-06	0.000526255	0.000362729	0.00460278	6.39529e-05	5.7286e-06	7.59827e-05	1.72763e-06
Candidatus Kerfeldiibacteriota	0.000482315	0	0	0	0	0	0.00076704	0	6.60924e-05
Candidatus Komeiliibacteriota	0.00048191	0.00189222	0.000212137	0.00160125	0.000729711	0.00175037	0.000542864	0.000922413	0.000666559
Candidatus Kryptoniota	0.00154126	0.00102	0.00132727	0	0.000437468	0	0.00112463	0.000479687	0.000468893
Candidatus Kuenenbacteria	0.00146323	0.00055377	0.000962291	0.0037958	0.0032126	0.00161939	0.000975931	0.00184548	0.000677621
Candidatus Latescibacterota	0.00356727	0.00218774	0.00241209	0.00114793	0.00256231	0.00389842	0.00284603	0.00360548	0.00295883
Candidatus Lindowiibacteriota	0.000308139	0.000113874	5.42573e-05	0	0.000162291	0	0	0.000549052	0
Candidatus Lloydiibacteriota	0.000118256	0.000163882	0.000260283	0	0	0	0	0.000263391	6.88706e-05
Candidatus Magasanikiibacteriota	0.00111375	7.07721e-05	0.000255364	0	0.00082639	9.57362e-05	0.000811825	0.00096135	0.000234916
Candidatus Margulisiibacteriota	0.00370338	0.00821932	0.00417482	0.0162023	0.0129268	0.00903373	0.00344497	0.00574899	0.00687042
Candidatus Melainabacteria	0.0119663	0.0180854	0.0178405	0.0219282	0.0226904	0.0179803	0.00943088	0.0172588	0.0165732
Candidatus Methylomirabilota	0.0144939	0.00778443	0.0335995	0.0151595	0.0222431	0.0119203	0.00783863	0.0147352	0.0176044
Candidatus Moduliflexota	0.00516404	0.000436524	0.0015975	0.00139541	0.0018574	0.00255109	0.00801946	0.00340865	0.00148901
Candidatus Moraniibacteriota	0	6.90996e-05	0.000470879	0	0.0003312	0.000140211	0.00115547	0.000925268	0.000733322
Candidatus Muiribacteriota	0	0	7.23245e-05	0.00181445	0.00023737	0.000231003	0.00010576	0.00018297	0.000236227
Candidatus Nealsoniibacteriota	0.000255886	0	0.000413019	0	0	0	0	0.000142483	0.000149024
Candidatus Neomarinimicrobiota	0.0207082	0.00725475	0.0244993	0.0209573	0.0141677	0.0247746	0.00686762	0.0173139	0.017357
Candidatus Nomurabacteria	0.00194904	0.00111193	0.000236017	0.000354326	7.02046e-05	0.000687185	0.000214509	0.000187211	7.76297e-05
Candidatus Omnitrophota	0.0165743	0.0123245	0.00536911	0.00976048	0.00908261	0.00582173	0.012585	0.00703846	0.00841949
Candidatus Paceibacterota	0.000134828	0.000249131	0.000197838	0	0.000189363	0.000252757	0.000289299	0.0001001	0.000157044
Candidatus Parcubacteria	0.00286754	0.00108213	0.000676883	0	0.000126431	0.000732569	0.00327002	0.000505336	0.000919744
Candidatus Peregrinibacteria	0.00261334	0.00763626	0.00180938	0.000442689	0.00120371	0.00212642	0.00274239	0.00317233	0.0024491
Candidatus Poribacteria	0.00291099	0.00341435	0.00338626	0.00201369	0.00516113	0.00422388	0.00120703	0.00285324	0.00271038
Candidatus Portnoyibacteriota	8.96342e-05	0	0.0004143	0.000119132	0.000236043	0	0	0	0.000104403
Candidatus Ratteibacteria	0.000272405	0.00025167	7.99419e-05	0	0	0	0.000175348	0.000202241	0.000158644
Candidatus Raymondiibacteriota	0.000538579	1.18315e-05	6.53933e-05	0	0.000299471	0.00126279	0	0.000980819	0.000614871
Candidatus Rifleibacteriota	0.00315286	0.00148307	0.00161516	0.00457137	0.00311932	0.00199167	0.00123573	0.00277091	0.00111407
Candidatus Rokuibacteriota	0.00434863	0.00328777	0.00340359	0.00509485	0.00351684	0.00152405	0.00257618	0.00480487	0.00280899
Candidatus Ryaniibacteriota	7.26412e-05	0.00016778	0.000111919	0.000386187	0.000363458	0.000102133	0.000187038	0.00024269	0.000105763
Candidatus Saccharibacteria	0.00161649	0.000594625	0.000997243	0.00125738	0.0058545	0.000760081	0.00288592	0.000660113	0.000809438
Candidatus Schekmaniibacteriota	0.000396541	0.000458631	0.000356982	0.000124873	0.00080474	0.000306535	0.0010879	0.00176471	0.000263764
Candidatus Shapirobacteria	0.000507987	8.71469e-05	0.000138409	0	0.00023184	0.000235774	0	0.00190385	0
Candidatus Spechtiibacteriota	0.000100762	5.31956e-05	0.000101384	0.000153054	9.09761e-05	0.000350804	0	0.000545035	0
Candidatus Sumerlaeota	0.00110064	0.000658197	0.000284418	0.000853191	0.000342518	0	0.000771987	0.000585775	0.00063692
Candidatus Sungiibacteriota	0.00015071	0.000111559	0.000238994	0.000400615	0.000952513	0.000226364	0	0.000218391	0.000281291
Candidatus Tagaibacteriota	0.000741645	0	0.000450003	5.32817e-05	0.000147798	0	0	0.000334836	2.33471e-05
Candidatus Tectimicrobiota	0.00704553	0.0065696	0.00496301	0.00562379	0.013694	0.000526817	0.00595057	0.0188506	0.00418679
Candidatus Terryibacteriota	0.000239392	5.10392e-05	0.000502584	0.000685296	0.00209492	0.000138085	4.74147e-05	0.000799792	0.00079361
Candidatus Uhrbacteria	0.00111986	0.000294637	0.000202144	0	0.000338598	0.00157386	0.000662063	0.00134295	0.000666403
Candidatus Walliibacteriota	0.0205291	0.0144774	0.0368045	0.0482819	0.0608755	0.00747985	0.0119371	0.0056731	0.0384524
Candidatus Woesebacteria	0.00107661	0.000169619	0	0	0	0	0.000506485	0.000972986	9.16473e-05
Candidatus Zixiibacteriota	0.00123278	0.000288184	0.000784476	0.00029519	0.000953351	0.000554249	0.000985412	0.00206541	0.00048962
Chlamydiota	0.826469	0.611004	0.624061	0.328794	0.411176	0.420955	0.746516	0.273355	0.563523
Chlorobiota	0.00736975	0.00715184	0.0209502	0.030867	0.0235621	0.0164715	0.00583318	0.0177224	0.0211326
Chloroflexota	0.115169	0.143963	0.110052	0.151266	0.1608	0.137887	0.115584	0.189934	0.117324
Chrysiogenota	0.00127031	0.00048096	0.00027503	0.001639	0.00101661	0.000489596	0.0011787	0.00125446	0.000199193
Coprothermobacterota	0	0	0.000258354	0.000525335	0.00164017	0.000269446	0	0	0.000146486
Cyanobacteriota	0.0601122	0.0419137	0.0528922	0.062767	0.0581189	0.0478364	0.0582489	0.0650139	0.0429976
Deferribacterota	0.104116	0.0817323	0.147428	0.256068	0.163874	0.268792	0.103493	0.0903811	0.127996
Deinococcota	0.0198388	0.0160975	0.0219074	0.0257363	0.0269509	0.0177195	0.0246652	0.0285902	0.0345151
Dictyoglomota	0.0004349	0.000649056	0.00020617	0.000755875	0.0010513	0.000376288	0.000918803	0.000757533	0.000792309
Elusimicrobiota	0.0198698	0.0186173	0.0121003	0.0148213	0.0217092	0.0127927	0.00754245	0.028612	0.0107523
Fibrobacterota	0.0100348	0.021969	0.00744769	0.00936233	0.00946455	0.00761137	0.0100338	0.0124191	0.00945977
Fusobacteriota	0.823104	0.928427	1.19286	0.781074	2.40606	0.32292	1.17738	1.52832	0.52951
Gemmatimonadota	0.0339982	0.0115655	0.0257537	0.0243887	0.0214476	0.0229703	0.0111498	0.0170755	0.0205305
Ignavibacteriota	0.00478844	0.0089854	0.00450743	0.00527474	0.00646312	0.00910015	0.00733187	0.0125401	0.00527181
Kiritimatiellota	0.064862	0.0342953	0.0951532	0.117261	0.119791	0.0404809	0.0169133	0.0353259	0.0867779
Lentisphaerota	0.139579	0.0732814	0.234834	0.0805917	0.121286	0.0709314	0.0598532	0.0989354	0.101719
Mycoplasmatota	0.0538545	0.059521	0.0666419	0.075407	0.0838495	0.0732227	0.056379	0.0780683	0.0615413
Myxococcota	0.0707741	0.0446325	0.115351	0.22582	0.164648	0.0916534	0.0542304	0.103165	0.139438
Nitrospinota	0.00723931	0.00202619	0.00390675	0.00138584	0.00201367	0.00420764	0.00473984	0.00395659	0.00262932
Nitrospirota	0.0268958	0.0262198	0.0235211	0.0456175	0.0341612	0.0485012	0.0293741	0.0354614	0.0235477
Planctomycetota	0.520284	0.25388	0.530621	0.595936	0.615275	0.244931	0.269321	0.354487	0.442983
Pseudomonadota	4.25518	8.44451	5.84785	8.91407	5.31674	5.51021	4.08152	7.26141	5.87079
Rhodothermota	0.000720005	0.000242284	0.000853993	0.00282861	0.00192287	0.00382411	0.00125765	0.00103033	0.00203841
Spirochaetota	0.927235	0.989276	1.21883	1.57492	1.52441	1.25957	0.970273	1.29745	1.15768
Synergistota	0.306601	0.249329	0.379956	0.460582	0.413731	0.4096	0.257914	0.357437	0.347347
Thermodesulfobacteriota	1.03967	0.819635	2.0283	1.74839	1.44976	1.14116	0.99109	2.66885	1.55944
Thermomicrobiota	0.00819823	0.0067211	0.011841	0.010735	0.0111723	0.00536396	0.00470784	0.00961351	0.00852452
Thermotogota	0.0195255	0.0186008	0.0151947	0.026432	0.0206459	0.0229066	0.0213914	0.028963	0.0169022
Unassigned	2.49851	2.59182	3.2789	3.94318	3.38013	3.21085	2.72848	3.06306	3.61578
Verrucomicrobiota	0.523325	0.190525	0.494334	0.306867	0.213686	0.276933	0.311707	0.546	0.331121
Vulcanimicrobiota	0	0	0.00108598	0.00085536	0.000651724	0	0.00148609	0	0.000908054
candidate division CPR2	0.00025698	0	0.000525355	0	0	0	0.00011028	0.00038158	0.000754921
candidate division KD3-62	0.000634653	0.000359006	0.000114037	0.000344309	0.000272879	0	0.00074897	0	6.1602e-05
candidate division LCP-89	0.00508314	0.00337595	0.00360333	0.00477054	0.0114118	4.47073e-05	0.000358701	0.0108222	0.0028494
candidate division WOR-3	0.00114609	5.90708e-05	0	0.000969324	0.000269398	0.000633374	0.000654691	0.000426595	0.000598485
candidate division WWE3	0	0	0.000553555	0.000223403	0.000131963	0	0	0.000514772	0.000218879

## Sheet: Family
Supplementary Table S4. Relative abundance table of bactetrial composition in family levels
Family	F(MX)_1	F(MX)_2	F(MX)_3	F(FO)_1	F(FO)_2	F(FO)_3	M_1	M_2	M_3
Acanthopleuribacteraceae	0.000627998	0.000406167	0.000551989	0.000692138	0.00104695	0.00135527	0.000586476	0.00142886	0.000611543
Acaryochloridaceae	0.000517117	0	0	0	0	0	0.000412126	0	0.000172092
Acetobacteraceae	0.0234815	0.0319249	0.0546577	0.0452206	0.148787	0.0363	0.0444817	0.0397841	0.0535291
Acetomicrobiaceae	0.00567405	0.00179436	0.00628489	0.00406862	0.00883763	0.00420536	0.00581471	0.00849903	0.00759256
Acholeplasmataceae	0.0150598	0.0201572	0.0198894	0.011531	0.0271968	0.0239596	0.0148416	0.0166594	0.0150623
Acidaminobacteraceae	0.0211802	0.0239628	0.0309053	0.0325856	0.0365581	0.0240919	0.0230247	0.0317042	0.0294836
Acidaminococcaceae	0.141968	0.131015	0.129719	0.229791	0.207853	0.204666	0.172288	0.172524	0.151482
Acidilutibacteraceae	0.000277913	0	0	0	0	0	0	0.00122644	0
Acidimicrobiaceae	0.00023998	0.000786369	0.000227229	3.66324e-05	0.000563011	0.000155008	0.000400678	0.000946433	0.00019262
Acidithiobacillaceae	0.000106055	0.000293948	0.00012413	0.00718597	0.00191336	0	0.000136537	0.000649594	0.00142495
Acidobacteriaceae	0.00436654	0.00701149	0.00510422	0.0075406	0.00958952	0.00462524	0.00591902	0.00909286	0.00652987
Actinomycetaceae	0.0274972	0.0365295	0.0413776	0.0449136	0.0652486	0.0344653	0.027982	0.0595699	0.0317618
Actinopolymorphaceae	0.000259853	0.000316027	0.00116145	0.000889265	0.00126844	0.000711996	0.000785931	0.00107921	0.00100564
Actinopolysporaceae	0.000452616	0.000119476	8.74705e-05	0	0.000104654	0.000651884	0	0.000331931	0
Acutalibacteraceae	0.408805	0.559749	0.541397	0.719194	0.705773	0.652919	0.443621	0.671897	0.481961
Aerococcaceae	0.0106406	0.00883127	0.0130473	0.00695197	0.01333	0.0125137	0.0152188	0.0186031	0.0100786
Aeromonadaceae	0.0153564	0.0296367	0.0144042	0.0215635	0.0166775	0.0101408	0.00731976	0.0103888	0.00968083
Aerosakkonemataceae	0	8.83421e-05	0	0	0	0	0.0041855	0.00247583	0
Aestuariivirgaceae	0.000238493	0.00044068	0.00070193	0.000939696	0.000561558	0.00267881	0.00061289	0.000845594	0.000699577
Afifellaceae	0.000117048	0	0.000618295	0	0.000184941	0	0	0	0.000136334
Aggregatilineaceae	0.000177581	0.000535417	0.000213918	0	0.000441425	0.00182214	0.000598586	0.00148529	0.000279878
Ahrensiaceae	0.00011454	0	0.000201682	0.000304467	0	0	0	6.37783e-05	0.000266824
Akkermansiaceae	0.271144	0.0762356	0.240515	0.0690568	0.0520169	0.0999885	0.1374	0.325119	0.126398
Alcaligenaceae	0.013866	0.0114547	0.00920026	0.0417126	0.0261964	0.0103637	0.0140548	0.0342534	0.0166169
Alcanivoracaceae	0.000458533	0	0	0.00460061	0.00207983	0	0	0	0.000645698
Algiphilaceae	0.000334911	2.94685e-06	0.00127865	0.00250261	0.00219565	0.000209281	0.000187524	0.000830603	0.00347803
Alicyclobacillaceae	0.0354138	0.0229889	0.04017	0.0534059	0.0495753	0.0462727	0.028124	0.0466697	0.0298324
Alsobacteraceae	0.000883864	0.00118637	0.000623745	0.0012527	0.00182631	0.000987838	0.000891548	0.00309123	0.000335325
Alteromonadaceae	0.0206115	0.0148285	0.0230829	0.0204212	0.0160205	0.0552491	0.006833	0.0177428	0.0258242
Aminiphilaceae	0.00384398	0.00208965	0.00192162	0.00604804	0.00287607	0.00438417	0.00334701	0.00172881	0.00181459
Aminobacteriaceae	0.0609474	0.0484287	0.0601465	0.0777917	0.0778443	0.0601159	0.0371902	0.0784757	0.0564796
Amorphaceae	0.000571281	0.000164358	0.00671513	0.00107032	0.00159536	0.000580685	5.32021e-06	0.00167368	0.00368387
Anaerohalosphaeraceae	0.000196992	0.000666945	0.000346965	0.000533854	0.000589423	0.000321124	0.000512879	0.00145088	0.000250649
Anaerolineaceae	0.0300092	0.0482735	0.0283015	0.0417658	0.0318134	0.0318091	0.0259441	0.0523365	0.0277086
Anaeromyxobacteraceae	0.00402988	0.00118457	0.000899471	0.00183564	0.000975709	0.000976675	0.00141965	0.0012881	0.000683702
Anaeroplasmataceae	0.00305651	0.00167429	0.00145275	0.00181556	0.00154519	0.000423892	0.00213423	0.00210325	0.00179325
Anaerosomataceae	0.000158928	0.000146828	0.00144468	0.000200496	0.0011072	0.000290363	0.00150599	0.000348937	0.000464318
Anaerotignaceae	0.241573	0.230481	0.228186	0.204737	0.303809	0.265513	0.207247	0.359315	0.222605
Anaerovoracaceae	0.405366	0.440776	0.477792	0.650045	0.853042	0.858324	0.528706	1.01816	0.542808
Anaplasmataceae	0.00294188	0.00450248	0.00431835	0.0104469	0.00388428	0.017258	0.504557	0.0062073	0.0144544
Ancalomicrobiaceae	0.000639538	0.000606406	0.00010372	0.000536844	0.000141824	0.00164062	0.000541676	0.00108707	0.00072531
Aphanizomenonaceae	0.000375259	0.000534403	0.000633606	0.00227483	0.00158214	0.00113703	0.000203235	0.00114468	0.00217747
Aphanothecaceae	0.000497679	6.26691e-05	0.000328459	0	0.000107178	0.000127162	0.000971076	0.00105731	0.000297941
Aquaspirillaceae	0.00147931	0.00267155	0.00266154	0.0103723	0.00631785	0.0035054	0.00340708	0.0110655	0.0040049
Aquificaceae	0.00409402	0.00287585	0.00967301	0.00878405	0.00906328	0.00350329	0.00241358	0.00621541	0.00600548
Archangiaceae	0.00265664	0.00080719	0.00508408	0.00845134	0.00689381	0.00272991	0.00334334	0.00472974	0.00417246
Arcobacteraceae	0.00487579	0.00242075	0.0047038	0.00546452	0.00472545	0.0052451	0.00320049	0.00542181	0.00463325
Ardenticatenaceae	0	0	0.000311945	0	0.000106637	0	0	0	0.000117915
Arenicellaceae	0	0.000624446	0.000148764	0	4.44974e-05	0	0	0.000282264	0.000295222
Aristaeellaceae	0.0036295	0.00434299	0.00265831	0.00310539	0.00827225	0.00563977	0.00319453	0.00538946	0.00422866
Armatimonadaceae	0.000938645	0.000442238	0.000667256	0.000106033	0.000714306	0.000299116	0.000679878	0.000177691	0.000327701
Atopobiaceae	0.0374549	0.0353636	0.052771	0.0578556	0.0523096	0.0658889	0.0543196	0.0711978	0.0520415
Atribacteraceae	0.000954596	1.5405e-05	0.00026424	0.000221615	0.000197594	0.00047669	2.14665e-05	0.000236756	0.00012624
Aurantibacillaceae	0	0.00105358	0	0	0	0	0	0	0
Aurantimonadaceae	0.0338904	0.0252076	0.0417646	0.0473914	0.0629941	0.0139763	0.0123947	0.0247281	0.0397371
Azonexaceae	0.00141485	0.00244638	0.00176179	0.0124311	0.00547661	0.00150628	0.00272845	0.00352641	0.00257187
Azospirillaceae	0.00436814	0.00341515	0.00172956	0.00271847	0.00324455	0.00125062	0.00578747	0.00889721	0.00158714
Bacillaceae	0.626586	0.735842	0.724311	0.904959	0.820947	0.981407	0.715377	0.898277	0.708432
Bacteriovoracaceae	0.00101216	0.000490283	0.000327047	0	0.000447196	0	0	6.75413e-05	0.000158944
Bacteroidaceae	17.8108	9.96768	13.4523	6.58678	9.20669	7.63761	15.5575	6.81824	13.3488
Baekduiaceae	0.000145074	0	0.000170299	0	0	0.00018131	0	0.000323123	0.000112652
Balneicellaceae	0	0	0.000263204	0	0.000149958	0	0	0	0.00152552
Balneolaceae	0.00422958	0.00284559	0.00326153	0.00337343	0.0075912	0.00620963	0.0149425	0.0105544	0.00482542
Barnesiellaceae	0.106631	0.151598	0.0933083	0.0674635	0.0790465	0.0242151	0.13899	0.0936922	0.17422
Bartonellaceae	0.00144571	0.00288943	0.0018984	0.00239564	0.00277325	0.00395957	0.00100798	0.00712402	0.00152368
Beduinellaceae	0.0248977	0.0287147	0.0453964	0.0338324	0.0457829	0.0376758	0.0161609	0.03875	0.0391975
Beijerinckiaceae	0.00136866	0.000671598	0.00239279	0.00391181	0.00209562	0.00158264	0.00136818	0.00141621	0.00380551
Beutenbergiaceae	0.000170994	0.000183573	4.63789e-05	0.00108848	0.00292745	0.000312776	0.000177332	0.00104854	0.000259519
Bianqueaceae	0.0375713	0.0316556	0.046523	0.0394474	0.0352107	0.0688508	0.0334548	0.054262	0.0426899
Bifidobacteriaceae	0.0629936	0.0864693	0.0170187	0.0247352	0.0224659	0.0255863	0.104249	0.131794	0.0160147
Blastochloridaceae	0.000154816	7.73143e-05	0.000893623	0.000734077	0.00163708	0.000219631	2.6934e-05	0.000740896	0.00151167
Blattabacteriaceae	7.24935e-05	0	0.000414852	0.000192701	0.00114267	0	0	0	0.00102255
Bogoriellaceae	0.00153237	0.00108176	0.00377411	0.00462058	0.00870928	0.0031573	0.0085288	0.0034627	0.00415903
Borreliaceae	0.0013499	0	0.000204356	0.00222529	0.000486001	0.000472591	0.000134719	0.000840115	0.000772859
Boseaceae	0.00293312	0.00370487	0.000727599	0.00726196	0.00269554	0.0053585	0.00164158	0.00380847	0.00319258
Brachyspiraceae	0.0282157	0.0381791	0.0382271	0.0542439	0.0487226	0.0440704	0.0279615	0.0391906	0.0356998
Bradymonadaceae	0	0	6.00244e-05	0.000906153	0.000359082	0	0	0	0
Brevibacteriaceae	0.00101853	0.000910769	0.000463718	0.00386679	0.00172072	0.00332768	0.00025614	0.00245785	0.00117104
Breznakiellaceae	0.115873	0.173746	0.173273	0.25176	0.246523	0.186922	0.122933	0.190713	0.168267
Brucellaceae	0.00215494	0.000124426	0.00164672	0.00289392	0.00278465	0.000230175	0.00346456	0.00191588	0.00411426
Bruguierivoracaceae	0.000898816	0	0	0	0	0	0.000613199	0.00109361	0.000184928
Bryobacteraceae	0.00130282	0	0	0	0	0	0	0	0
Budviciaceae	0.371721	0.878513	1.05137	1.14151	0.616359	0.739872	0.400089	0.463554	0.911908
Burkholderiaceae	0.0429453	0.02731	0.0466868	0.0973985	0.050702	0.0459452	0.0558587	0.100794	0.0439129
Butyricicoccaceae	1.06291	0.710927	0.567625	0.801233	0.753582	0.634433	0.462506	0.704452	0.467089
Calderihabitantaceae	0.00310994	0.000993359	0.00124478	0.000322767	0.00390989	0.00110261	0.00162935	0.00488598	0.00151834
Caldicellulosiruptoraceae	0.00244576	0.00263813	0.00439382	0.0029487	0.00693456	0.0034104	0.000679063	0.00600303	0.00394319
Caldicoprobacteraceae	0.0110477	0.0131847	0.0143634	0.0315114	0.0307367	0.014883	0.0112588	0.0219441	0.0119904
Caldilineaceae	0.00210776	0.000692438	0.000504818	0.000323901	0.000579669	0	0.00261324	0.00137929	0.00107829
Caldisericaceae	0.000188432	8.70444e-05	0.000290318	0.000500886	0.000248108	0	0	0.000157385	0
Calditerrivibrionaceae	0.00511427	0.00358549	0.00715465	0.0120663	0.00821485	0.0133094	0.00493985	0.00420162	0.00642729
Calditrichaceae	0.00170579	0.000486677	0.000300221	0	0.000194824	0	0.000119056	0.00131002	0.000302929
Calotrichaceae	0.000784225	0	5.64606e-05	0	0.000173707	0	0.00250046	0	4.26841e-06
Caminicellaceae	0.0186716	0.0246314	0.0239959	0.0363363	0.0306512	0.019222	0.0162678	0.0315329	0.0173071
Campylobacteraceae	0.00629097	0.00229753	0.0041423	0.0135521	0.0042907	0.0158331	0.00558564	0.00828073	0.00468816
Candidatus Adiutricaceae	0.00304829	0.0013511	0.000296294	0.000622797	0.000420482	0.00108091	0.00115182	0.000327282	0.000773168
Candidatus Aeolococcaceae	0.000179168	0	0	0	0.000660551	0	0	0	0
Candidatus Amarolineaceae	0.000575689	0	0	0	0	0	0.000606394	0.000901215	0
Candidatus Aquicultoraceae	0.000572828	0	0.000197102	0	0.000124018	0	0.00165162	0.00029465	0.000852966
Candidatus Auribacteraceae	0.00204868	0.000436996	0	0	0	0	0	0	0
Candidatus Binataceae	0.000853841	0.000678999	0.00124676	0.000553577	0.00148391	0.00411443	0.000670271	0.0031901	0.00184351
Candidatus Brocadiaceae	0.008335	0.00938633	0.00501508	0.0125164	0.00579366	0.0098481	0.00634366	0.00970183	0.00652279
Candidatus Cloacimonadaceae	0.000961955	0	0	0	0.000138453	0	0	0.000365941	0.000229644
Candidatus Competibacteraceae	0.000635251	0	0.000609494	0.00429869	0.00172912	0	0.000525748	0.00149142	0.000605896
Candidatus Cryosericaceae	0.00216797	0.0018263	0.00112108	0.00304444	0.00233865	0.00163295	0.00101105	0.00170935	0.0013113
Candidatus Desulfofervidaceae	0	0	0.00177792	0.00131267	0.000945228	0.00105191	0	0.00124783	0.00131155
Candidatus Dormibacteraceae	0.000170833	0	0	0	0	0	0	0.000760991	6.63271e-05
Candidatus Entotheonellaceae	0.00582282	0.00567428	0.00438335	0.00547226	0.0123579	0.000179505	0.00595057	0.0173842	0.00307463
Candidatus Fermentithermobacillaceae	0.00108426	0.00036761	0.0016637	0.00522659	0.00468682	0.00335374	0.000169661	0.00131557	0.000862554
Candidatus Flexifilaceae	0.00110222	0	9.01455e-05	0	0.000289506	0	0.00368762	0	0.000231733
Candidatus Geothermincolaceae	8.97848e-05	0.00078803	0	0	0.000189152	0	0	0	0
Candidatus Hakubellaceae	0.00041473	0.000194295	9.25754e-05	0.000174694	0.000318441	0.000714569	0.00083779	0.000429315	0.000463193
Candidatus Izemoplasmataceae	0.000952388	0.000520614	0.00124832	0.00142779	0.000833443	0.000850943	0.00165619	0.00206089	0.00145872
Candidatus Korobacteraceae	0.000858833	0.000524935	0.000354798	0.000369627	0.000205062	0.000234609	0.000510499	0.00129402	0.000749177
Candidatus Magnetaquicoccaceae	0.000243609	0.000492332	0	0	9.6228e-05	0	0.000588046	0.000779969	0
Candidatus Magnetomoraceae	0.00147021	0	0.00180472	0.000453738	0.000930754	0.00169395	0.00102191	0.000986093	0.00121456
Candidatus Methylomirabilaceae	0.000817481	9.9563e-05	0.000189755	0	5.67582e-05	0.000202024	0.000138739	0	0.000251044
Candidatus Moduliflexaceae	0.00207884	0.000145245	0.000190554	0	0.000350179	0.000147359	0.00364031	0.00118771	0.000547089
Candidatus Mycalebacteriaceae	0.00336766	0.00309776	0.00974796	0.00815816	0.00900762	0.0035053	0.00227491	0.00487877	0.00681315
Candidatus Nanopelagicaceae	0	0.00019562	0.000124276	0	0.00014869	0.000396934	0.000817777	0.0003144	0.000328833
Candidatus Nanoperiomorbaceae	0.000582053	0	0	0	0	0	9.36676e-05	0	0.000169489
Candidatus Ozemobacteraceae	0.00204455	0	0	0.000559388	0	0	0.00115227	0.000234356	0.000370266
Candidatus Palauibacteraceae	0	0	0.000277908	0.000258179	0.00135559	0.000318637	0	0	0.000169694
Candidatus Paracaedibacteraceae	0.00182433	0.000796767	2.92027e-06	0	0	0	2.98921e-05	1.47757e-05	3.8635e-06
Candidatus Pelagibacteraceae	1.99556e-05	0.000212022	0.000648296	7.4264e-05	3.36328e-05	0.000194532	6.67968e-05	0.00110673	4.88118e-05
Candidatus Promineifilaceae	0.000239337	0	0.000368747	0.0003181	0.000126054	0	0	0	0
Candidatus Scalinduaceae	0.0374418	0.0187102	0.0590202	0.0675312	0.069359	0.0246197	0.00992495	0.0201925	0.0505227
Candidatus Termititenacaceae	0.0027888	0.00620515	0.00248628	0.0124371	0.010729	0.0053303	0.00193728	0.00453499	0.00506288
Candidatus Vecturitrichaceae	0.00243294	0.00029128	0.00140694	0.00139541	0.00150722	0.00240373	0.0037978	0.00222093	0.000591274
Candidatus Villigracilaceae	0.00209325	0.00115254	0.00139543	0.00365329	0.00289539	0.00201928	0.00242266	0.00227871	0.00204411
Capsulimonadaceae	0.000100473	0.000278477	0.000176914	0	0.000423339	0.000376707	0.000388052	0.000223784	0
Cardiobacteriaceae	0.000306909	6.64945e-05	0.0013197	0	0.000472062	0.000895741	0.00103676	0.00101562	0.000499838
Carnobacteriaceae	0.0673204	0.072453	0.062813	0.0862859	0.0805285	0.0640961	0.0656356	0.0893177	0.0626001
Catalimonadaceae	0.0210781	0.00319987	0.0170182	0.00772264	0.00736214	0.00340797	0.0114669	0.010278	0.0215735
Caulobacteraceae	0.00821298	0.00803495	0.00380516	0.0122861	0.00707052	0.00557836	0.00805155	0.0115773	0.0044493
Celerinatantimonadaceae	0.000444814	0.000102739	0.000173557	0.000295599	0.00113943	0.00050222	0.000838439	0.00259261	0.000253165
Cellulomonadaceae	0.0452964	0.0709756	0.0128573	0.295248	0.715815	0.175802	0.0511431	0.302564	0.0838287
Cellulosilyticaceae	0.049046	0.0409034	0.0525937	0.0812766	0.0722748	0.0770464	0.0687784	0.088934	0.0495764
Cellvibrionaceae	0.00106615	0.00103715	0.0258793	0.00464701	0.0216536	0.0015662	0.00170229	0.0064313	0.0132482
Cerasicoccaceae	0.00258133	0.00215481	7.74849e-05	0.0068899	0.00328628	0	0.00249109	0.00110368	0.00192167
Cesiribacteraceae	0.000460915	0.000422394	0.000656338	0.000576825	0.000401922	0.00023467	0.000440526	0.00244457	0.00143785
Chamaesiphonaceae	0.000263487	0.00103858	0.00117104	0	0.00105187	0	0	0.000732523	0
Chelatococcaceae	0.000919446	0	0.000380927	0	0.000163028	0	0	0.00048001	7.75331e-05
Chitinibacteraceae	0.0126377	0.00405017	0.00735553	0.0290306	0.0102427	0.0186118	0.00763837	0.0213165	0.00435356
Chitinispirillaceae	4.96717e-05	0.000960178	0.00119083	0.000731278	0.000700313	0.00117471	0.000914947	0.00212286	0.00019137
Chitinophagaceae	0.116134	0.110343	0.141106	0.130446	0.188097	0.0927665	0.21818	0.143572	0.246079
Chlamydiaceae	0.817312	0.6009	0.616485	0.296257	0.398859	0.407983	0.731253	0.259237	0.554338
Chlorobiaceae	0.00736975	0.00699069	0.0209502	0.030867	0.0235621	0.015436	0.00583318	0.0169454	0.0210648
Chloroflexaceae	0.00106358	0.00138085	0.000402243	0	0.000811116	0.00146191	0.0012698	0.00174005	0.000586533
Chlorogloeopsidaceae	0	0	0.000318187	0.000221699	0	0.000208469	7.15824e-05	0.000216722	9.71449e-05
Christensenellaceae	0.52692	0.647604	0.616792	0.843056	0.772877	0.841214	0.56882	0.704258	0.613116
Chromatiaceae	0.00734379	0.00497362	0.00485263	0.0161031	0.0107326	0.00494383	0.0104368	0.00930772	0.00616786
Chromobacteriaceae	0.0199223	0.0117749	0.0158656	0.0343802	0.0311923	0.00628811	0.00945325	0.110688	0.014285
Chroococcaceae	0	0.000130874	0.000137065	0	0.000409981	0.000973714	0	0.000578437	0.000362674
Chryseotaleaceae	0.00466497	0.00257806	0.00656177	0.000476162	0.00370737	0.000759876	0.00481281	0.00300072	0.00959394
Chrysiogenaceae	0.000265014	0.000333205	0.00027503	0.000363642	0.00045507	0.000489596	0.000232157	0.000540304	0.000118126
Chthoniobacteraceae	0.000560124	0	0.000357411	0.000179854	0.000142542	0	0	0.000253573	0.000827494
Chthonomonadaceae	7.12059e-05	0	0.000564208	0	0	0	0	0	0.000165877
Clostridiaceae	2.13417	2.85692	2.60575	3.10522	2.98933	3.18572	2.34729	3.28656	2.29705
Clostridiales Family XVI. Incertae Sedis	0.000458994	0.000245794	0.00115727	0.00024219	0.00126058	0.000597808	0.000278296	0.00165768	0.000264209
Clostridiales Family XVII. Incertae Sedis	0.00270532	0.0025428	0.00056377	0.000304613	0.000615918	0.000571234	0.00167285	0.00155454	0.000855188
Cohaesibacteraceae	0.00318392	0.000977155	0	0	0	0	0.000851926	0.00111319	0.000197174
Coleofasciculaceae	0.000510222	0	0	0	0	0	0	0	0
Colwelliaceae	0.00991358	0.00777658	0.00698097	0.0136137	0.011177	0.0165406	0.00674956	0.00870024	0.0140488
Comamonadaceae	0.0268779	0.0226972	0.0220909	0.0570599	0.0355133	0.0184061	0.0222785	0.0517142	0.022773
Conexibacteraceae	0.0002659	8.18869e-05	0.000234099	0.000282724	0.00017739	3.32314e-05	4.56431e-05	0.000236895	4.12949e-05
Coprobacillaceae	0.528175	0.220617	0.102916	0.188046	0.117254	0.24407	0.209893	0.292256	0.116195
Coprothermobacteraceae	0	0	0.000258354	0.000525335	0.00164017	0.000269446	0	0	0.000146486
Coraliomargaritaceae	0.00582973	0.0145926	0.00682032	0.0161098	0.00167127	0.00630054	0.00218693	0.00640701	0.00152608
Coriobacteriaceae	0.0391808	0.0375694	0.0496928	0.0550332	0.0497633	0.042828	0.0396871	0.0679041	0.0425652
Corynebacteriaceae	0.036722	0.0306941	0.0300386	0.0114532	0.0260997	0.0105724	0.00646633	0.0780466	0.358296
Coxiellaceae	0.000970098	0.000881677	0.000726262	0.0029066	0.00126068	0.000747192	0.00343811	0.00120968	0.00069614
Criblamydiaceae	0	0	0.000315641	0	0	0.0003055	0.00029372	7.25932e-05	0.000151851
Crocinitomicaceae	0.00266843	0.0027229	0.000718231	0.00193621	0.00386201	0.000700931	0.00192534	0.00568642	0.00879015
Cryomorphaceae	0.00105184	0.000549728	0.00206988	0.000275516	0.00162185	4.31789e-05	0.00588008	0.00432877	0.00318578
Culicoidibacteraceae	0.0321375	0.0427974	0.0327486	0.074269	0.0611049	0.0416487	0.0447512	0.0426352	0.0407243
Cyclobacteriaceae	0.0111462	0.00752859	0.00605723	0.0131809	0.0148527	0.019496	0.01723	0.0344878	0.02066
Cyclonatronaceae	0.000659598	0	0	0	0	0	0	0.00152395	0
Cytophagaceae	0.0208835	0.0128039	0.0197897	0.0387242	0.0228405	0.0211156	0.0182181	0.0283914	0.0281523
Deferribacteraceae	0.00707962	0.00420772	0.00846761	0.0128466	0.00930113	0.0149863	0.00582352	0.00504106	0.00729472
Deferrisomataceae	0.00253831	0.00104408	0.000822692	2.58743e-05	0.000658386	5.4743e-05	0.00101259	0.000173441	0.000144489
Deferrivibrionaceae	0.000803608	0	0.000841108	0.000493349	0.00159282	0.000898523	0.00316328	0.000407715	0.00103363
Defluviitaleaceae	0.0727773	0.0829436	0.0586901	0.0815771	0.10086	0.0902518	0.106869	0.10237	0.0639982
Dehalococcoidaceae	0.0219938	0.0492256	0.0280468	0.0566826	0.050604	0.0634629	0.0293476	0.0648858	0.0351822
Deinococcaceae	0.0153384	0.0119601	0.0184674	0.0230427	0.0229705	0.0144459	0.0192789	0.0213732	0.0308695
Demequinaceae	0.00216354	0.00179277	0.000325618	0.00158212	0.00494727	0.00119125	0.00203635	0.00374095	0.00100176
Dermabacteraceae	0.000128441	0.000271282	0.000407325	0.00153447	0.00204294	0.000676813	0.000222612	0.000807442	0.000378192
Dermatophilaceae	0.000436786	0.000486885	0.00162835	0.00291201	0.00222778	0.000806306	0.000641433	0.00165678	0.0013077
Desertifilaceae	0.000301479	0.000285331	0.000161197	0.00184898	0.000506555	0.00311794	0.000392865	0.000216198	0.000693733
Desulfallaceae	0.0190581	0.0212474	0.0244704	0.0263799	0.0302844	0.0376845	0.0193512	0.0281643	0.0262966
Desulfarculaceae	0.000176238	0.000280965	0.000929519	0.000169958	0.000134699	5.99306e-05	6.17355e-05	0.00138402	5.58544e-05
Desulfatiglandaceae	0.00120187	0.000507942	4.03364e-05	0	0.000144782	0	5.89839e-05	0.00113156	0
Desulfitibacteraceae	0.0154398	0.013052	0.0168181	0.0179335	0.0275284	0.0175495	0.0233631	0.0269686	0.0179923
Desulfitobacteriaceae	0.277827	0.402285	0.346611	0.494205	0.466019	0.486236	0.317066	0.494265	0.304503
Desulfobaccaceae	0.000944347	0.000587211	3.5049e-05	0	0.000167738	0	0.00108876	0.00019278	0.000377375
Desulfobacteraceae	0.0230233	0.0240419	0.0452937	0.037161	0.041944	0.0925217	0.0216167	0.0336675	0.0253057
Desulfobacteriaceae	0.000974027	0.000419492	0.00223922	0.0013857	0.00303292	0.00168158	0.000954965	0.000760316	0.00228716
Desulfobulbaceae	0.0281507	0.0167874	0.0264637	0.0185688	0.0298635	0.0134894	0.0173693	0.0519176	0.0323245
Desulfocapsaceae	0.0090993	0.00398227	0.00477473	0.013131	0.00759472	0.0120226	0.019474	0.0135397	0.00538507
Desulfococcaceae	0.00506328	0.00624832	0.00423364	0.00677569	0.00685151	0.0091424	0.0064715	0.00661253	0.00553659
Desulfocucumaceae	0.00273467	0.00314501	0.00421617	0.00484801	0.00729606	0.0038158	0.00363247	0.0053932	0.00247838
Desulfohalobiaceae	0.000155447	0.000165005	0.00063478	0.000764873	0.00103819	0.000415415	0.000144771	0.00201331	0.000886039
Desulfolunaceae	0.00292097	0.00145422	0.00182488	0	0.00105465	0.000809097	0.00277094	0.00152064	0.00123344
Desulfomicrobiaceae	0.00677152	0.00556688	0.0236128	0.0194359	0.0130883	0.00368877	0.000548335	0.0187885	0.00491409
Desulfomonilaceae	0.000823555	0.00101135	0.000281826	0.00109458	0.000803648	0.000840124	0.000744918	0.002033	0.00146938
Desulfonatronaceae	0.00124318	8.02544e-05	0.000440079	0	0.000327159	0.000162845	0.000352371	0.00409002	5.05897e-05
Desulfonatronovibrionaceae	0.00773126	0.00344366	0.0137508	0.0162054	0.0199459	0.00406279	0.00382143	0.0189609	0.00994353
Desulfonauticaceae	9.72602e-05	5.71817e-05	0.0110969	0.000109682	0.000204422	0.000955849	6.07097e-05	0.00289854	0.000861391
Desulfoplanaceae	0.00111588	0.00227569	0.00127208	0.0020014	0.00207067	0	0.000811423	0.0014541	0.0014246
Desulforegulaceae	0	0	0	0	0	0	0	0.00199219	0
Desulfosalsimonadaceae	5.12318e-05	9.46643e-05	0.000112761	0	0.000566639	0.000384168	0.000461695	0.00028527	0.000149183
Desulfosarcinaceae	0.00704182	0.00270124	0.0020824	0.000651325	0.00257977	0.000961219	0.00484519	0.00410845	0.0021696
Desulfotomaculaceae	0.0813093	0.109828	0.111218	0.145386	0.137675	0.142724	0.085919	0.141072	0.09968
Desulfovibrionaceae	0.862742	0.697654	1.77547	1.54076	1.21024	0.944306	0.856997	2.39504	1.39541
Desulfuribacillaceae	0.00898365	0.0168657	0.0115496	0.0204384	0.0204386	0.024289	0.0112017	0.0179499	0.0176933
Desulfurisporaceae	0.00245333	0.00185231	0.00183918	0.000409283	0.00365388	0.00246897	0.00413721	0.00566603	0.0013662
Desulfurobacteriaceae	0.0085302	0.0047973	0.00946142	0.0131668	0.00975042	0.0141872	0.00554048	0.0070175	0.00779968
Desulfuromonadaceae	0.0114656	0.0041049	0.00572718	0.00477845	0.010256	0.00251848	0.00926743	0.00873645	0.00625622
Dethiobacteraceae	0.00394053	0.0254076	0.00303291	0.0053379	0.00200225	0.00116691	0.0025828	0.00337705	0.000919919
Dethiosulfovibrionaceae	0.0227748	0.0108742	0.0258695	0.0292482	0.018404	0.0285695	0.0157673	0.0212676	0.0186742
Devosiaceae	0.0064447	0.00623128	0.00605449	0.0110729	0.00929552	0.00689819	0.00704127	0.00961017	0.00581727
Dictyobacteraceae	0.00231797	0.000866501	0.00338059	0.00152468	0.00784399	0.000675923	0.000672345	0.0016597	0.00190566
Dictyoglomaceae	0.0004349	0.000649056	0.00020617	0.000755875	0.0010513	0.000376288	0.000918803	0.000757533	0.000792309
Dietziaceae	0.0015014	0.000184113	0.000194331	0.000339916	0.000808192	0.000119861	0.000730577	0.000972307	0.000809793
Dissulfuribacteraceae	0.000293333	9.03352e-05	0.000129126	0	0.000411981	0	0	0.000435559	0.000113888
Dissulfurirhabdaceae	0.00131605	0.000888062	0.00254015	0.00420843	0.00650843	0.00190797	0.00174705	0.00370302	0.000856172
Dissulfurispiraceae	0.000321306	0.000351372	0.000671595	0.00091219	0.00080123	0.000172097	0.000264512	0.000589065	0.000964894
Dongiaceae	0.00138432	0.00224795	0.00110888	0.00178439	0.00130327	0.000360934	0.00138865	0.00165773	0.000679543
Dysgonomonadaceae	3.85152	4.38577	3.02287	2.47896	2.39546	3.34266	3.74909	2.3741	3.48779
Ectothiorhodospiraceae	0.00352827	0.00308058	0.00373208	0.009827	0.00771873	0.00673617	0.00354531	0.00686951	0.00449761
Eggerthellaceae	0.406552	0.327203	0.658512	0.674062	0.619649	0.480866	0.412917	0.776003	0.608625
Elioraeaceae	0	0	2.60475e-05	0	9.34939e-05	0.000721025	0	0.000527171	3.44607e-05
Elusimicrobiaceae	0.00112736	0.00128475	0.0021703	0.00203275	0.00115947	0.00139602	0.00141144	0.00127988	0.000627779
Emcibacteraceae	0	0	0	0	0	0	0	0.00107838	0
Endomicrobiaceae	0.000588754	0.00191665	0.0011606	0.000990847	0.00277579	0.00336269	0.000804695	0.00415639	0.00094786
Endozoicomonadaceae	0.00437143	0.00362232	0.0126393	0.00784819	0.0120331	0.00547682	0.00437049	0.00923594	0.00749815
Enterobacteriaceae	1.3859	3.95194	1.46493	1.88525	0.801821	1.12795	0.751856	1.15675	1.58564
Enterococcaceae	1.69587	1.49927	1.44585	1.45542	0.972192	1.0858	2.61023	1.15996	1.9286
Entomoplasmataceae	0.00115812	0.00140174	0.000819835	0.00190875	0.0017425	0.00147244	0.00149958	0.00308108	0.00136768
Erwiniaceae	0.0283895	0.0199173	0.0643327	0.0384774	0.0504313	0.0199672	0.0142472	0.0406541	0.0346875
Erysipelotrichaceae	0.425496	0.451483	0.350577	0.547738	0.468896	0.483466	0.3978	0.493814	0.359682
Erythrobacteraceae	0.00288033	0.00152511	0.00136854	0.00142559	0.00320961	0.000870896	0.00291279	0.0023627	0.00169244
Eubacteriaceae	0.569418	0.698464	0.620772	0.802549	0.77336	0.822474	0.602957	0.883346	0.592903
Eubacteriales Family XII. Incertae Sedis	0.0342231	0.0409419	0.0475231	0.0558266	0.0714122	0.0769555	0.063844	0.0767251	0.0506124
Eubacteriales Family XIII. Incertae Sedis	0.223212	0.292849	0.307041	0.451116	0.473669	0.446341	0.312118	0.580663	0.349832
Euzebyaceae	0.000211446	0.000601317	0.000322732	0.000105387	0.000320173	0.000433551	0.000433848	0.0011737	0.000680418
Fastidiosibacteraceae	0.000102137	0	0.000178706	0.00162216	0.000792283	0.000191472	0.000181728	0.00131019	0.000927989
Feifaniaceae	0.041715	0.0506552	0.0567464	0.0786131	0.0769166	0.059381	0.0547485	0.0649902	0.045056
Ferrimonadaceae	0.0018594	0.00165364	0.00195615	0.00318544	0.00229051	0.00181472	0.00112862	0.00242874	0.00161845
Ferrovaceae	0	0	0	0.00351503	0.00113648	0	0	0.000988966	0.00079188
Fervidobacteriaceae	0.00151783	0.000349443	0.000689503	0.00117605	0.0011828	0.000786118	0.00466218	0.00045271	0.000350976
Fibrobacteraceae	0.00864321	0.018316	0.00503756	0.00560412	0.00587685	0.00363307	0.00675162	0.00695927	0.00675372
Filifactoraceae	0.072536	0.0847444	0.0792464	0.0853156	0.100717	0.0933359	0.0687255	0.0975051	0.0739192
Fimbriimonadaceae	0.000179569	0.000564153	0.00142284	0.0014478	0.00147732	0.000673262	0.00150267	0.000249971	0.0015901
Flammeovirgaceae	0.00523483	0.00401919	0.000424482	0.00293586	0.00187366	0.000784204	0.0043504	0.0037107	0.00200687
Flavobacteriaceae	0.373756	0.240185	0.2916	0.389445	0.315191	0.369285	0.399693	0.342141	0.390066
Flectobacillaceae	0.00764227	0.00636019	0.00509829	0.0152328	0.0162082	0.00170708	0.00514262	0.0128026	0.009974
Fluviibacteraceae	0	0	0	0.00124248	0.000590832	0	0	0	0.000145182
Fontisphaeraceae	0.000345222	0	0.000227951	0	0	0.00105166	0.000222221	0.000384455	0.00130684
Frankiaceae	0.00121287	0.000947261	0.000774471	0.000539279	0.00195294	0.000926712	0.000241423	0.00189081	0.000533242
Fulvivirgaceae	0.00156025	0.000476843	0.00106743	0.000163441	0.00153754	0.000172898	0.0017494	0.00900935	0.00335321
Fusobacteriaceae	0.746959	0.852286	1.06715	0.685981	2.18312	0.272288	1.06922	1.38153	0.465769
Gaiellaceae	0.000127334	0.000117641	9.34208e-05	0.000676952	0.000156483	0	0.000136609	0.000283609	0.000123595
Gallaecimonadaceae	7.39391e-05	0	0.000114592	0.000172993	6.8552e-05	0.000488006	0	0.0034615	0
Gallionellaceae	0.000860283	0.00469646	0.00393075	0.0114655	0.011175	0.00645902	0.00219056	0.00487295	0.00397379
Geitlerinemataceae	0.000327154	4.65002e-05	0.000398806	0.000535159	0.000106034	0.000283062	0.000712768	0.000140128	5.86243e-05
Gemellaceae	0.00118729	0.000303092	0.00131749	0.000563312	0.000942351	0.000919964	0.00197689	0.00142547	0.00145479
Geminicoccaceae	0.000507504	0.00044046	0.000281224	0.000162606	0.000679388	0.000103208	0.000825995	0.00119303	0.000648038
Geminocystaceae	0.00207217	0.00155423	0.000473335	0	0.000164465	0	0.000921064	0.000489261	0.000217816
Gemmataceae	0.0282933	0.0114632	0.0355526	0.0396361	0.0260598	0.0313074	0.013825	0.027637	0.0262196
Gemmatimonadaceae	0.00265473	0.000176536	0.00101503	0.000452504	0.000613424	0.00112562	0.00396961	0.00138105	0.000812674
Geoalkalibacteraceae	0.000685136	0.000152167	0.000744598	0	0.000680135	0.00121162	0.000610188	0.000692576	0.000184806
Geobacteraceae	0.0155433	0.00838298	0.0115761	0.0173269	0.0173597	0.00598145	0.00462016	0.0187524	0.00850628
Geodermatophilaceae	0.000871715	0.00235789	0.00152147	0.00350966	0.00551168	0.00135237	0.00107593	0.00269239	0.00104818
Geopsychrobacteraceae	0.000881074	0	0	0	0	0	0	0	0
Geothermobacteraceae	0.00112847	0.000117022	0.000496667	0.000168347	0.000437904	0.000414603	0.000326135	0.00084742	0.000178934
Geovibrionaceae	0.017334	0.0117727	0.0236899	0.0392087	0.027114	0.0440124	0.0176033	0.0156642	0.0222209
Gloeobacteraceae	0	0	0	0	0	0	0.000611684	0.000595264	0
Glycomycetaceae	0	6.68546e-05	0.000299224	0	0.000194004	0.00123315	0	0.000857078	0
Gomontiellaceae	0.000374163	0	0	0	0	0	0.000791366	0	9.33885e-05
Gordoniaceae	9.69395e-05	0.000470906	0.00210362	0.00090466	0.00136785	0.000314662	0.000286517	0.00193046	0.000697115
Gottschalkiaceae	0.0111296	0.0122811	0.0114703	0.0125054	0.0145002	0.0155882	0.00987847	0.0189757	0.0127353
Gracilibacteraceae	0.00919648	0.00635356	0.00762467	0.0166875	0.00801005	0.0161031	0.00508828	0.00645063	0.00569624
Granulosicoccaceae	0	0.000281654	0	0.00055829	0.000601244	0.000381004	0.000261652	0.000113168	0.000603675
Hafniaceae	0.00957673	0.0114604	0.020799	0.0223744	0.0187532	0.0136151	0.00690234	0.019038	0.0130606
Hahellaceae	0.000637679	0.000340145	0.000643781	0	0.00132808	0	0.000215215	0.00178418	0.00115981
Halanaerobiaceae	0.0243612	0.0203253	0.0282174	0.0281448	0.0411942	0.0176623	0.0168286	0.0393913	0.0259907
Halarsenatibacteraceae	0.000280878	0.000757852	0.000377023	0.000407249	0.000717439	0.00112309	6.57463e-05	0.00126093	0.000779205
Halieaceae	0.00671703	0.00975322	0.00533919	0.00760801	0.0115504	0.0155716	0.0105539	0.0229415	0.00708238
Haliovirgaceae	0.000471634	0	0	0	0	0	0	0	0
Haliscomenobacteraceae	0.0417926	0.100679	0.0494255	0.0183679	0.0433917	0.0227359	0.0745225	0.0391462	0.0289991
Halobacteroidaceae	0.00731055	0.00454296	0.00427737	0.0036875	0.00781645	0.00537178	0.00564233	0.0102786	0.00496745
Halomonadaceae	0.0459052	0.0228089	0.0512188	0.0707218	0.0482173	0.062564	0.0218139	0.0539175	0.041489
Haloplasmataceae	0.00130009	0.00143711	0.00301751	0.00222161	0.00366666	0.00352939	0.00134734	0.00395496	0.00349459
Halothiobacillaceae	0.000218667	0	6.41715e-05	0.00301671	0.000793568	0	0.000375352	0.000324689	0.000336712
Hapalosiphonaceae	0.000185382	0	0	0	0.000292911	0	0	0.000309675	5.39818e-05
Helicobacteraceae	0.0110262	0.00685843	0.00635187	0.00946842	0.00762401	0.00576287	0.0106535	0.0133209	0.00626629
Heliobacteriaceae	0.0108138	0.0163629	0.0120493	0.0232794	0.0196678	0.0134174	0.0103261	0.0127135	0.010713
Herpetosiphonaceae	0.000517599	0	0.000132299	0	6.88314e-05	0	0.0010095	0.000669393	0
Hippeaceae	0.000147929	0.0003169	0.000236867	0.000129639	0.000800537	0	0	0.000108625	0
Holophagaceae	0.000593503	0.000799474	0.00231157	0.00246761	0.00228228	0.00134401	0.000365103	0.00140194	0.00185584
Hoyosellaceae	0	0	0.000580836	0.00123791	0	0.000363761	0	0	0.000994457
Hujiaoplasmataceae	0.000734559	0.000672163	0.00204613	0.00286509	0.00257583	0.00271516	0.000693811	0.00308648	0.00195223
Hydrogenophilaceae	0.000654056	0.000244568	0.000185851	0.00141729	0.000777584	0.000677107	0.00151791	0.00142784	0.000612477
Hydrogenothermaceae	0	0	0.000564362	0.00372726	0.000902684	0	0	0	0.000175896
Hyellaceae	0.00200911	0.00017673	0.00162481	0.00296618	0.000643273	0.000732485	0.000117565	0.00147038	0
Hymenobacteraceae	0.0379453	0.0495465	0.045252	0.057918	0.0344842	0.0685923	0.0437762	0.0558138	0.0429513
Hyphomicrobiaceae	0.00261638	0.00402662	0.00201074	0.00779977	0.00344088	0.00170205	0.00206588	0.0052128	0.00172651
Hyphomonadaceae	0.000885983	0.00131567	0.000628921	0.0021718	0.000964558	0.00119166	0.0024187	0.00379435	0.00177957
Iamiaceae	0.000751352	0.00149917	0	0.000640984	0.00124836	0.000678072	0.000232454	0.000872755	0.000140434
Ichthyobacteriaceae	0.00118226	0	0.00112481	0.0120638	0.00039503	0.00129882	0	0.00164224	0.00292441
Idiomarinaceae	0.00593631	0.0103397	0.0113496	0.0278213	0.0142038	0.0127461	0.00591178	0.0166089	0.0151705
Ignatzschineriaceae	0.038922	0.0552012	0.0188258	0.178006	0.0504914	0.0903689	0.0134267	0.121649	0.0588532
Ignavibacteriaceae	0.000122409	0.00161422	0.000431076	0	0.000612468	0.000616008	0.00248078	0.00192055	0.000251932
Intestinicryptomonaceae	0.00424657	0.000372235	0.000869414	0.000336041	0.000460785	0	0.00271764	0.00153852	0.00012695
Intrasporangiaceae	0.00249167	0.00253853	0.00325082	0.00458337	0.00703491	0.00458083	0.00207195	0.00827524	0.00422579
Isosphaeraceae	0.0216186	0.00791763	0.0298835	0.0275108	0.0216476	0.0222631	0.00790804	0.0214244	0.0217713
Jiangellaceae	0.000644222	0.000621624	0.000185524	0.00159044	0.00166027	0.00117469	0.00074914	0.0013199	0.000590216
Jonesiaceae	0.000983335	0.000649379	0.00307569	0.000999713	0.00337177	0.00204729	0.000180295	0.00172563	0.00248838
Kaistiaceae	0.000567816	0.000373607	0.00291888	0.000577409	0.000986658	0.000259619	0.00122124	0.00125224	0.000405422
Kallotenuaceae	0	0	0.000386905	0	0.000154305	0	0	0	0.00011375
Kangiellaceae	0.000106603	0.000556169	0.00107655	3.33376e-05	0.000211372	0	0	0.000328219	7.30397e-06
Kiloniellaceae	0	0.00165657	0	0	0	0	4.85978e-05	0	0
Kineosporiaceae	0.000126052	0.00176699	0.000144564	0	0.000247092	0.00173701	0	0.00140678	0.000478145
Koleobacteraceae	0.00416805	0.000805953	0.0029599	0.00323249	0.00325866	0.00110031	0.00162331	0.00513931	0.00374458
Kordiimonadaceae	0.000320071	3.69635e-05	0	0	0.000295006	0	0.000206031	0.000178223	0
Kosmotogaceae	0.00481029	0.00222741	0.00258458	0.00242049	0.00386956	0.0009788	0.00366679	0.00574002	0.00371755
Kribbellaceae	0.00379496	0.00197809	0.00193662	0.00381763	0.00427575	0.00403417	0.00579709	0.00606936	0.00343552
Kribbibacteriaceae	5.8396e-05	8.86629e-05	0.000132313	0.000199744	0.000232933	0.000140868	0	0.000761984	6.80179e-05
Ktedonobacteraceae	0.00232005	0.00181073	0.00115042	0.00161026	0.00147067	0.000785468	0.00115751	0.0015397	0.00102224
Ktedonosporobacteraceae	0.000280622	7.40748e-05	0	0	0	7.51529e-05	0.000103222	0.000312514	0
Lachnospiraceae	6.18365	8.5752	6.59234	7.28621	7.00652	8.34657	7.38284	9.23259	5.85019
Lacipirellulaceae	0.00574585	0.000951128	0.00081204	6.60041e-05	0.00114209	0.000118913	0.00187275	0.00144239	0.00148089
Lactobacillaceae	0.160634	0.134288	0.192737	0.253576	0.315095	0.162437	0.13302	0.240741	0.205012
Laspinemataceae	0.00314021	0.0017266	0.0125377	0.0118793	0.0141184	0.00418439	0.00230763	0.0051803	0.00757854
Leadbetterellaceae	0.0535169	0.0317108	0.0771414	0.0753171	0.106688	0.0844175	0.0841372	0.0862701	0.108042
Leeiaceae	0.00114581	0.00407359	0.00301945	0.00440153	0.00304407	0.00289054	0.00292169	0.00528499	0.0015193
Legionellaceae	0.091665	0.133817	0.0937496	0.197057	0.0732712	0.0999474	0.0978745	0.101279	0.126639
Lentimicrobiaceae	0.00188614	0.00254536	0.000685206	0.00273234	0.00240366	0.00102943	0.00119646	0.00362548	0.00347493
Lentisphaeraceae	0.000467237	0	0	0	0.000645841	0	0.000601525	0	0.000875878
Leptolyngbyaceae	0.00218067	0.00269004	0.00377073	0.00829928	0.00559051	0.00734955	0.00206818	0.0039273	0.00269869
Leptospiraceae	0.020191	0.0249834	0.0569191	0.0418659	0.0273739	0.0459362	0.0461291	0.0328879	0.0458594
Leptotrichiaceae	0.073369	0.0718295	0.121715	0.0857684	0.216402	0.045969	0.104377	0.139569	0.0593617
Lewinellaceae	0.0088472	0.00612608	0.0127878	0.013114	0.0135608	0.00578879	0.00722596	0.0108716	0.0114914
Limisphaeraceae	0.000479653	0	0.000133354	0	0	0	0	0.000393594	0
Limnochordaceae	0.00133643	0.000495012	0.00110192	0.00311857	0.00214534	0.00196877	0.00206674	0.00196978	0.00161961
Listeriaceae	0.521405	0.709179	0.457991	0.533525	0.500621	0.679097	0.749932	0.65185	0.538054
Litorivicinaceae	6.63724e-05	0.000183961	0.000467475	0.00143727	0.000104871	0	0	0.000221746	0.000154617
Longimicrobiaceae	0.000306309	0.000737436	9.13178e-05	0	5.20691e-05	0	0.000133534	0.000341119	0.000172728
Lujinxingiaceae	0.00345041	0.00302404	0.00968131	0.00802902	0.00908705	0.00307973	0.00232533	0.00516938	0.00642755
Lusitaniellaceae	9.87411e-05	9.12252e-05	0.000108665	0.00104989	0.000494047	0	0	5.49813e-05	5.75053e-05
Luteibaculaceae	0.00235371	0.000943333	0	0	2.12137e-06	0	0	0.00115177	0
Lutisporaceae	0.0348766	0.0505985	0.048454	0.0904199	0.0587	0.0581408	0.0402473	0.062103	0.048104
Lysobacteraceae	0.277726	0.385166	0.161184	1.23923	0.30965	0.617158	0.0937203	0.760185	0.436138
Magnetococcaceae	0	0	0	0.000361846	0.000286778	0	0	0.000151595	0.000317109
Magnetospirillaceae	0.000664457	0	0	0	0	0	0	0	0
Magnetovibrionaceae	0.000407968	0.000997716	0.000944782	0	0	0	6.17909e-05	0	2.79523e-05
Maliibacteriaceae	0.0301347	0.0492797	0.0384654	0.0818473	0.0473418	0.0607632	0.0246053	0.0415258	0.0363221
Maricaulaceae	0.00281607	0.00303524	0.00359271	0.00191983	0.00250206	0.000806765	0.00968797	0.00673483	0.00457138
Marinifilaceae	0.0155043	0.0233374	0.0197777	0.0222355	0.0291333	0.0142156	0.0404996	0.0408896	0.047688
Marinilabiliaceae	0.146089	0.0523129	0.0757432	0.0942628	0.0940095	0.0747912	0.108164	0.095537	0.0854148
Marinobacteraceae	0.00110764	0.000586426	0.00223044	0.000446309	0.000681465	0.00120378	0.00191453	0.00466775	0.00081081
Mariprofundaceae	0.000344975	0.0038356	0.00148605	0.00218779	0.00377297	0.000650403	0.000595397	0.00305189	0.0012948
Marivirgaceae	0.00171115	0	0.000213484	0.00173657	0.00299663	0.000973978	0.000389561	0.00178475	0.00443809
Melioribacteraceae	0.000324624	0.000196559	0.000847401	0	0.000517529	0.000578938	9.08642e-05	0.00118107	7.08026e-05
Merismopediaceae	0.000399292	0	0	0	0	0	0	0	0
Mesoaciditogaceae	0	0.000261748	0.00024943	0	0	0	0	0	0
Metamycoplasmataceae	0.000585801	0.00106561	0.000806673	0.00154846	0.000771948	0.00201398	0.00195863	0.00167234	0.000836518
Methylobacteriaceae	0.105235	0.177445	0.201153	0.522498	0.24749	0.395105	0.259399	0.311056	0.334713
Methylococcaceae	0.0342181	0.0239432	0.0393419	0.0550634	0.0322017	0.0402087	0.0213997	0.0352812	0.0389617
Methylocystaceae	0.0024639	0.000457439	0.00101031	0.000707239	0.000293133	0.00048344	0.00218726	0.000741646	0.00155033
Methylophilaceae	0.0207974	0.0322804	0.0346371	0.0439461	0.0226721	0.0236522	0.031124	0.0374794	0.0238002
Methylopilaceae	0.000676279	0.000233675	0	0.000336162	0.000199817	0	0.000535558	0.000211253	0.000153012
Methylothermaceae	0.00423193	0.00188165	0.00427124	0.00425157	0.00239164	0.000463513	0.00439471	0.00712375	0.00494893
Microbacteriaceae	0.0290457	0.0343036	0.0269667	0.056011	0.0677149	0.0450471	0.0346943	0.0599605	0.0352198
Microbulbiferaceae	0.00374917	0.00357423	0.0138813	0.011078	0.0132161	0.00428782	0.00236439	0.00622617	0.00850269
Micrococcaceae	0.0196435	0.0157802	0.0193847	0.0378843	0.0329224	0.0154344	0.0146758	0.0255655	0.0253966
Microcoleaceae	0.00236911	0.00266023	0.00171568	0.00177633	0.00236037	0.0021137	0.00107823	0.00295469	0.00150277
Microcystaceae	0.000345169	6.83347e-05	0.000629481	0.00308025	0.000649263	0.00231098	0	0.000535704	0.000574345
Micromonosporaceae	0.0145184	0.0198982	0.0143844	0.0103231	0.0195401	0.016336	0.0112302	0.0158494	0.0103929
Micropepsaceae	0.00138526	0.000514024	0.000558932	0.000149984	0.000729426	2.50301e-05	0.000918815	0.00147717	0.000926359
Miltoncostaeaceae	0.000540308	7.51266e-05	0.00027294	0.000314098	0.000469097	0.000715158	0.000246997	0.000679534	0.00104741
Minwuiaceae	0	0.000248365	0.000355015	0	0	0.00012599	0	7.48445e-05	0.000195701
Monoglobaceae	0.00725356	0.0096033	0.00542497	0.00649383	0.00811254	0.00930748	0.00665874	0.00626267	0.00677212
Moorellaceae	0.0162544	0.0129676	0.0156184	0.0187446	0.0231422	0.0109938	0.0101604	0.0283917	0.0144847
Moraxellaceae	0.0175902	0.0173936	0.0231323	0.0408445	0.0240056	0.0607573	0.0286203	0.0434989	0.0345529
Morganellaceae	0.0315765	0.607822	0.118484	0.0480998	0.116891	0.0544331	0.0237056	0.618184	0.0644236
Moritellaceae	0	0	0.00048095	0.00225319	0.000613842	0	0.000162298	0	0.000144703
Motilibacteraceae	0	0	0	0	0	0	0	0.000709899	0
Mucispirillaceae	0.0339303	0.0339628	0.0482478	0.0922075	0.0508985	0.0871822	0.0319063	0.0300349	0.0390075
Muribaculaceae	0.397056	0.0790608	0.225117	0.0959384	0.140252	0.106587	0.186703	0.0909511	0.125783
Mycobacteriaceae	0.00209196	0.0028589	0.00176367	0.00582283	0.00734866	0.00275495	0.00184739	0.00722131	0.00466525
Mycoplasmataceae	0.0121921	0.0110943	0.0127803	0.0203898	0.0178381	0.0143177	0.00923225	0.0123066	0.0127091
Mycoplasmoidaceae	0.000448437	0.00189303	0.000145516	0.00115963	0.000993974	0	0.000242451	0.000526544	0
Myxococcaceae	0.00549047	0.00434706	0.00729552	0.00658475	0.00532766	0.0038884	0.00345762	0.00799523	0.00472407
Nakamurellaceae	0.00020864	0.000260043	0.00179408	0.000644445	0.00243366	0.000615384	0.00134687	0.000892703	0.000249217
Nannocystaceae	0.000832034	0	0	0	0.000159351	0	0	0	8.81023e-05
Natranaerobiaceae	0.000624865	0.000324669	0.000809394	0.00197635	0.000363433	0.000271801	0.000945409	0.00189092	0.000195962
Natranaerofabaceae	0	2.66207e-05	0.000154744	0.000122548	0.00020639	0.000108033	0.000222573	0.00155309	0.000432945
Natranaerovirgaceae	0.023672	0.032611	0.0236627	0.0204847	0.0322377	0.0290983	0.0471221	0.0383525	0.0231124
Natronincolaceae	0.0653661	0.0777131	0.0720431	0.102916	0.0827355	0.0755374	0.0602058	0.0878959	0.0586762
Natronospirillaceae	0.000693008	0.000355673	0.000357028	0.000784558	0.000729935	0	8.26038e-05	0.00084322	5.97878e-05
Neisseriaceae	0.0430004	0.0378831	0.0276482	0.0941915	0.0420714	0.0376976	0.0398855	0.325599	0.0280901
Neomegalonemataceae	0.000426811	0.000617959	0.000390516	0.000237809	0.000319277	0.000727916	0.000308125	0.00160163	0
Nevskiaceae	0.00118347	0.00022801	0.00103751	0.00142648	0.0010341	0.00026445	0.000742779	0.0025329	0.000528077
Nitratiruptoraceae	0.000124629	7.67615e-05	7.31489e-05	0	8.75193e-05	0	0	0.000416377	0
Nitriliruptoraceae	0.00122013	0.000759868	0.000583957	0.00014105	0.0014392	0.00121856	0.00102461	0.00326458	0.000309029
Nitrobacteraceae	0.0145901	0.0262963	0.0160099	0.0322791	0.0273216	0.015707	0.0186286	0.0249218	0.0287538
Nitrosomonadaceae	0.00771115	0.00651281	0.0056912	0.0324572	0.0182262	0.00487603	0.00627324	0.0117818	0.00858826
Nitrospinaceae	0.00608955	0.00173301	0.00287019	0.00113599	0.00182107	0.0040985	0.00237052	0.00183311	0.00247408
Nitrospiraceae	0.00889076	0.00852487	0.00599649	0.012979	0.00552126	0.0107616	0.00826189	0.00805838	0.00587784
Nocardiaceae	0.00930432	0.0159486	0.0167128	0.00521232	0.0316181	0.012546	0.0161682	0.0176479	0.0192411
Nocardioidaceae	0.00870361	0.0237501	0.0129505	0.0240742	0.0172016	0.0177328	0.0142672	0.0183093	0.0136633
Nocardiopsaceae	0.00171348	0.000751271	0.000299086	0.000384564	0.00119049	0.00173118	0.00229556	0.00443913	0.00155498
Nodosilineaceae	0.00188401	0.00360777	0.00525354	0.00744137	0.0040584	0.00442456	0.00242976	0.00289259	0.0042562
Nostocaceae	0.00408452	0.00234329	0.00181825	0.00175464	0.00124987	0.00585601	0.00389099	0.00981778	0.0023097
Notoacmeibacteraceae	0.000252131	9.31759e-05	0.000266372	0.000268084	0.000265585	0.00047266	0	5.6157e-05	0.000587349
Novispirillaceae	0.000507154	0.00210923	0.000681851	0.000987719	0.00164728	0.00164089	0.000363969	0.000996665	0.000567237
Oceanospirillaceae	0.00435545	0.00724722	0.0147686	0.0147755	0.0121242	0.00779434	0.00524472	0.00692584	0.00966693
Odoribacteraceae	1.23783	0.545078	0.84862	0.484087	0.677001	0.774356	0.897493	0.596411	0.731496
Oleiphilaceae	0	0	0	0.000271154	0	0.000286843	0.000131325	0.0007384	5.94075e-05
Oleispirillaceae	0.00300749	0.00150644	0.00385495	0.0023189	0.00714531	0.00205917	0.00368665	0.00326738	0.00584979
Oligoflexaceae	0.0161601	0.00603041	0.0200963	0.0223401	0.0123206	0.0191712	0.00925603	0.0169077	0.0173384
Oligosphaeraceae	0.0027257	0.00277819	0.00467096	0.000878129	0.00110701	0.00257229	0.00393557	0.00171828	0.00237558
Opitutaceae	0.0158724	0.00785207	0.00966809	0.0104772	0.0170756	0.0106914	0.0240649	0.0135422	0.01551
Orbaceae	0.0295383	0.027535	0.0985353	0.049461	0.0900608	0.0352403	0.0567749	0.140948	0.0533864
Ornithinimicrobiaceae	0.000119668	0.00041187	0	0	0.000189081	0	0.000265807	0.000619725	0.000200405
Oscillatoriaceae	0.00207705	0.000801236	0.00185874	0.000636857	0.000790755	0.0014892	0.00311968	0.00107853	0.00154173
Oscillochloridaceae	0.0022948	0.00132783	0.000641697	0.000981131	0.00174133	0.000711805	0.00183828	0.00130565	0.00094273
Oscillospiraceae	9.23987	12.1684	12.6866	16.6157	15.866	16.5442	10.2576	14.3634	11.9038
Owenweeksiaceae	0.000231279	3.68165e-05	0.000528476	0	0.000558442	0.00115792	0	0.00149236	0.000116039
Oxalobacteraceae	0.0845739	0.0508555	0.0783244	0.154671	0.0899918	0.0797395	0.0539999	0.115244	0.082599
Paenibacillaceae	0.808744	1.01564	0.988453	1.16334	1.27772	1.12787	0.804771	1.17324	1.03248
Paludibacteraceae	0.216627	0.151431	0.20281	0.192057	0.203143	0.254867	0.627934	0.300583	0.26626
Parachlamydiaceae	0.0063935	0.00862152	0.00538315	0.0292296	0.00877804	0.00896659	0.0057933	0.00869836	0.005511
Paracoccaceae	0.0629283	0.0438443	0.0678879	0.053622	0.160436	0.0379406	0.0417858	0.0651677	0.0364408
Parvibaculaceae	7.68723e-05	0.000698373	7.89583e-05	0.00108982	0.000148453	0.000360273	0.000115461	0.00111291	0.000298461
Parvicellaceae	0	0	0	0	0	0	0	0.000690829	0
Parvularculaceae	0.00108837	5.08989e-05	4.85035e-05	9.76303e-05	0.000406225	0.000344264	0.000260064	0.000327218	6.41699e-05
Pasteurellaceae	0.0770924	0.0441398	0.082878	0.10951	0.0818953	0.196031	0.126838	0.117743	0.0948844
Patulibacteraceae	0.000574639	0.000379223	0.000686801	0.00162798	0.00113583	0.000714096	0.00106497	0.00108061	0.000595726
Pectobacteriaceae	0.0131774	0.0398368	0.020265	0.0232236	0.0152016	0.0157795	0.0135558	0.0219418	0.0182317
Pelagicoccaceae	0.00053759	0	0	0	0	0	0.0004614	0	5.96351e-05
Peptoclostridiaceae	0.00560785	0.00569659	0.00731507	0.00543456	0.00881064	0.00560926	0.00685597	0.0156576	0.00648784
Peptococcaceae	0.220933	0.308629	0.268153	0.327328	0.373803	0.313157	0.238696	0.362595	0.260608
Peptoniphilaceae	0.111373	0.134863	0.123311	0.129218	0.157502	0.165832	0.131559	0.192842	0.128986
Peptostreptococcaceae	0.293011	0.383401	0.382072	0.476115	0.526315	0.503523	0.407215	0.541864	0.402889
Perlucidibacaceae	0.000160355	0.00014815	0	0	0	0	0.000825774	0.00133934	0
Persicobacteraceae	0.00188193	0.000813989	0.0044188	0.00910799	0.00798616	0.00345342	0.000492947	0.00484766	0.00618657
Petrotogaceae	0.00872004	0.0127573	0.00794608	0.0181644	0.0125253	0.0187315	0.0106052	0.0184886	0.00879314
Phaeocystidibacteraceae	0.0006986	0	0.000756984	0	0	0	0	0.000897684	0
Phototrophicaceae	0.000804873	0	0	0	0	0	0	0	0
Phycisphaeraceae	0.00908893	0.00233128	0.000462944	0	0.000642581	0.000113353	0.00865125	0.000976686	0.000400246
Phyllobacteriaceae	0.0279193	0.0476495	0.0284473	0.0367248	0.0339676	0.0519187	0.0366552	0.0395141	0.02559
Pirellulaceae	0.025251	0.0180011	0.0304674	0.0370166	0.038825	0.013405	0.00961951	0.0321233	0.022059
Piscirickettsiaceae	0.00923209	0.00806149	0.00350387	0.0134544	0.0127755	0.00150227	0.013019	0.0173031	0.00642648
Planctomycetaceae	0.0178092	0.0115005	0.0143368	0.0197282	0.0161601	0.00658236	0.0114006	0.014023	0.0123962
Planococcaceae	0.0565759	0.0677138	0.0585839	0.0783894	0.090909	0.088348	0.0746115	0.112412	0.0584009
Pleioneaceae	0	0	0	0.00198353	0.00163558	0	0.000651241	0	0.000272682
Pleomorphomonadaceae	0.00305511	0.000167227	0.000720535	0.000188942	0.000389445	0.0017146	0	0.00149497	0.000150661
Polyangiaceae	0.0024859	0.00181459	4.24722e-05	0.000279819	0.0012986	0.00117968	0.00172327	0.00314406	0.00124875
Pontiellaceae	0.0560711	0.0316773	0.0852295	0.107623	0.114516	0.0305092	0.0101727	0.0270597	0.0796485
Porphyromonadaceae	1.71401	1.81399	1.57081	1.01692	1.0707	1.42946	1.91465	0.917247	1.70428
Porticoccaceae	0	0	0	0	0	0	0	0.00108713	0
Prevotellaceae	0.592276	0.504907	0.489761	0.538377	0.510003	0.609691	0.65539	0.464863	0.586952
Prochlorococcaceae	0.0011511	0.000420857	0.000351737	0.000211226	0.000389158	0	0.000193662	0.000521495	0.000723086
Prochlorotrichaceae	0.0007986	0	0.000292458	0	0.000322789	0	0	0.000632697	0.000222707
Prolixibacteraceae	0.307504	0.270191	0.242512	0.241373	0.229272	0.317869	0.320792	0.229605	0.266524
Promicromonosporaceae	0.00220809	0.00264462	0.00155069	0.0142846	0.0319801	0.00767835	0.00227782	0.0138487	0.00443073
Propionibacteriaceae	0.0112935	0.0142233	0.0160011	0.0183497	0.0226571	0.0176814	0.0285159	0.0246384	0.0179568
Proteinivoraceae	0.00659104	0.00644942	0.00846317	0.00776737	0.0147974	0.00617222	0.00906307	0.0108461	0.0133183
Pseudanabaenaceae	0.0188444	0.0081485	0.00118743	0.000220514	0.000528976	0.000649285	0.000536681	0.00160677	0.000167663
Pseudoalteromonadaceae	0.00386987	0.00179611	0.00401526	0.00373094	0.00835778	0.00362801	0.00284697	0.0067797	0.00655285
Pseudobdellovibrionaceae	0.00159468	0.000273913	0.00155029	0.00448414	0.00175336	0.00171324	0.00236047	0.00130009	0.00206369
Pseudomonadaceae	0.141462	0.172045	0.41854	0.221838	0.169933	0.220764	0.235516	0.277119	0.149707
Pseudonocardiaceae	0.00681336	0.0119521	0.00867704	0.0202723	0.0210252	0.00992267	0.00542003	0.0164227	0.0102058
Psittacicellaceae	0.000534863	0	0	0	0	0	0.00063881	0	0.00016513
Psychromonadaceae	0.000768279	0.000298252	0.000103351	0	0.000167905	0.00016505	0.0010257	0.000657011	0.000459218
Pumilibacteraceae	0.0275215	0.0206459	0.0300867	0.00271779	0.0264686	0.00148756	0.00113054	0.0147202	0.0112741
Puniceicoccaceae	0.00116864	0	0.00036316	0.000318576	0.000333099	0.000449345	0.00348428	0.00131252	0.000147053
Pyrinomonadaceae	0.000534216	6.92288e-05	0.000131942	0.00136751	0.000462974	0	0	0.000333793	0.000174558
Raineyaceae	0.000250555	0	0	0	0	0	0.000387081	0.000641769	0.000204288
Rarobacteraceae	0	0	0.000883177	0	0	0	0	0	0
Reichenbachiellaceae	0.0500082	0.0453365	0.030459	0.0245493	0.0157068	0.0275835	0.0650269	0.0216033	0.0400563
Reticulibacteraceae	7.92357e-05	0.000650707	0.00011239	0.00117013	0.000217933	0.000412611	5.66716e-05	0.000867698	0.00013331
Reyranellaceae	0.00110021	0.00095425	0.00108267	0.00204362	0.00170996	0.00300873	0.00118188	0.00126832	0.00103206
Rhizobiaceae	0.0661255	0.0789762	0.086482	0.131398	0.0961941	0.0970595	0.0627634	0.0848361	0.0795612
Rhodanobacteraceae	0.0057813	0.00581115	0.00254534	0.00892664	0.00590319	0.0027262	0.00455227	0.010895	0.00367527
Rhodoblastaceae	0.00472749	0.00324941	0.00809535	0.00379998	0.00414817	0.00417341	0.00345326	0.0139468	0.0125203
Rhodocyclaceae	0.0348177	0.0232518	0.0303234	0.0599463	0.0411362	0.0230373	0.0332487	0.0517844	0.0307038
Rhodocytophagaceae	0.000450437	0.000416151	0	0	0	0	0.000966496	0.000585232	0
Rhodospirillaceae	0.0393642	0.0511949	0.0523237	0.0553531	0.057343	0.0371967	0.0391423	0.0487834	0.0407682
Rhodothalassiaceae	6.4245e-05	0.000237419	0.000113123	0	0	0	0	0.000143092	0.000149661
Rhodothermaceae	0.000439866	0	0.000262995	0.00249249	0.00109919	0.00354642	0	0.00030046	0.000752759
Rhodovibrionaceae	0.00247609	0.00120944	0.000534089	0.00013438	0.000395591	0	0	0.000225194	0
Rickettsiaceae	0.002093	0.0051069	0.00174818	0.00684746	0.00508772	0.00130788	0.00331636	0.0031078	0.00293793
Rikenellaceae	2.28684	1.4299	2.286	3.16034	3.69956	2.18118	3.36017	4.51886	3.89425
Rivulariaceae	0.000478673	0	0	0	0	0	0	0.000444227	0
Robiginitomaculaceae	0.00341686	0.00333217	0.00361101	0.00416139	0.00720933	0.00310933	0.00144554	0.00230013	0.00301853
Roseiarcaceae	0	0	0.000357311	0	0.000166252	0	0	0	0.0011818
Roseiflexaceae	0.000153639	0.000955646	0.00128584	0.000433478	0.000481333	0	9.33078e-05	0.000242141	0.000299927
Roseivirgaceae	5.60684e-05	0.000284903	0	0.00029808	0.00101992	0	0	6.24403e-05	0.00073507
Roseobacteraceae	0.0149141	0.0226159	0.0214035	0.0311456	0.023172	0.024462	0.0205525	0.0404578	0.0262194
Ruaniaceae	0.00105594	0.00130401	0.000729579	0.00259069	0.00410351	0.00234451	0.00359575	0.00301742	0.000440463
Rubritaleaceae	0.00157767	0	0.000354663	0	0	0	0.000804869	0.0014211	0.000199506
Rubrobacteraceae	0.000672597	0.000381874	0.00196296	0.00160487	0.00102712	0.00143576	0	0.00313839	0.000709001
Saccharospirillaceae	0.000692547	0.000910942	0.0009789	0.00253161	0.00140197	0.000333523	0.000335789	0.00082713	0.00178518
Salibacteraceae	0	0	0	0	0	0	0	0.000910234	0
Salinarimonadaceae	0.00224962	0.000788668	0.000548929	0	0.000732856	0.000316341	0.000218823	0.00129965	0.00011313
Salinicoccaceae	0.000101235	0.000311763	0.000504631	0.001794	0.00175867	0.000722899	0.000260661	0.000483082	0.000812354
Salinisphaeraceae	0.00109103	0.000206367	0	3.12503e-05	0.000352932	0	0.00151925	0.000654616	0.00024093
Salinivirgaceae	0.000902903	5.56117e-05	5.29945e-05	0.000480016	0.00104769	0.000225685	0.000774938	0.00241323	0.00159493
Salisaetaceae	0.000196389	0.000126219	0.000443528	0.000113486	0.000233851	1.6007e-05	5.49636e-05	0.000123617	0.000208856
Salsipaludibacteraceae	0.000116425	0.000609522	0.000239168	0	8.17581e-05	0	4.99622e-05	0.000432186	0
Sandaracinaceae	0.000751154	0	5.62304e-05	0	0.000174043	0	0.00239169	0	6.46892e-06
Sanguibacteraceae	0.00180573	0.000984378	0.000180072	0.00216787	0.00607482	0.00102823	0.00313972	0.0041453	0.000387141
Saprospiraceae	0.00148486	0.000758343	0.00136101	0.00348873	0.00246145	0.00342548	0.00380112	0.00575981	0.00366976
Schleiferiaceae	0.000340699	0	0	0	0	0	0	0.000600744	0
Sedimenticolaceae	0.000543483	0.0004591	0.000963562	0.00111047	0.00167083	0.00176826	0.00102543	0.000600223	0.00119685
Sedimentisphaeraceae	0.0225879	0.0161692	0.0395195	0.0480129	0.0593201	0.0124418	0.0101629	0.0111855	0.0436217
Segnochrobactraceae	0	0.000368531	5.85313e-05	0	0.00014006	0.000124632	0	0.000370189	7.74366e-05
Selenomonadaceae	0.140402	0.116954	0.130493	0.17645	0.171743	0.144769	0.120047	0.187173	0.118144
Shewanellaceae	0.0490164	0.031034	0.0882005	0.0972052	0.122076	0.0159813	0.0089509	0.0193749	0.0812501
Shiellaceae	0	0	0	0	0	0	0	0.000921242	0
Shumkoniaceae	0.00124576	0.000882344	0.00065123	0.00166873	0.00320666	0.000712255	0.000941715	0.00289309	0.00155012
Silvanigrellaceae	0.000242473	0	0	0	0	0	0.000277478	0.000120013	0.000439328
Smithellaceae	0.000255576	0	0	0	0	0	4.70044e-05	0.000528581	8.50533e-05
Sneathiellaceae	0.00189035	0.00454251	0.00300762	0.00739866	0.006716	0.00191848	0.00229631	0.0030532	0.00283276
Solibacteraceae	0.000374663	0	0	0	0	0	0.000160782	0.000556322	0
Solirubrobacteraceae	0.00370167	0.00279302	0.00144388	0.00277626	0.00235226	0.00131816	0.0027967	0.00294995	0.00156183
Sphaerobacteraceae	0.000299118	0.000661335	0.000490535	0.00010006	0.000443867	7.05661e-05	0.000324206	0.000778644	6.57666e-05
Sphaerochaetaceae	0.0501389	0.0551919	0.0500039	0.101011	0.0711722	0.0728394	0.0609811	0.0674554	0.0495435
Sphaerotilaceae	0.0125291	0.014345	0.00908759	0.0252792	0.0245172	0.00469022	0.00552699	0.0184382	0.00943184
Sphingobacteriaceae	0.598367	0.773642	0.674601	0.568485	0.590618	0.61132	0.754235	0.595177	0.803873
Sphingomonadaceae	0.0421033	0.0512248	0.0365619	0.0479195	0.0527009	0.0269859	0.0525209	0.0691769	0.0346101
Sphingosinicellaceae	0.00102698	0	0.000709043	0.000371787	0.000528817	0.0001311	4.5016e-05	0.00254996	0.000101819
Spirochaetaceae	0.0374546	0.0272108	0.0390174	0.0289582	0.0352403	0.0337881	0.0273287	0.0403574	0.0255754
Spiroplasmataceae	0.00137935	0.00250881	0.00188118	0.00111217	0.00156566	0.000262086	0.0021836	0.00250012	0.000384044
Spirosomataceae	0.00899486	0.0134227	0.0075697	0.00902266	0.00718657	0.00902848	0.013578	0.0224811	0.013836
Spirulinaceae	2.28622e-05	0.000137293	0.00063403	0.000182316	2.40822e-05	0.000214294	0	0.00112026	5.32584e-05
Splendidivirgaceae	7.31994e-05	0.00160052	0.000535281	0.0011026	0.00449571	0	0.00992638	0.000742351	0.00183916
Spongiibacteraceae	0.00243055	0.00127406	0.00163674	0.0011152	0.00205307	0.000346044	0.0026193	0.00172334	0.00122862
Sporanaerobacteraceae	0.0149052	0.0146571	0.0192442	0.0295007	0.030122	0.0212548	0.014561	0.0278865	0.0143236
Sporolactobacillaceae	0.0304249	0.0583743	0.0340509	0.0504276	0.0375742	0.0359932	0.0278651	0.039467	0.0288291
Sporomusaceae	0.44124	0.547053	0.461385	0.758438	0.605699	0.605133	0.423781	0.527885	0.408688
Staphylococcaceae	0.0440178	0.0614729	0.0509127	0.0848151	0.0680779	0.0464063	0.0491183	0.0638596	0.0413291
Stappiaceae	0.0076734	0.0159628	0.0112965	0.0261784	0.0146957	0.0153876	0.014501	0.0170751	0.0168431
Steroidobacteraceae	0.00122223	0	0.000250588	0.00103448	0.00257092	0.0011903	0.000999506	0.000512038	0.000357029
Sterolibacteriaceae	0.00134915	0.00270205	0.00315443	0.00780378	0.00452191	0.00324866	0.00400586	0.00351019	0.00299427
Stomatohabitantaceae	0.000613384	0.000249075	4.74706e-05	0	5.67963e-05	0	6.94161e-05	0.000474417	9.42051e-05
Streptococcaceae	0.572706	0.143376	0.269188	0.203206	0.165558	0.217783	0.124831	0.156602	0.286574
Streptomycetaceae	0.064465	0.0550105	0.101578	0.0983203	0.0901037	0.0552481	0.0604075	0.13223	0.0999514
Streptosporangiaceae	0.00654498	0.00898299	0.00803334	0.00845044	0.0087193	0.0108433	0.00751376	0.0138803	0.00603862
Succinivibrionaceae	0.024311	0.0298794	0.0321366	0.0290013	0.0396496	0.0208672	0.0174577	0.0379317	0.0246253
Sulfuricellaceae	0.000376169	0.00394855	0.00524556	0.00597525	0.0042059	0	0	0.00140218	0.00147428
Sulfurimonadaceae	0.00243115	0.000807587	0.00139756	0.00118149	0.00171429	0.00524739	0.00188303	0.00530974	0.00197885
Sulfurospirillaceae	0.00090608	0.00386129	0.000989018	0.00290624	0.00105438	0.00401397	0.00246122	0.00218687	0.00203865
Sulfurovaceae	0.000144291	0.000151019	0.000393685	0.000217255	8.60918e-05	0.000153217	0	0.000342727	0.000403318
Sutterellaceae	0.0223599	0.0182962	0.0307025	0.0606803	0.0384058	0.0260332	0.0261263	0.0425957	0.0401845
Symbiobacteriaceae	0.00477564	0.00277343	0.00276412	0.00147575	0.00496213	0.00199007	0.00509554	0.00708011	0.00254357
Synechococcaceae	0.00172531	0.00228856	0.00100716	0.00123731	0.00123594	0.000452155	0.00453956	0.00401197	0.000604651
Synergistaceae	0.0746313	0.0804905	0.102602	0.186445	0.135026	0.128603	0.0728618	0.083744	0.125798
Syntrophaceae	0.00430889	0.00886959	0.00333819	0.00191494	0.00324919	0.0013764	0.00238438	0.00440792	0.00354359
Syntrophobacteraceae	0.00663788	0.00420256	0.00457735	0.00797717	0.011787	0.00134208	0.00385479	0.0150569	0.0039455
Syntrophomonadaceae	0.0103842	0.00890736	0.0139645	0.0124452	0.0246696	0.00840843	0.007633	0.0208108	0.00994557
Syntrophorhabdaceae	0.00141291	0.000808726	0.00103336	0.00109921	0.00188035	0.000450558	0.00140569	0.00298595	0.0019916
Syntrophotaleaceae	0.000306607	0	0.000337422	0.000407509	0	0	0	0	0
Tannerellaceae	13.7697	12.9709	11.1501	6.08797	6.98817	9.98152	11.9052	5.44325	10.9431
Tenuifilaceae	0.0109522	0.0128297	0.0164595	0.029748	0.0192646	0.00573802	0.0176511	0.0222982	0.020796
Tepidamorphaceae	0.000614071	8.93545e-05	0.000212873	0	0	0	0.000647994	0.000323123	0.000416948
Tepidanaerobacteraceae	0.0150126	0.0139966	0.0224534	0.0248637	0.0310542	0.0251766	0.013726	0.030731	0.0177258
Tepidibacteraceae	0.0118146	0.00482606	0.00319835	0.00563274	0.0048378	0.00362501	0.00708601	0.0117911	0.00422251
Tepidiformaceae	0.00089764	0	0	0	0.000282462	0	0	0	0.000312336
Tepidimicrobiaceae	0.0301728	0.0135983	0.0354047	0.0348033	0.026411	0.0354296	0.0193399	0.031144	0.0289151
Tepidisphaeraceae	0.000582876	0	0	0	0	0	8.33778e-05	0.000288496	0
Terasakiellaceae	0.000154783	0.000171602	0.000891496	0	0.00011413	0	7.97079e-05	0.00127987	0.000440269
Termitinemataceae	0.0221594	0.0140732	0.0315208	0.0304168	0.0216277	0.0317716	0.0144607	0.0263702	0.0231436
Thalassobaculaceae	0.000339459	6.19355e-05	0.00161486	0.000372482	0.000929105	0.000251348	0.000137247	0.000763309	0.00136647
Thalassospiraceae	0.00579052	0.00451121	0.014055	0.00685274	0.0142579	0.00650264	0.00370179	0.00714026	0.0131958
Thermaceae	0.00413323	0.00413741	0.00344001	0.00269365	0.00398042	0.00327355	0.0043465	0.00721704	0.00356008
Thermatribacteraceae	0	0.000471879	0.000161161	0.000290364	0.000307885	0	0	0	0.000213216
Thermincolaceae	0.003593	0.00477139	0.00435017	0.00416319	0.00754811	0.0054999	0.00397273	0.00919647	0.00551932
Thermithiobacillaceae	0.000136125	0	0.000419457	0	7.16945e-05	0.000382782	0	0.000227393	0.000158554
Thermoactinomycetaceae	0.0147065	0.0100194	0.0143553	0.0325942	0.0291978	0.0199913	0.0145481	0.0201009	0.0125064
Thermoanaerobacteraceae	0.049272	0.0572039	0.0576373	0.0881783	0.0876425	0.0936362	0.0428242	0.0796246	0.0551302
Thermoanaerobacterales Family III. Incertae Sedis	0.000996973	0.000390828	0.00144633	0.00116464	0.00147885	0.000660919	0.00051404	0.00343179	0.000657194
Thermoanaerobacterales Family IV. Incertae Sedis	0.00784003	0.00828067	0.00857519	0.00833827	0.0109728	0.0151269	0.00649169	0.00955989	0.00532425
Thermoanaerobaculaceae	0	0	0	0.00208948	0	0	0	0	0
Thermodesulfatatoraceae	0	0	0.000192515	0	0	0	0	0	0.000424493
Thermodesulfobacteriaceae	0.000204065	0.000656172	0.000498087	0.00145772	0.00065997	0.000159054	0.000136899	0.000469487	0.000465235
Thermodesulforhabdaceae	0	0	0	0	0	0	0	0.000994959	0
Thermodesulfovibrionaceae	0.000949248	0.00203819	0.00249745	0.00142294	0.00372222	0.0105228	0.00218234	0.00732818	0.00151579
Thermoflexaceae	0	0.000369635	0.000140896	0	0	0	0	0.000178223	0
Thermoguttaceae	0.00283309	0	0.00015337	0	0	0	0.000908486	0.000485006	0.000304764
Thermohalobacteraceae	0.0145667	0.0328704	0.0210213	0.0271379	0.0211695	0.0256065	0.0198626	0.0248693	0.0182812
Thermoleophilaceae	0.00117786	0.00236887	0.00117854	0.0025141	0.00193057	0.00318435	0.00149734	0.00120646	0.00152978
Thermomicrobiaceae	0.00200076	0.0018592	0.00121987	0.00163959	0.000571382	0.00125895	0.00103661	0.000985676	0.000967738
Thermomonosporaceae	0.0039024	0.00285328	0.00328516	0.00702598	0.00341132	0.00355894	0.00251297	0.00366877	0.00238794
Thermosediminibacteraceae	0.00606651	0.00606092	0.00682805	0.00929177	0.0102265	0.00962483	0.00308255	0.0113276	0.00633318
Thermospiraceae	0.0159205	0.00327394	0.0180115	0.0207815	0.00972617	0.0189378	0.0085496	0.0127744	0.0142071
Thermosporotrichaceae	0.000469444	0.000216856	0.000719712	0.000398027	0.00175204	0.000379331	0.000187562	0.000869821	0.000348817
Thermotaleaceae	0.114431	0.113487	0.161709	0.166998	0.191097	0.157964	0.101964	0.165228	0.153078
Thermotogaceae	0.00203102	0.00141712	0.00252737	0.00319804	0.00181058	0.00206622	0.00185548	0.00285532	0.00230648
Thermovirgaceae	0.000906142	0.000272326	0.00144375	8.64262e-05	0.000376731	0.00048761	0.000495279	0.000512985	0.000481881
Thioalkalibacteraceae	0	0	0	0.00162348	0.000625469	0	0	0	0.000296409
Thiobacillaceae	0.00170873	0.00199801	0.00282231	0.0103436	0.00508551	0.00326666	0.00291526	0.00500332	0.00402927
Thiofilaceae	0	0	0.000302523	0.000304467	0.00470541	0	0	0	0
Thiohalomonadaceae	0	0	0	0.00164112	0.000606974	0	0	0	0.000287644
Thiohalorhabdaceae	0.000102529	0	0	0	0	0	0	0.000856358	0.000318461
Thiotrichaceae	0.012672	0.0104774	0.0163135	0.0277365	0.0199447	0.0292597	0.0123258	0.0175254	0.0152955
Thorselliaceae	0.00438023	0.00318345	0.0104969	0.00950426	0.0097057	0.00329012	0.00388701	0.00506274	0.00670787
Tichowtungiaceae	0.00858771	0.00230499	0.00984174	0.00963797	0.00511716	0.00938182	0.00450918	0.00678578	0.00667192
Tindalliaceae	0.00709139	0.00841542	0.0108981	0.0202923	0.016453	0.010369	0.0107437	0.0148732	0.00984753
Tissierellaceae	0.0848592	0.112642	0.11603	0.129922	0.152118	0.119225	0.0762617	0.148638	0.101211
Treponemataceae	0.263455	0.253204	0.342204	0.437562	0.427943	0.325432	0.276246	0.376545	0.321239
Trueperaceae	0.000367114	0	0	0	0	0	0.00103978	0	8.55207e-05
Tsukamurellaceae	0.000606148	7.32206e-05	0	0.000386227	0.000779167	0.000173335	0.000458573	0.000353039	0.000459185
Turicibacteraceae	0.0242336	0.0217394	0.0217755	0.0382229	0.0346115	0.042911	0.0164591	0.0220587	0.0245426
Unassigned	16.4245	17.1738	18.2758	20.4349	19.5193	19.3889	16.7565	19.3753	18.6658
Usitatibacteraceae	0.000648452	0	0.000579051	0.00375485	0.00152512	0.000348149	0.000467956	0.000906857	0.00163093
Vallitaleaceae	0.0782373	0.0996584	0.0923666	0.102276	0.127987	0.0977557	0.0617014	0.090203	0.0938925
Veillonellaceae	0.106363	0.0862065	0.108346	0.160985	0.144067	0.118969	0.10807	0.132593	0.0970468
Verrucomicrobia subdivision 6	0.00106676	0	9.4433e-05	0	0	0	0.00076228	0.000686843	0
Verrucomicrobiaceae	0.149378	0.0339214	0.116451	0.12369	0.0635888	0.102613	0.0427644	0.130226	0.0823528
Vibrionaceae	0.117039	0.165478	0.165577	0.180188	0.138461	0.184367	0.139667	0.132094	0.156399
Vicinamibacteraceae	0.000219665	0	0	0	0	0	0	0.00143005	0
Vicingaceae	0.00418149	0.00425018	0.00532757	0.00631171	0.0113615	0.00380117	0.00941978	0.0064887	0.00739204
Victivallaceae	0.0461039	0.0249897	0.0913909	0.0229468	0.0492642	0.0117759	0.0129396	0.0374195	0.0342453
Vulcanimicrobiaceae	0	0	0	0	8.67997e-05	0	0.000795646	0	9.598e-05
Vulgatibacteraceae	0.00131623	0.000281149	0.000236557	0.000857079	0.000626619	4.1e-05	0.000547844	0.00128461	0.000125186
Weeksellaceae	0.724178	0.511831	0.488932	0.169602	0.252413	0.159227	0.529734	0.266393	0.306823
Wenzhouxiangellaceae	0.000895284	0.00100707	0.00161028	0.00196875	0.00146042	0.00119543	0.000905344	0.00218223	0.000290996
Williamwhitmaniaceae	0.000187682	0.00219432	0.00142418	2.66275e-05	0.000197697	1.87788e-05	0.00226213	0.00281343	0.00151053
Woeseiaceae	0.000122274	0.00114901	0.00129375	0.000566602	0.000790779	0.00128137	0.0011083	0.00113352	0.000266879
Xanthobacteraceae	0.00360151	0.00379182	0.00247707	0.00363729	0.00276382	0.00436172	0.00655177	0.00596921	0.00171097
Xenococcaceae	0	0	0.00068358	0	0.000430459	0	0	0	0
Xylanivirgaceae	0.00873925	0.0165617	0.00907987	0.0258188	0.0114777	0.0113906	0.00630663	0.0149478	0.0049293
Yeguiaceae	0.0218929	0.0247093	0.0359007	0.0522364	0.0510731	0.0381901	0.0236617	0.0423381	0.0326985
Yersiniaceae	0.0652628	0.125095	0.134504	0.185117	0.129689	0.123456	0.0544363	0.0875509	0.126781
Zhaonellaceae	0.0086664	0.013608	0.0107557	0.0107907	0.0110154	0.00931349	0.00439134	0.0114269	0.0108608
Zoogloeaceae	0.0112842	0.00729889	0.0169011	0.0433395	0.0267338	0.00803817	0.00719258	0.0229989	0.0141806
Zooshikellaceae	0.00252298	0.00104527	0.00108549	0	7.06155e-05	0	0	0.00106884	0
Zymomonadaceae	5.86121e-05	2.13321e-05	0.00196467	0.000439077	0.00034255	5.3274e-05	4.80186e-05	0.000183951	0.00181225

## Sheet: Genus
Supplementary Table S4. Relative abundance table of bactetrial composition in genus levels
Genus	F(MX)_1	F(MX)_2	F(MX)_3	F(FO)_1	F(FO)_2	F(FO)_3	M_1	M_2	M_3
Abiotrophia	0.00121927	0.000280233	0.000190222	0	0.000407161	0.00166871	0.000333686	0.0010135	0.000310546
Absicoccus	0.00262731	0.00254463	0.00349752	0.00343932	0.00696241	0.0084404	0.00532768	0.0127884	0.00392059
Abyssisolibacter	0.00206039	0.00167654	0.0045743	0.0028403	0.00602422	0.00468599	0.00632674	0.00537935	0.0028527
Acanthopleuribacter	0.000288401	0.000269615	0.000393101	0.000381777	0.000755663	0.000599196	0.000380362	0.000512939	0.000512088
Acaryochloris	0.000517117	0	0	0	0	0	0.000412126	0	0.000172092
Acerihabitans	0	0	0	0	0.00102353	0	0	0	0.000937766
Acetanaerobacterium	0.0931834	0.151332	0.14372	0.20439	0.176426	0.171188	0.099326	0.159001	0.111837
Acetatifactor	0.0710921	0.0889314	0.0919124	0.0955739	0.0943968	0.11838	0.111242	0.123248	0.0837131
Aceticella	0.000875838	0.000636804	0.000929491	0.000647394	0.000768623	0.000400489	0.000167464	0.000415576	0.000587929
Acetitomaculum	0.00620231	0.00242427	0.00508907	0.00564469	0.00482912	0.00423558	0.00678198	0.00797144	0.00348335
Acetivibrio	0.0964649	0.125654	0.128141	0.13019	0.132159	0.154632	0.119518	0.148509	0.117646
Acetoanaerobium	0.0515426	0.057159	0.0526508	0.0496081	0.0658303	0.0698135	0.0504582	0.0646421	0.0495137
Acetobacter	0.00148793	0.00115957	0.0019404	0.00541112	0.00327566	0.0012184	0.00171825	0.00188364	0.00224315
Acetobacterium	0.0674852	0.0982328	0.0729081	0.119062	0.0950014	0.103523	0.0631862	0.117195	0.0618498
Acetobacteroides	0.0132476	0.0141914	0.0227831	0.028685	0.0228245	0.0364515	0.0343272	0.0337458	0.0274461
Acetohalobium	0.000335488	3.25175e-05	0.000464807	0	0.000779355	0	9.06249e-05	0.000590443	0.000185786
Acetomicrobium	0.00567405	0.00179436	0.00628489	0.00406862	0.00883763	0.00420536	0.00581471	0.00849903	0.00759256
Acetonema	0.0690009	0.0954911	0.0881845	0.147724	0.109949	0.137102	0.0671216	0.106164	0.0852586
Acholeplasma	0.00738571	0.011561	0.0109722	0.00788132	0.018953	0.0198357	0.0120488	0.0117982	0.0101314
Achromatium	0	0.000365982	0.000139503	0	0	0	0	0	0
Achromobacter	0.00121537	0.00472788	0.000742033	0.0137842	0.00749306	0.000765151	0.00181477	0.00428841	0.00416721
Acidaminobacter	0.0211802	0.0239628	0.0309053	0.0325856	0.0365581	0.0240919	0.0230247	0.0317042	0.0294836
Acidaminococcus	0.022593	0.0193625	0.0234581	0.0321311	0.0349395	0.036803	0.025518	0.0303916	0.0211687
Acidibrevibacterium	0.000900279	0	0	0	0	0	0	0	0
Acidicapsa	6.54335e-05	0	7.68104e-05	0	9.19e-05	0	0	0.000437218	0.00010162
Acididesulfobacillus	0.00227267	0.00227809	0.00343111	0.00311834	0.00608581	0.00518532	0.00434022	0.00906129	0.00309597
Acidilutibacter	0.000277913	0	0	0	0	0	0	0.00122644	0
Acidimicrobium	9.52796e-05	8.80271e-05	2.09711e-05	0	0.000250909	0	3.0666e-05	0.000716226	0
Acidiphilium	0.00226464	0.000650622	0.00191023	0.000303816	0.000843904	0	0.000302113	0.00298436	0.00055971
Acidipila	0.000153318	0	0.000467713	0.000108627	0.000193707	0.000114913	0.000447565	0.00040991	0.000214364
Acidipropionibacterium	0.00254499	0.00275194	0.000145544	0.000732396	0.000522409	0.00129129	0.000390185	0.000521623	0.000449292
Acidisoma	0.000229616	0.000194832	9.40556e-05	0	0.000354402	0.000300411	0.000295611	0.00035692	0.000329667
Acidisphaera	0.000764406	0.000706222	0.000448657	0.00169686	0.00175139	0.000318445	0	0.000756691	0.000205372
Aciditerrimonas	0	0.000507362	0	0	0	0	0.000157111	0	0
Acidithiobacillus	0.000106055	0.000293948	0.00012413	0.00718597	0.00191336	0	0.000136537	0.000649594	0.00142495
Acidocella	0.000111204	0	0.000489519	0	0.000234275	0	0	0	0
Acidovorax	0.00118899	0.000132466	0.00027771	0.000609806	0.000392679	0	3.69176e-05	0.00356131	0
Acinetobacter	0.0149386	0.0147442	0.0187895	0.0363395	0.0197081	0.0572531	0.0237273	0.0352878	0.0279483
Actimicrobium	0	0	0	0.0014381	0.000455903	0	0	0	6.30152e-05
Actinacidiphila	4.05758e-05	0.00020618	0	0.000808934	0.000683856	7.60657e-05	0	0.000474464	9.45228e-05
Actinoallomurus	0.000295314	0.000272835	0.000714987	0.00127562	0.00101099	0.00138403	0.000332667	0.000246656	0.000515959
Actinoalloteichus	0	0	0	0.00153771	0	0	0	0	0.00013476
Actinobacillus	0.00117091	0.000226408	0.00134012	0.00132987	0.00250042	0.00087685	0.000149276	0.00227839	0.00144832
Actinobaculum	0.0118702	0.0171768	0.0164848	0.0209382	0.0329137	0.015974	0.0124257	0.0252015	0.0115594
Actinocorallia	0.000603064	0.000503329	0.00102606	0.00202798	0.00149173	0.000899832	0.000942343	0.00117573	0.00104818
Actinokineospora	0.000874761	0.00219114	0.00261754	0.00712232	0.00302956	0.00278576	0.00130742	0.00164969	0.00234506
Actinomadura	0.00240901	0.00207712	0.00141315	0.000952773	0.000908608	0.00127508	0.00123796	0.00158375	0.000823802
Actinomyces	0.0013286	0.00315949	0.00230206	0.00166028	0.00381191	0.0010939	0.00117008	0.00526291	0.00268753
Actinomycetospora	0	0.000187058	0	0.000538199	0.00063982	0.00018978	0	0.000394588	0
Actinophytocola	0.000866141	0.00147556	0.000400928	0.000461148	0.00127336	0.000338771	5.58358e-05	0.00131072	0.000858784
Actinoplanes	0.000159823	0.000362575	0.0026761	0.000491277	0.00226281	0.000697631	0.000851685	0.000934208	0.00127948
Actinopolymorpha	0.000259853	0.000316027	0.00116145	0.000889265	0.00126844	0.000711996	0.000785931	0.00107921	0.00100564
Actinopolyspora	0.000452616	0.000119476	8.74705e-05	0	0.000104654	0.000651884	0	0.000331931	0
Actinorhabdospora	0.00988186	0.0113123	0.00597296	0.00207327	0.00372573	0.00811697	0.00700411	0.00135453	0.00502051
Actinotalea	0.00236793	0.0031006	0.000833388	0.0109296	0.0223377	0.00458466	0.0136034	0.0133412	0.00412494
Actinotignum	0.00013363	0.000138977	0.000264873	0	0.000396136	0.00025051	0	0.000446448	8.76065e-05
Actomonas	0.000152865	0.0019066	0.000302812	0.00121903	0.000523322	0.0018627	0.000787201	0.000383034	0.000222566
Acutalibacter	0.0734227	0.0890014	0.0845877	0.123047	0.120218	0.115469	0.0780167	0.117806	0.0830071
Acuticoccus	0.000566203	0.000163376	0.00157268	0	0.000829765	0.000576702	0	0.00166934	0.000174671
Adhaeretor	0.000387243	0	0	0	0	0	0.000807162	0	0.000257742
Adhaeribacter	0.00528011	0.00219185	0.00307424	0.00620517	0.00307228	0.0045895	0.00319809	0.0036648	0.00220027
Adlercreutzia	0.0622365	0.0460006	0.0986108	0.0961576	0.0933973	0.0670899	0.059248	0.12049	0.0834942
Advenella	9.58682e-05	0	0	0.00227117	0.000576001	0	0	0.00204036	0.000119423
Aedoeadaptatus	0.00218453	0.00273519	0.00209217	0.00667432	0.00225292	0.00306192	0.00247446	0.00405768	0.00249689
Aeoliella	0.0006234	6.88214e-05	0.00081204	6.60041e-05	0.000897767	0	0.000143852	0.00076237	0.000975469
Aequitasia	0.0478075	0.0717955	0.0523841	0.0822138	0.0527114	0.0662622	0.0492313	0.0785768	0.0413195
Aequorivita	0.000331877	0.00200394	0	0	0.000234275	0.00208469	0.00214402	0.00278773	0.00019429
Aeribacillus	0.000688301	0	0.000327558	0.00148348	0.00112674	0.000139495	0.00158237	0.00266804	0.000281682
Aeriscardovia	6.43482e-05	0	0	0.000513147	0.000440582	0.000241262	8.28425e-05	0.000394135	7.49507e-05
Aerococcus	0.00135384	0.00142673	0.00218283	0.00106987	0.00225781	0.00167131	0.0028294	0.00249064	0.00178389
Aeromicrobium	0.000245192	0.000566322	0	0.00256292	0	0	0.000631326	0.000204792	0
Aeromonas	0.00937112	0.022949	0.00206925	0.00345983	0.00190875	0.000888408	0.00278386	0.00273748	0.00142185
Aestuariibaculum	0.000876264	0.000117393	9.70482e-05	0.000209297	8.29384e-06	0.00101847	0.000359852	0.00199445	0.00179736
Aestuariicella	0	0	0	0.00105046	0.000416268	0	0	0	0.000204575
Aestuariivirga	0.000238493	0.00044068	0.00070193	0.000939696	0.000561558	0.00267881	0.00061289	0.000845594	0.000699577
Aestuariivita	0	0	0	0	0	0	0.00142179	0	0
Aestuariivivens	0	0.00130189	0	0	0.000993602	0.000281472	0	8.36044e-05	0.000384541
Affinibrenneria	0.000257393	0.00210991	0	0	0	0	0.000191547	0.000934531	0
Afifella	0.000117048	0	0.000618295	0	0.000184941	0	0	0	0.000136334
Afipia	0.000931026	0	0	0	0	0	0.000913188	0.0010003	0.000284895
Agarivorans	0.000302884	0	0	0	0	0	0	0.0010601	0
Agathobacter	0.0103908	0.0161952	0.0111193	0.0147791	0.0121726	0.0129268	0.0234893	0.0223563	0.0113876
Agathobaculum	0.229038	0.15179	0.154095	0.200362	0.198457	0.185786	0.107497	0.201984	0.1385
Aggregatibacter	6.49739e-05	0.000240113	0	0.000863562	0.000547528	0	0	0.000217074	0
Aggregatilinea	0.000177581	0.000535417	0.000213918	0	0.000441425	0.00182214	0.000598586	0.00148529	0.000279878
Aggregatimonas	0	0	3.48414e-05	0	4.16862e-05	0.000296754	0	0.00185771	9.219e-05
Agilicoccus	0.000266751	0.000176033	3.35498e-05	0	0	0	0.000490598	0.000339504	8.87723e-05
Agitococcus	1.84529e-05	3.40966e-05	0.000563193	0.00120175	0.00101723	0.000841759	7.91882e-06	1.37e-05	0.0010675
Agreia	0	0	0	0.000354326	0.000842456	0	0	0.00029689	7.76297e-05
Agrilactobacillus	0.000465128	0.000573699	0.000996557	0.000539426	0.00129908	0.000380425	0.00213627	0.00266249	0.000705218
Agriterribacter	0.000646525	0.00155074	0.000504617	0.000113486	0.000863471	0	0.000109927	0.00115657	0.00225111
Agrobacterium	0.000624438	0.000618864	0.000349845	0.000120718	0.00190152	0.000404391	0.000482345	0.00397032	0.000211586
Agrococcus	0.000757735	0.000512038	0.000353886	0.00135046	0.000437849	0	0.000951353	0.000667312	0.000161386
Agromyces	0.00392022	0.00278116	0.001672	0.00323789	0.00292453	0.00359752	0.00138142	0.0060947	0.00356568
Ahniella	0	0	0	0.0016093	0.000499084	0	0	0	0.000122638
Akkermansia	0.271144	0.0762356	0.240515	0.0690568	0.0520169	0.0999885	0.1374	0.325119	0.126398
Albibacterium	0.00171974	0.00262545	0.00323461	0.00213781	0.0054293	0.0029009	0.00695716	0.00497258	0.00463625
Albitalea	0.000131493	0.00013667	0.000357467	0.000262149	8.65683e-05	0.000246504	0	0.000517419	0.000531683
Alcaligenes	0.000746396	0.000391956	0.000101447	0.00257466	0.00100382	0.000176738	0.000249491	0.00121907	0.000817828
Alcanivorax	0	0	0	0	0.000757077	0	0	0	0
Algibacillus	0	0	0	0	0.000891659	0	0	0	0.000994391
Algibacter	0	0.000178187	4.85146e-05	0	5.80455e-05	0.000516515	0.00137807	0.000488	0.000256738
Algihabitans	0	0	0.000695455	0	0.0006934	0	8.47469e-05	7.33084e-05	0.00122678
Algimonas	0.00029423	0	0	0	0	0	0	0.000573419	0
Alginatibacterium	0.000136564	0.000225494	6.65111e-05	0.000154473	8.56988e-05	0.000838846	0.00114092	0.000524205	0.000155681
Algivirga	0.000462375	0	0	0	0	0	0.000734584	1.09558e-05	0.000137505
Algoriphagus	0.00415825	0.0016377	0.000981596	0.0011991	0.00251016	0.00255968	0.00381076	0.00887012	0.00389034
Aliarcobacter	0.00408278	0.00129837	0.00276215	0.00214046	0.00240617	0.00350917	0.00157891	0.00303499	0.00352767
Alicyclobacillus	0.0247196	0.0145807	0.0244172	0.0416159	0.0333948	0.0330307	0.0166141	0.0284755	0.0203144
Alienimonas	0.00402289	0.00318807	0.0106309	0.00821881	0.00950656	0.00320682	0.00258501	0.00550978	0.00666062
Aliidiomarina	0.000734744	0.00225035	0.000555331	0.00715834	0.00322567	0	0.000122816	0.000295082	0.00171913
Aliidongia	0.000647054	0.00224795	0.000830185	0.00178439	0.00130327	0.000360934	0.00138865	0.00107603	0.000679543
Aliiglaciecola	0.000141265	0	0	0	0	0	0	0.00235978	0
Aliikangiella	0	0	0	0.00124734	0.000614518	0	0	0	0.000192036
Aliivibrio	0.000116368	0.000141095	6.4939e-05	0.000196069	0.000868351	0.000276552	0	0.00187502	0.000392668
Alistipes	1.22501	0.851815	1.35916	1.74268	2.55425	1.29178	2.23219	2.62947	2.48177
Alitiscatomonas	0	0	0.000340679	0	0	0.000145083	0	0.000172374	0
Alkalibacillus	0.000291556	0.000404045	0	0.000387504	0	0	9.38379e-05	0.00115201	0
Alkalibacter	0.0173068	0.0136823	0.0262761	0.0238482	0.0323076	0.0306037	0.0146448	0.0204549	0.0172815
Alkalibacterium	0.00517795	0.00381389	0.0051349	0.0058267	0.00509805	0.00343762	0.00238614	0.00785217	0.00438115
Alkalibaculum	0.0296602	0.0289588	0.0262783	0.0325304	0.0486523	0.023708	0.0265853	0.0444023	0.0208994
Alkalicaulis	0	0	0	0	0	0	0.000790971	0	0
Alkalicella	0.00033864	0.00129387	0.000963041	0.00136207	0.00192484	0.00132503	0.000796189	0.000489711	0.00146004
Alkalicoccobacillus	0.00115415	0	0	0	6.74569e-05	0	8.25774e-05	0.000285498	0.000149183
Alkalicoccus	0.00223843	0.00185273	0.0019838	0.00559615	0.00454276	0.00379568	0.00311828	0.00124829	0.00185846
Alkalidesulfovibrio	0.0414512	0.0244782	0.0413865	0.0670147	0.0393668	0.0364805	0.0282894	0.0599669	0.0547983
Alkaliflexus	0	0	0	0.000278962	0.000331634	0	0.000135107	0.00101465	0
Alkalihalobacillus	0.00284052	0.00240456	0.00341235	0.00233255	0.00312202	0.00289201	0.00164509	0.00366681	0.00270672
Alkalihalobacterium	0.00103723	0.000768119	0.000876137	0.00170728	0.00084445	0.00156512	0.00142148	0.0018422	0.00156878
Alkalihalophilus	0.000261777	0.000227642	0.000455411	0.000343753	5.19091e-05	9.23822e-05	0.000356816	0.000318967	8.60989e-05
Alkalinema	7.95415e-05	7.3487e-05	7.00285e-05	0	0.000502715	0.00126746	0	0.000310033	0.000324266
Alkaliphilus	0.0449127	0.0520143	0.0438525	0.0652206	0.049453	0.055177	0.0412188	0.0580975	0.0360447
Alkalispirochaeta	0.00114664	0.00115569	0.00124824	0.000645127	0.00226716	0.000934894	0.000383549	0.00134775	0.00115806
Alkalithermobacter	0.0118146	0.00482606	0.00319835	0.00563274	0.0048378	0.00362501	0.00708601	0.0117911	0.00422251
Allisonella	0.0002479	0	6.37082e-05	0	0	0	0.000227963	0.00069018	0.000337143
Alloacidobacterium	0.000628953	0	0	0	0	0	0.000563284	0	0.000191109
Alloalcanivorax	0	0	0	0.00158459	0.00048141	0	0	0	0.000231446
Allobacillus	0.000105775	0	0.000297843	0.00112468	0.000774827	0.000198293	0	0.000863508	0.000514065
Allobaculum	0.00642489	0.00458315	0.00979813	0.00702516	0.0120856	0.00318841	0.00625405	0.0123222	0.0135958
Allochromatium	0.000658781	0.00140914	0.00101619	0.00585185	0.00218197	0.00198646	0.00207828	0.000817211	0.00192059
Allocoprobacillus	0.00646902	0.00205569	0.000855323	0.00315252	0.000835085	0.00183919	0.00172265	0.00194444	0.000807318
Allofustis	5.23695e-05	0	0.000445694	0.000139208	0.0004597	1.63625e-05	0	4.86009e-05	0.0012403
Allohahella	0	0	0	0	0.000955288	0	0	0	0.00108033
Allomuricauda	0.000116694	0.000180464	0.000601898	0.000146033	0.000343796	0.000148761	0.00102536	0.00396578	0.000207853
Alloprevotella	0.00418792	0.00296834	0.00631067	0.000382828	0.00367693	0.000411907	0.00482087	0.00220576	0.00891565
Allopusillimonas	0.000359672	0.000225563	0.00029228	0	0.000147408	0.000543093	0.00225658	0.00124144	0.000574307
Alloscardovia	0.00159465	0.000938084	0.000849672	0.000817892	0.000577534	0.00176339	0.0028483	0.00125119	0.00020732
Alsobacter	0.000883864	0.00118637	0.000623745	0.0012527	0.00182631	0.000987838	0.000891548	0.00309123	0.000335325
Alteracholeplasma	0.000390484	0.000861716	0.000913496	0.00077093	0.00117081	0.000186022	0.000373377	0.000469007	0.000570492
Alteribacillus	0.00627713	0.00624346	0.00942833	0.0141292	0.0108614	0.0153816	0.00695437	0.00531907	0.00758382
Alteribacter	0.000737419	0.000810204	0.00235261	0.00190111	0.00453193	0.000653722	0.000697905	0.00136234	0.00086763
Alterileibacterium	0.00145609	0.000844679	0.00174717	0.0014729	0.00176203	0.00232423	0.00199462	0.00298625	0.00258383
Alteromonas	0.00966882	0.00820512	0.0121233	0.0128028	0.00628803	0.0288634	0.0024026	0.00470179	0.0114238
Alysiella	0.000385401	0	0	0	0	0	0	0.00532617	0
Amantichitinum	0.000137434	0	0	0	0	0	0	0.0018932	0
Amaricoccus	0.000438781	0.00012451	0.000165559	0.000266596	7.59319e-05	0.000117509	0.00101075	0.000157065	1.09517e-05
Amedibacillus	0.00347086	0.00362849	0.00206329	0.00550264	0.0032825	0.00368001	0.00313594	0.0070033	0.00226821
Amedibacterium	0.00331428	0.00472437	0.00204683	0.00421929	0.00333356	0.00229352	0.00507621	0.00141611	0.00366215
Aminicella	0.00511376	0.00824737	0.0137626	0.0130472	0.0130631	0.00944175	0.00399119	0.0122639	0.0155271
Aminiphilus	0.00384398	0.00208965	0.00192162	0.00604804	0.00287607	0.00438417	0.00334701	0.00172881	0.00181459
Aminipila	0.0930523	0.0977148	0.0951113	0.164908	0.133237	0.141934	0.086742	0.172711	0.117574
Aminivibrio	0.0180974	0.0102622	0.0173784	0.0249128	0.0217769	0.00667856	0.0112034	0.0150354	0.0182324
Aminobacter	0.000289122	0.000167901	7.27269e-05	0.000856373	0.000356759	0.000495548	0.000297776	0.000193188	0.000115461
Aminobacterium	0.00130608	0.00148625	0.00186648	0.00233403	0.00222715	0.003683	0.00224383	0.00483393	0.00320611
Aminomonas	0	0.000394949	0	0.00156023	0.000934736	0	0	0	0.000344991
Ammonifex	0.00115658	0.00105753	0.0013273	0.00139216	0.00403875	0.00312991	0.00175943	0.00494431	0.00145461
Ammoniphilus	0.00497078	0.0154392	0.00582207	0.0182691	0.00711843	0.008982	0.00646886	0.00680616	0.00696335
Amnibacterium	4.91586e-05	9.08336e-05	0	0.000130673	0.000517818	9.21557e-05	0	0.000301099	5.72585e-05
Amorphus	5.07776e-06	9.81539e-07	0.00514245	0.00107032	0.000765595	3.9833e-06	5.32021e-06	4.34123e-06	0.0035092
Amphibacillus	0.00754097	0.00440023	0.0147035	0.0114082	0.0146359	0.0113842	0.00524564	0.0118746	0.0129204
Amycolatopsis	0.00225857	0.00197912	0.00111344	0.00141874	0.00286344	0.00199022	0.00183533	0.00356876	0.00108935
Amygdalobacter	0.000333833	0.000360191	0.00139134	0.000379905	0	0.000817515	0.00247261	0.000569703	0.000693135
Amylolactobacillus	0	0	0	0	0.00050088	0	0	0	0.000766877
Anaeroarcus	0.00256407	0.000237419	0	0	0.000395906	0.000896196	0.000244278	0.000643378	0
Anaerobacillus	0.00148254	0.000148414	0.0011318	9.48919e-05	0.000766937	6.69216e-05	0.00203177	0.00229756	0.000744778
Anaerobacterium	0.025567	0.0327706	0.0364763	0.0535331	0.0469612	0.0399156	0.0381199	0.0560979	0.0369876
Anaerobiospirillum	0.00388576	0.00621689	0.00406742	0.0041485	0.00712123	0.0106829	0.0062771	0.00993303	0.00396189
Anaerobium	0.0547314	0.0587538	0.0478713	0.0598651	0.0389212	0.0549459	0.0924926	0.0749574	0.0325756
Anaerobranca	0.00308165	0.00113467	0.00265938	0.0021598	0.00354894	0.00244381	0.00130638	0.00430166	0.00183644
Anaerobutyricum	0.00763384	0.00490525	0.00675239	0.011174	0.00966403	0.0089	0.00473644	0.0136895	0.0071234
Anaerocaecibacter	0.0034711	0.00431995	0.00603038	0.000165659	0.00410609	8.40988e-05	1.33121e-05	0.00186927	0.00287754
Anaerococcus	0.0538129	0.0701299	0.0581363	0.0560844	0.0750371	0.0858051	0.0689278	0.089084	0.0637101
Anaerocolumna	0.200919	0.224984	0.217193	0.237718	0.255867	0.298327	0.195435	0.298137	0.212434
Anaerofilum	0.149512	0.180799	0.152004	0.135993	0.186226	0.274677	0.339456	0.341706	0.202476
Anaerofustis	0.0107713	0.00803372	0.0113358	0.0101686	0.0152247	0.011647	0.010791	0.0178687	0.00886581
Anaeroglobus	0.000317194	0.000676345	0.000591493	0.000208132	0.000324235	0	0	0.000510504	7.79407e-05
Anaerohalosphaera	0.000196992	0.000666945	0.000346965	0.000533854	0.000589423	0.000321124	0.000512879	0.00145088	0.000250649
Anaerolentibacter	0.0337683	0.0359412	0.0385068	0.0399182	0.0505082	0.0496852	0.0754262	0.0693535	0.045277
Anaerolinea	0.000403072	5.93548e-05	0.000237868	0.000256162	0.000429215	0.00057084	0.000590298	0.000515524	0.0005069
Anaeromassilibacillus	0.100918	0.140503	0.149469	0.150984	0.192723	0.15286	0.110339	0.187951	0.127485
Anaeromicrobium	0.00747128	0.0032493	0.00663755	0.00920936	0.0114301	0.00824129	0.0037866	0.0154479	0.00806123
Anaeromicropila	0.0249665	0.0178923	0.0247918	0.0123475	0.0222251	0.0233907	0.0341942	0.0452247	0.0178319
Anaeromonas	0.00446015	0.0059471	0.0076298	0.00521205	0.00715576	0.0039821	0.00264596	0.0124493	0.00459521
Anaeromusa	0.0130033	0.00616931	0.00409221	0.00576145	0.00448916	0.00749643	0.0118396	0.00933478	0.00633942
Anaeromyxobacter	0.00402988	0.00118457	0.000899471	0.00183564	0.000975709	0.000976675	0.00141965	0.0012881	0.000683702
Anaeropeptidivorans	0.402471	0.466963	0.354434	0.331517	0.392231	0.485165	0.443788	0.423431	0.355085
Anaerophaga	0.00973912	0.00992022	0.00421394	0.00711534	0.0112419	0.00433576	0.0135394	0.0179119	0.00719733
Anaerophilus	0.00344493	0.00387192	0.00618032	0.00801483	0.00842383	0.00649125	0.0032099	0.00999254	0.00550027
Anaeroplasma	0.00305651	0.00167429	0.00145275	0.00181556	0.00154519	0.000423892	0.00213423	0.00210325	0.00179325
Anaerorhabdus	0.0133061	0.0238511	0.0128853	0.0109272	0.0129881	0.0112795	0.0154177	0.0177666	0.00989725
Anaerosacchariphilus	0.0323043	0.0197679	0.0434587	0.0103701	0.0157282	0.0304275	0.047179	0.0364628	0.0221171
Anaerosalibacter	0.00796524	0.00875301	0.0123005	0.0193745	0.0194505	0.012349	0.00755353	0.0157908	0.00997322
Anaerosolibacter	0.0122599	0.0135556	0.00745115	0.0121598	0.00910248	0.00635429	0.00879589	0.00817187	0.00652732
Anaerosoma	6.47117e-05	0	0.000877037	0.000200496	0.000772384	0.000141398	0.0010588	0.000216198	0.000169468
Anaerosphaera	0.00668563	0.00972714	0.00861728	0.0139304	0.00980329	0.00968161	0.00614159	0.0103502	0.00773454
Anaerospora	0.0299441	0.0213048	0.0283498	0.0400019	0.041034	0.0311904	0.0267342	0.0331066	0.0294217
Anaerosporobacter	0.0691385	0.085708	0.0946925	0.0623811	0.0692164	0.107973	0.0904682	0.103447	0.0757181
Anaerosporomusa	0.0371622	0.0210572	0.0156271	0.0329973	0.0226095	0.0235184	0.0317046	0.0203182	0.0177917
Anaerostipes	0.0558505	0.0805644	0.0581974	0.0711755	0.0743592	0.0585242	0.098257	0.119498	0.05258
Anaerotalea	0.0438282	0.0229538	0.0616537	0.070426	0.0779253	0.0314387	0.0170709	0.0319424	0.0541946
Anaerotardibacter	0.00242164	0.00153004	0.00239694	0.00289127	0.0025483	0.00148503	0.00175364	0.00463214	0.00166799
Anaerotignum	0.241573	0.230481	0.228186	0.204737	0.303809	0.265513	0.207247	0.359315	0.222605
Anaerotruncus	0.640249	0.823512	0.957521	1.30407	1.24304	1.11714	0.619497	1.00872	0.874794
Anaerovibrio	0.00988623	0.00787191	0.0194795	0.0187727	0.0275339	0.0104398	0.00779966	0.0158057	0.0144869
Anaerovirgula	0.0037671	0.00504397	0.0053358	0.012321	0.00849503	0.0061209	0.00470046	0.0062736	0.00723143
Anaerovorax	0.143109	0.159157	0.19356	0.222476	0.338724	0.370024	0.229146	0.438779	0.218772
Anatilimnocola	0.00180021	0.000949098	0	0	0	0	0	0.00138336	0
Ancrocorticia	0	0	0	0	0	0	0.00201299	0.00155991	0
Ancylobacter	9.21214e-06	0.000170219	0.00106396	0.00219887	0.00104687	0.00355322	0.00382497	0.00453845	0.000828893
Ancylomarina	0.00458105	0.00980042	0.0154724	0.0143195	0.0224958	0.00945974	0.0107678	0.0163022	0.0321839
Andreesenia	0.000273705	0.000171714	0.00127065	0.000366196	0.00238671	0.000766946	0.000881418	0.00190885	0.00228218
Andreprevotia	0.000566193	0	0.000260075	0.00107731	0.000729297	0	0	0.000740196	9.83451e-05
Aneurinibacillus	0.0051956	0.00379838	0.00507071	0.00180496	0.0107289	0.00203674	0.00685986	0.00909238	0.00502279
Angelakisella	0.0865109	0.130499	0.126052	0.170706	0.166005	0.144145	0.0774571	0.125821	0.109811
Anoxybacillus	0.0053072	0.00542151	0.00351022	0.00734304	0.00620525	0.00541261	0.0133395	0.00929314	0.00460328
Anoxybacter	5.29926e-05	0.000146877	0.000582738	0.000673329	5.58203e-05	0.000447044	0.000807998	0.000934796	0
Anoxynatronum	0.00713177	0.00274374	0.0067466	0.00719089	0.00659929	0.00463613	0.00251627	0.00622629	0.00452244
Anseongella	0.000171137	0	0.000197727	0	0	0	0.000399299	0.00169726	0.000313911
Antarcticibacterium	3.41764e-05	3.1575e-05	0	9.08469e-05	0	0.000448483	0	0.000532845	0
Anthropogastromicrobium	0.00209807	0.000402505	0.00107409	0.000422788	0.000278756	0.000674839	0.00080721	0.000234517	0.000570431
Antiquaquibacter	0.000113642	0.000192402	0	0.000293887	0.00153669	8.29045e-05	8.93695e-05	0.000323555	0.000106611
Antribacter	9.52796e-05	0.000144573	6.29132e-05	0.000695399	0.00130587	0.000592754	0.000200821	0.00100701	0
Aphanizomenon	0	0	0	0	5.03615e-05	0	0	0	0.00103023
Aphanothece	0	6.26691e-05	0.000328459	0	0.000107178	0.000127162	8.7328e-05	7.55411e-05	0.000158018
Apibacter	0.0488972	0.0835086	0.0460885	0.0184434	0.0117075	0.00539774	0.0874434	0.0394758	0.0221716
Apilactobacillus	0.000745823	0.000784851	0.000591941	0.000483851	0.00127412	0.000539393	6.29593e-05	0.00102657	0.000926335
Aquabacterium	0.000998193	0.00199924	0.00306904	0.00122916	0.00136104	0.00192044	0.00429626	0.00181168	0.00106205
Aquamicrobium	0.000833505	0	0	0	0	0	0	0.00183058	0
Aquaspirillum	0	0	0	0.00128476	0.000593965	0	0	0.00179605	0.000281479
Aquaticitalea	0.000401253	0	0	0.000470133	0.0002484	0	0	0.00116576	0.000206004
Aquibacillus	0.00323353	0.00277911	0.00425144	0.00201618	0.00352681	0.00270205	0.00246312	0.00404073	0.00114705
Aquicella	0.000130893	0.000115433	0.000429525	0.000189784	0.000294556	0.000412683	0.00136697	0.000304788	0.00035343
Aquifex	0	0	0	0	0	0	0	0.000882662	0
Aquiflexum	0.000596158	0.0018953	0.0020496	0.00095624	0.00579418	0.0107546	0.00515501	0.00939852	0.00279881
Aquihabitans	0.00030142	0.000278477	0	0	0	0	0.000155221	0.00026854	0.000140434
Aquiluna	0.000410467	4.74028e-05	0.000286089	0.000227311	0.000162139	6.41237e-05	0.00049453	0.000432925	0.000527103
Aquimarina	0.0112153	0.0129116	0.0117453	0.025963	0.01754	0.0159619	0.0161964	0.0125676	0.0265431
Aquipluma	0.000342966	0	0.000334369	0.000184686	0.000146371	0	0.00206975	0.0031476	0.00208705
Aquipuribacter	0	0.000457252	0.000174293	0.00052624	0.000469201	0	0.000127434	0.000330702	0
Aquirhabdus	0	0	0.00014028	0	0.000100703	0	0	0	0.00126201
Aquirufa	0.00356574	0.00215184	0.00293476	0.00475031	0.0090069	0.000516537	0.00411775	0.00369435	0.0034386
Aquisphaera	0.000207446	0	0	0	0	0	0	0.00113585	0.000302033
Aquitalea	0.000873806	0.000389347	0.00146946	0	0.000609633	0.000390985	0.000393663	0.0140655	5.2056e-05
Arabiibacter	0.0075898	0.00414229	0.0145314	0.0105566	0.0146537	0.00829429	0.0104322	0.0181528	0.011612
Arachidicoccus	0	0.00168563	0	0	0.000723274	0	0	0	0.00065212
Arachnia	0.000332347	0.000727021	0.000154101	0.00187577	0.00209795	0.000150244	0.00112939	0.00123174	0.000699499
Arcanobacterium	0.000804091	0.000460216	0.00108107	0.000614565	0.000638555	0.000837556	0.00271947	0.00208082	0.00211302
Archangium	0.000659723	0.00015913	0.00309461	0.00298186	0.00144555	0.00187469	0.00122253	0.00275901	0.00181987
Arcicella	0	0	0	0	0.000453369	0	0	0	0.00114587
Arcobacter	9.75399e-05	0	0.000429372	0	0	0	0.000125574	0.00021725	0.000113611
Arcticibacterium	0	0	0	0	0	0	0.000121867	0.00079064	0
Arenibacter	0	0.0013542	0.000633341	0	0.000137775	0	0	0.00175015	7.61734e-05
Arenicella	0	0.000624446	0.000148764	0	4.44974e-05	0	0	0.000282264	0.000295222
Arenimonas	0.00099273	0.00022963	8.60488e-05	0.000253964	0.000384037	0.00012215	0.000704052	0.00114368	3.53879e-05
Argonema	0	0	0	0	0	0	0.00191506	0	0
Aristaeella	0.0036295	0.00434299	0.00265831	0.00310539	0.00827225	0.00563977	0.00319453	0.00538946	0.00422866
Armatimonas	0.000938645	0.000442238	0.000667256	0.000106033	0.000714306	0.000299116	0.000679878	0.000177691	0.000327701
Aromatoleum	0.000844923	0	3.16541e-05	0.00132893	0.000875589	0	0.00261526	0	0
Arsenicibacter	0	7.20573e-05	0	0	0	0	0.000301231	0.000521146	0
Arsenicicoccus	0.00062285	0	0	0	0	0	0.000510277	0	0.000131905
Arsenophonus	0.000153206	4.71814e-05	0.000404649	0.00013575	0.000215175	0	6.57463e-05	0.000454979	0.000535348
Arsukibacterium	8.96175e-05	9.19956e-06	0.000166565	0	0.000314665	0.00117601	0	0.000443565	0.000301553
Arthrobacter	0.00715241	0.00870443	0.0146148	0.0235503	0.0219553	0.00963856	0.00663663	0.0147011	0.013579
Arthrospiribacter	0	0	0.0002231	0	0.000106771	0	0.00027404	0.00134329	0.000330579
Arundinibacter	9.58491e-05	4.42767e-05	0	0.000350329	0.00027765	0.000583974	0.000107972	0.000373597	0.000251195
Asaccharospora	5.00634e-05	0.000175281	0.00131922	0.000213231	0.000158205	0.000635058	0.000500203	0.0004359	0.00101215
Asaia	0.00581092	0.0134934	0.00872211	0.014052	0.0112418	0.0178539	0.0298135	0.0177096	0.0167072
Asanoa	0	0.000129275	3.07979e-05	0.000901253	0.0014243	0.000445167	7.18814e-05	0.000707955	0.000252304
Ascidiimonas	0	0.00129284	0	0	0	0	0	0	0
Asticcacaulis	0.0020988	0.00591295	0.00208313	0.00780962	0.00290748	0.0039438	0.00211487	0.0042707	0.00178054
Atlantibacter	0	0.00638084	0.0309493	0.0024654	0.0211958	0.0011967	0.000649859	0.000716136	0.0140761
Atopobacter	0.00126529	0.00120228	0.00127949	0.00412916	0.00139489	0.00407229	0.00176089	0.00175106	0.000677207
Atopobium	0.00245561	0.00406478	0.00352415	0.00688827	0.00366243	0.0123572	0.00821174	0.00797404	0.00532139
Atopococcus	0	0.000295287	0.000160794	0.000242741	0.000240479	0	0	0.000651369	0
Atopostipes	0.00158364	0.0014621	0.00128851	0.00288655	0.00254189	0.00105622	0.00199941	0.0013227	0.00119308
Atribacter	0.000954596	1.5405e-05	0.00026424	0.000221615	0.000197594	0.00047669	2.14665e-05	0.000236756	0.00012624
Aurantiacibacter	0.000161858	0.000603701	9.41183e-05	0	0.000452015	0	0.000212245	0.000120726	0.000572578
Aurantibacillus	0	0.00105358	0	0	0	0	0	0	0
Aurantimicrobium	0.000355002	0.000145769	0.000254666	0.000419404	0.000249297	0	0.00011849	0.000161067	0.000107202
Aurantimonas	0.0301922	0.0222395	0.039294	0.0446335	0.0576299	0.0131349	0.0068772	0.0212401	0.0368841
Aureibacillus	0.000724671	0.000667245	0.000262412	0.000243783	0.00129983	0.000128944	0.000187995	0.000689397	0.000694339
Aureimonas	0.00108404	3.03089e-05	0.000657741	0.000174408	0.000619018	0.000123	0.0030457	0.00134763	8.88307e-05
Aureispira	0.000799114	0.000553716	0.000410399	0.000177016	0.000140293	0	0.00222904	0.000889929	0.000310261
Aureitalea	0.000389212	0	0	0	0	0	0	0.00115585	0
Aureliella	0	0.000116014	8.29155e-05	0	0.000231477	5.88512e-05	0.000161663	0.000104882	0.000292525
Auritidibacter	0.000860996	0.000273971	0.000106063	0.000468032	0.000614972	0	0.000468929	0.000516005	0.000202951
Austwickia	0.000170035	0.000310851	0.000222772	0.0026345	0.00168059	0.000806306	0.000150835	0.000891444	0.000794801
Avibacterium	0.000330292	0.000339709	0.000140442	0.000321266	0.000612481	0.000713618	0.00118307	0.00242578	0.000190518
Azoarcus	0.00671025	0.00548252	0.01384	0.0149382	0.0164523	0.00585131	0.00450973	0.0102617	0.0089543
Azohydromonas	0.00018755	5.77581e-05	0.000343999	0.000249271	0.000625601	0.000234395	0.000120727	0.000313297	0.000345884
Azonexus	0.000468191	0.00125079	0.000203074	0.000122628	0	0	0.00113727	0.000371157	6.81668e-05
Azorhizobium	0	0.00200107	0	0	0	0	0	0	0
Azospira	0.013511	0.00349192	0.0183866	0.0183439	0.0105092	0.0191925	0.004486	0.0165254	0.0140797
Azospirillum	0.00371475	0.00266909	0.00142812	0.00157759	0.00198588	0.000972276	0.0049607	0.00676448	0.00102402
Azotosporobacter	0.00660516	0.000457794	0.000521191	0.000443238	0.000254391	0	0.00553163	0.00205749	0.00105207
Azovibrio	0	0	0	0.00181885	0.000763158	0	0	0	0.000140645
Bacilliculturomica	0.136369	0.155709	0.138291	0.209897	0.322437	0.291422	0.182505	0.342671	0.161537
Bacillus	0.150125	0.165596	0.196467	0.241865	0.215593	0.240283	0.167911	0.215687	0.17476
Bacterioplanes	0.00138238	0	0	0	0	0	0	0	0
Bacteriovorax	0.000121298	0.000490283	0.000327047	0	0.000447196	0	0	6.75413e-05	0.000158944
Bacteroides	15.2761	8.94023	11.678	5.79613	8.02134	6.69556	13.4879	6.08722	11.7257
Baekduia	0.000145074	0	0.000170299	0	0	0.00018131	0	0.000323123	0.000112652
Baileyella	0.00141409	0.00128245	0.00138763	0.00267533	0.00110243	0.000595866	0.000939119	0.00156587	0.0013102
Bailinhaonella	9.96616e-05	0.000191824	0	0.000507761	0.000559892	0	8.5537e-05	3.69959e-05	5.80414e-05
Balnearium	0.00125699	1.65901e-05	0.00047428	0.000429595	0.000264812	0.000572273	2.3118e-05	0.000619927	0.000209157
Balneicella	0	0	0.000263204	0	0.000149958	0	0	0	0.00152552
Balneola	0.00159083	0.00193648	0.000717196	0.0012282	0.00226236	0.00130326	0.0136763	0.00367988	0.00218486
Banduia	0.000334911	2.94685e-06	0.00127865	0.00250261	0.00219565	0.000209281	0.000187524	0.000830603	0.00347803
Bariatricus	0.0505737	0.0558657	0.0597428	0.055387	0.0722404	0.0786926	0.0662504	0.0893258	0.0555308
Barnesiella	0.0647782	0.0811105	0.0574529	0.0517889	0.0541455	0.0147586	0.0879559	0.0538498	0.103095
Bartonella	0.00144571	0.00288943	0.0018984	0.00239564	0.00277325	0.00395957	0.00100798	0.00712402	0.00152368
Basfia	4.81115e-05	4.44494e-05	0.000137662	6.39445e-05	0.000126697	0.000157837	0	0.000468817	0
Basilea	0.000677706	0	0	0.00094583	0.000458096	0	0.000648771	0	0.000346121
Bauldia	0.000153108	4.71514e-05	0.000525715	0.000135663	0.000120576	9.56753e-05	0	0.000710452	0.000147767
Bavariicoccus	0.00124956	0.00142608	0.000181196	0.00117232	0.00137818	0.000688971	0.00174118	0.00108051	0.000616426
Bdellovibrio	0.000965912	0.000152776	0.00120766	0.00153358	0.00116293	0.0009333	0.00227607	0.000559473	0.000977584
Beduinella	0.0248977	0.0287147	0.0453964	0.0338324	0.0457829	0.0376758	0.0161609	0.03875	0.0391975
Beduini	0.0184988	0.0184809	0.00975153	0.016496	0.0124483	0.0184109	0.0119595	0.0180268	0.00915492
Beijerinckia	0.000432225	0	0	0	0	0	0.000799899	0	9.43954e-05
Belliella	4.70527e-05	0.000108678	0.000251189	0.000187612	0.000173472	0.000396934	0.00148196	0.0004192	0
Bellilinea	0.00226961	0.00175223	0.00116712	0.00313472	0.000988637	0.00198104	0.0016416	0.00196935	0.00133229
Bergeyella	0.00120468	0.000185496	2.9461e-05	0	0	8.36427e-05	0.00152219	0.000819854	5.19691e-05
Berryella	0.00429799	0.00119465	0.00372064	0.00512182	0.00378532	0.00217953	0.00349659	0.00600874	0.00483459
Bhargavaea	0.00187625	0.00128416	0.00124394	0.00315974	0.00159937	0.000820348	0.000755635	0.00351361	0.00122838
Bianquea	0.0375713	0.0316556	0.046523	0.0394474	0.0352107	0.0688508	0.0334548	0.054262	0.0426899
Bibersteinia	0.000518987	0.000603562	0.000291588	8.92492e-05	0.00115751	0.00103855	0.000383163	0.00139709	0.000570698
Bifidobacterium	0.0547367	0.0777786	0.0150388	0.0227103	0.0204996	0.0223429	0.0864158	0.114535	0.0149499
Bilifractor	0.00263645	0.00180827	0.00105774	0.00602365	0.00173775	0.00445454	0.00108537	0.00439958	0.00131557
Billgrantia	0.00585019	0.00833342	0.00932779	0.0140055	0.0172083	0.0171778	0.00543289	0.00782695	0.00806617
Bilophila	0.0725212	0.0457198	0.121969	0.0722485	0.0687869	0.0603191	0.0761681	0.155237	0.0607248
Bisbaumannia	0.000208796	0	0	0	0.000219938	0.000195711	0	7.75083e-05	8.10665e-05
Bittarella (ex Durand et al. 2017)	0.0239592	0.037027	0.0363136	0.0437341	0.0299051	0.0588064	0.0332877	0.0493917	0.0331189
Blastochloris	0.000154816	7.73143e-05	0.000893623	0.000734077	0.00163708	0.000219631	2.6934e-05	0.000740896	0.00151167
Blastococcus	6.16278e-05	5.69369e-05	0	0.000245727	0.000551789	0	0.000158681	0.000693337	7.17821e-05
Blastopirellula	0.00354433	0.00335899	0.0105816	0.00926239	0.0101229	0.00334582	0.00236343	0.00610977	0.00640873
Blattabacterium	7.24935e-05	0	0.000414852	0.000192701	0.00114267	0	0	0	0.00102255
Blautia	0.436744	0.652291	0.406365	0.498769	0.414998	0.535569	0.455404	0.566371	0.341431
Bogoriella	0.000381035	0	0	0	0	0	0.000387275	0	9.34352e-05
Bombilactobacillus	0.000377093	0.000820293	0.000766657	3.45873e-05	0.000616253	0.000862543	0.000642915	0.000418042	0.00197456
Bombiscardovia	0.000105358	9.73388e-05	0.000139137	0	0	0.000197511	0.00013564	0.000175998	0
Bordetella	0.00394818	0.000841759	0.00209068	0.00242082	0.000759911	0	0.00259306	0.00422709	0.000120346
Borrelia	0.0013499	0	5.5277e-05	0.00222529	0.000396818	0.000313873	0.000134719	0.000745828	0.00032909
Borreliella	0	0	0.000149079	0	8.91829e-05	0.000158718	0	9.42868e-05	0.000443768
Bosea	0.00293312	0.00370487	0.000727599	0.00726196	0.00269554	0.0053585	0.00164158	0.00380847	0.00319258
Boseongicola	0	0	0	0	0.000906912	0	0	0	0.000564092
Botryobacter	0.000332616	0	0.000879449	0.000153392	0.000967272	0.00125649	0.000200264	0.000660202	0.0021091
Boudabousia	0.000127931	0.000827352	0.00096248	0	0.000257264	0	0	0.000103614	0
Bowmanella	0.00702352	0.0048525	0.00905952	0.00655337	0.00546481	0.0224253	0.000827982	0	0.0115612
Brachybacterium	4.83873e-05	0.000189104	0	0.00094337	0.00152283	0.000109632	6.22943e-05	0.000529941	0
Brachymonas	4.58683e-05	8.47538e-05	4.03825e-05	0	0.000241579	0.000171975	0	0.000204324	0
Brachyspira	0.0282157	0.0381791	0.0382271	0.0542439	0.0487226	0.0440704	0.0279615	0.0391906	0.0356998
Brackiella	0	0	0	0.00094748	0.000839261	0	0	0	0.00014653
Bradyrhizobium	0.0108306	0.0228323	0.013062	0.0235906	0.0217884	0.00841795	0.0155446	0.0156996	0.0230159
Bremerella	0.00174647	0.000163751	0.000516191	0.00231816	0.000302588	0.00275229	0.00045426	0.000494064	0.000655038
Brenneria	0.00163583	0.00534077	0.0080668	0.00141135	0.00516959	0.00518466	0.00126324	0.00258558	0.00317622
Breoghania	0.000260317	0.00132277	0	0.00103796	0.000137104	0.00158602	0.000670271	0.000507327	0.000379012
Brevibacillus	0.063649	0.0855915	0.0891578	0.115403	0.142236	0.085183	0.065981	0.081171	0.0976313
Brevibacterium	0.00101853	0.000770741	0.000463718	0.00285957	0.00132159	0.00332768	0.00025614	0.00245785	0.00117104
Brevifollis	0.000668148	0	0.00027864	0	0	0	0	0.000117486	0
Brevirhabdus	0.000273333	0	0	0	0	0	0	0.000862456	0.000212247
Brevundimonas	0.000393461	0.000554814	0.000119037	0.000185975	0.000338764	0.000390774	0.000645543	0.00351313	0
Breznakia	0.0605863	0.0519948	0.0307794	0.0567099	0.0363662	0.0497334	0.0356101	0.0693174	0.0309805
Breznakibacter	0.00118754	0.00195189	0.00127347	0.00596427	0.00363586	0.00041521	0.000659745	0.00329739	0.00262024
Breznakiella	0.102918	0.149792	0.153031	0.221264	0.222794	0.159579	0.107587	0.163786	0.149039
Brochothrix	0.00165925	0.00879725	0.0021775	0.00325359	0.00163981	0.000561482	0.000884232	0.00115435	0.00133255
Brooklawnia	0.0010488	0.00118762	0.00196823	0.00122746	0.00166957	0.00119344	0.00124844	0.00381901	0.000936283
Brotaphodocola	0.00633239	0.0133858	0.0100223	0.00806288	0.0118319	0.010484	0.00957054	0.0133296	0.00865205
Brotocaccenecus	0.000492066	0.000525922	0.000407732	0.000302714	0.000493993	0.000419849	7.45283e-05	0.000780141	0.00116672
Brotomerdimonas	0.0134957	0.0146695	0.0151325	0.02092	0.0226929	0.0197025	0.0174712	0.029476	0.0283809
Brotonthovivens	0.0193555	0.019989	0.0175486	0.0127449	0.0181727	0.0287764	0.0272377	0.036717	0.0118445
Brucella	0	0	0	0	0	0	0	0.000999117	0
Brucepastera	0.0483235	0.0525782	0.0610914	0.0826354	0.0816723	0.0667987	0.0489168	0.0682303	0.0648333
Brumimicrobium	3.10046e-05	0	0	0	1.08863e-05	0	0.000918059	0.0020314	0
Bryocella	0	0	0.000399408	0.000361777	0.000254866	0.000453582	0	0.000185248	0.000105683
Brytella	0	0	0.000356959	0.00053888	0.000427086	0.00038004	0	0	0.000236128
Buchnera	0.00198788	0.000568461	0.000135487	0	0	0	0	0	0.000806619
Budvicia	0.0233131	0.0824655	0.0945227	0.101803	0.0442287	0.0548009	0.0265395	0.0340615	0.0633969
Bulleidia	0.000767512	0.00382979	0.000726611	0.00338893	0.00128205	0.00129133	0.000865117	0.00162369	0.000961303
Bullifex	0.00294064	0.00232836	0.00402259	0.000746494	0.00221809	0.00034726	0.000672309	0.00225419	0.0014544
Burkholderia	0.00351238	0.00146486	0.00231285	0.00726953	0.00454257	0.0014198	0.0028936	0.014379	0.00280753
Buttiauxella	0.00120262	0.00298096	0.0024666	0.00200735	0.00359665	0.00269694	0.00133036	0.00364807	0.0028036
Butyribacter	0.000532591	0.000197533	0.0003451	0.000284169	0.000300288	0.000400816	9.17526e-05	0.00193069	0.000290542
Butyricicoccus	0.327864	0.343518	0.22938	0.359105	0.292242	0.291521	0.247546	0.290637	0.197426
Butyricimonas	0.388335	0.152142	0.222773	0.142748	0.223072	0.152565	0.291548	0.193619	0.23926
Butyrivibrio	0.0651946	0.0693234	0.0735161	0.0874614	0.0783412	0.0979545	0.0721382	0.104409	0.0634494
Bythopirellula	0.000925129	0	0	0	0	0	0	0	0
Caballeronia	0.00185541	0.00126801	0.00178705	0.00499185	0.0018082	0.00541596	0.000698877	0.00496205	0.00194104
Caedibacter	0.000102137	0	0.000178706	0.00162216	0.000792283	0.000191472	0	0.000681388	0.000927989
Caenibacillus	0.000558082	0	8.18894e-05	0	0	0	0	0.000517921	0
Caenispirillum	6.63724e-05	0.000305395	0.000525909	0.00017643	0.00110762	0.000248851	0	0.000295661	0.000154617
Caldalkalibacillus	0.000769388	0.00163546	0.00194993	0.0041762	0.00652971	0.00258152	0.000634854	0.000528959	0.0023597
Caldanaerobacter	0.00584863	0.00254629	0.00461735	0.00384204	0.00590102	0.00732261	0.00178636	0.00659231	0.00565335
Caldanaerobius	0.00274634	0.00389574	0.00344622	0.00184518	0.0062931	0.00431232	0.00116256	0.00532379	0.00270491
Caldanaerovirga	0.00171203	0.00192769	0.00133079	0.00151017	0.000536906	0.00174154	0.000551988	0.0013897	0.00063227
Calderihabitans	0.00310994	0.000993359	0.00124478	0.000322767	0.00390989	0.00110261	0.00162935	0.00488598	0.00151834
Caldibacillus	0.00472256	0.00392092	0.00366818	0.00273629	0.00367622	0.00933799	0.0225669	0.0144642	0.00392728
Caldicellulosiruptor	0.00244576	0.00263813	0.00439382	0.0029487	0.00693456	0.0034104	0.000679063	0.00600303	0.00394319
Caldichromatium	0	0	0	0.00100912	0.000693137	0	0	0	0.000294787
Caldicoprobacter	0.0110477	0.0131847	0.0143634	0.0315114	0.0307367	0.014883	0.0112588	0.0219441	0.0119904
Caldifermentibacillus	0.00178626	0.00161057	0.00158071	0.00329692	0.00225586	0.00169203	0.000883286	0.00254968	0.00267539
Caldilinea	0.00210776	0.000692438	0.000504818	0.000323901	0.000579669	0	0.00261324	0.000759224	0.00107829
Caldimicrobium	0	0	0	0.00117506	0.000436541	0	0	0	0.000128723
Caldimonas	0.000774149	0	8.16243e-05	0.00376082	0.00196158	0.000564864	0.000543084	0.000965376	0.00138734
Caldinitratiruptor	0.00125758	0.000333965	0.000676702	0.000298631	0.00135322	0.000477313	0.000151437	0.00111716	0.00136165
Caldisalinibacter	0.00135884	0.00158597	0.00363769	0.00178752	0.000590018	0.00161364	0.000238369	0.00165396	0.000261872
Caldisericum	0.000188432	8.70444e-05	0.000290318	0.000500886	0.000248108	0	0	0.000157385	0
Calditerricola	0.000203291	0	0	0	0	0	0.000366406	0.000769738	0
Calditerrivibrio	0.00511427	0.00358549	0.00715465	0.0120663	0.00821485	0.0133094	0.00493985	0.00420162	0.00642729
Caldithrix	0.00170579	0.000486677	0.000300221	0	0.000194824	0	0.000119056	0.00131002	0.000302929
Calidifontibacillus	0.00189237	0.0131547	0.000911782	0.00472449	0.000197425	0.00165556	0.0018774	0.0025025	0.000873638
Calidithermus	0.000868147	0.000771214	0.000529482	0.000385948	0.00160992	0.000548804	9.69639e-05	0.00116494	0.00114213
Caloramator	0.0165097	0.0114581	0.0189679	0.0328021	0.0176835	0.0337701	0.0138216	0.0182247	0.0188352
Caloranaerobacter	0.00357911	0.0210125	0.00468818	0.0100277	0.00499049	0.00821522	0.0058129	0.00447115	0.00458997
Calorimonas	0.00141911	0.00155777	0.00167821	0.00548138	0.00311131	0.00247155	0.0016578	0.00633067	0.00318749
Calothrix	0.000784225	0	5.64606e-05	0	0.000173707	0	0.00250046	0	4.26841e-06
Caminicella	0.00396191	0.00288733	0.00545253	0.00679049	0.00553701	0.00421268	0.00375571	0.00702663	0.00271921
Campylobacter	0.00629097	0.00229753	0.0041423	0.0135521	0.0042907	0.0158331	0.00558564	0.00828073	0.00468816
Candidatus Accumulibacter	0.00602788	0.00572835	0.000850663	0.0236219	0.00842113	0.00153747	0.00153644	0.00221381	0.0041018
Candidatus Adiutrix	0.00304829	0.0013511	0.000296294	0.000622797	0.000420482	0.00108091	0.00115182	0.000327282	0.000773168
Candidatus Aegiribacteria	0	0	0.000316896	0	0	0	0	0	0.00015722
Candidatus Aeolococcus	0.000179168	0	0	0	0.000660551	0	0	0	0
Candidatus Albibeggiatoa	0.00899321	0.00807186	0.0139343	0.0226883	0.0173443	0.0282847	0.0103666	0.0105783	0.0135425
Candidatus Amarolinea	0.000575689	0	0	0	0	0	0.000606394	0.000901215	0
Candidatus Amulumruptor	0.0020894	0.00182046	8.70034e-05	0.00215739	0.000806182	0.000236719	0.00122259	0.00462983	0.000665051
Candidatus Angelobacter	0.000116368	0	0	0	0	0	0.000449442	0.000129593	0.000271084
Candidatus Apopatosoma	0.00381232	0.00424078	0.00484323	0.00507939	0.0180841	0.00884458	0.00442479	0.0104796	0.00569343
Candidatus Aquicultor	0.000572828	0	0.000197102	0	0.000124018	0	0.00165162	0.00029465	0.000852966
Candidatus Arthromitus	0.000321569	0	0	0	0	0	0.00161915	0.000358113	0
Candidatus Auribacter	0.00204868	0.000436996	0	0	0	0	0	0	0
Candidatus Azobacteroides	1.48697e-05	0.000380403	0.0010875	0	0.00111343	0	0.000532934	0.00975832	0.00114131
Candidatus Berkiella	0.000839205	0.000766244	0.000296738	0.00173917	0.000501223	0.000334509	0.00207114	0.000904889	0
Candidatus Binatus	0.000853841	0.000678999	0.00124676	0.000553577	0.00148391	0.00411443	0.000670271	0.0031901	0.00184351
Candidatus Bodocaedibacter	0.00182433	0.000796767	2.92027e-06	0	0	0	2.98921e-05	1.47757e-05	3.8635e-06
Candidatus Borkfalkia	0.0172379	0.00435975	0.00694307	0.00235428	0.00526812	0.00287965	0.00744886	0.00972125	0.00205638
Candidatus Brachybacter	0.000353518	0	0	0	0	0	0	0.000393693	0
Candidatus Brocadia	0.00551725	0.00827043	0.00501508	0.0125164	0.00579366	0.00934202	0.00567467	0.00814835	0.00625776
Candidatus Carbobacillus	0.000227211	7.2658e-05	9.61797e-05	0.000238131	0.000322176	0	0.000288329	0.000728641	0.000150146
Candidatus Chloroploca	0.000769249	0.000731002	7.73999e-05	0.000292115	0.000763995	0.000576832	0.000565909	0.000685336	0.000358399
Candidatus Chrysopegis	0.000791228	0	0	0	0	0	0	0	0
Candidatus Cloacimonas	0.000961955	0	0	0	0.000138453	0	0	0.000365941	0.000229644
Candidatus Colimorpha	0.00839236	0.00954273	0.00524229	0.00391136	0.00617007	0.00985342	0.00794781	0.00762162	0.00537656
Candidatus Competibacter	0	0	0.000544852	0	0.00028973	0	0	0	0
Candidatus Contendobacter	0	0	0	0	0	0	0	0.000428453	0
Candidatus Contubernalis	0.00138765	0.00721091	0.00166374	0.00108122	0.000765749	0.000554759	0.000620713	0.00135861	0.000459833
Candidatus Cryosericum	0.00216797	0.0018263	0.00112108	0.00304444	0.00233865	0.00163295	0.00101105	0.00170935	0.0013113
Candidatus Cryptobacteroides	0	0	0.000207614	0	7.45201e-05	0	0	0	0.00101629
Candidatus Desulfofervidus	0	0	0.00177792	0.00131267	0.000945228	0.00105191	0	0.00124783	0.00131155
Candidatus Desulforudis	0.00224995	0.00250896	0.00227888	0.000530492	0.00577674	0.00220243	0.00211481	0.00623344	0.00145541
Candidatus Dichloromethanomonas	0.00453493	0.00263402	0.00215529	0.0014431	0.00182107	0.00194361	0.00141715	0.00134472	0.000402537
Candidatus Dormiibacter	0.000170833	0	0	0	0	0	0	0.000760991	6.63271e-05
Candidatus Electrothrix	0.00327522	0.00273785	0.00573741	0.00307464	0.00589586	0.00341574	0.00112512	0.00438739	0.00442505
Candidatus Endobugula	0.000109458	0	0	0	0	0	0	0.00161514	0
Candidatus Entotheonella	0.00582282	0.00567428	0.00438335	0.00547226	0.0123579	0.000179505	0.00595057	0.0173842	0.00307463
Candidatus Epulonipiscium	0.0522218	0.07381	0.0577291	0.0984362	0.0669683	0.0633503	0.0512925	0.0692759	0.055999
Candidatus Fermentithermobacillus	0.00108426	0.00036761	0.0016637	0.00522659	0.00468682	0.00335374	0.000169661	0.00131557	0.000862554
Candidatus Fervidibacter	0.000523332	0.00152724	0	0.00693347	0.00322879	0	0.000171109	0.000166516	0.00157712
Candidatus Flexifilum	0.00110222	0	9.01455e-05	0	0.000289506	0	0.00368762	0	0.000231733
Candidatus Formimonas	0.0124936	0.00738539	0.0141053	0.013363	0.0271291	0.0100264	0.0138924	0.0315489	0.0145482
Candidatus Frackibacter	0.00139486	0.000122438	0	0.000219266	0.000354498	0.000282122	0.000170614	0.00126418	0.00023763
Candidatus Fukatsuia	0.000439176	0.00190736	0	0.00663528	0.00285474	0	0.000217462	0.000254994	0.00146029
Candidatus Galacturonibacter	0.0407048	0.0553047	0.0386822	0.0246496	0.0342178	0.0515249	0.0540078	0.0617743	0.0285895
Candidatus Hakubella	0.00041473	0.000194295	9.25754e-05	0.000174694	0.000318441	0.000714569	0.00083779	0.000429315	0.000463193
Candidatus Haliotispira	5.58341e-05	0.000206337	0.000196626	0	0.000117627	0.000837359	0	0.000559614	0
Candidatus Hamiltonella	0.00381241	0.0120443	0.00416066	0.0166213	0.00119459	0.00618412	0.000962989	0.00362763	0.00105193
Candidatus Ichthyocystis	0	0	0	0.000912359	0.00043385	0	0	0	0
Candidatus Improbicoccus	0.00131926	0.000853648	0.00136954	0.000856105	0.000594035	0.000425547	0.00126021	0.00309896	0.00106994
Candidatus Jettenia	0	4.15684e-05	0	0	0	0.00050608	0	0.000901915	0.000104813
Candidatus Kentron	0.00424015	0.00160543	0	0	0	0	5.55254e-05	7.31882e-05	0
Candidatus Kinetoplastibacterium	0	0	0	0.00174292	0.000571962	0	0	0	0.000214796
Candidatus Kryptobacter	0.000332245	0.00102	0.00132727	0	0.000437468	0	0	0.000479687	0.000424654
Candidatus Kuenenia	0.00281775	0.00107433	0	0	0	0	0.000668993	0.000651565	0.000160217
Candidatus Laterigemmans	0.000969735	0.00108963	0.000707585	0	0	0	0	0	0
Candidatus Magnetaquicoccus	0.000243609	0.000492332	0	0	9.6228e-05	0	0.000588046	0.000779969	0
Candidatus Magnetoglobus	0.000170081	0.00033236	0.000624155	0.000818581	0.000481748	0.000641204	0.000301445	0.00110104	1.53398e-05
Candidatus Magnetomorum	0.00147021	0	0.00180472	0.000453738	0.000930754	0.00169395	0.00102191	0.000986093	0.00121456
Candidatus Magnetoovum	0.000151299	1.92803e-05	0.000133204	0	0.000263788	0.00137904	0	0.000302125	0.000224842
Candidatus Merdisoma	0.0224801	0.0374225	0.0284062	0.0605087	0.0360649	0.052766	0.0243398	0.0477689	0.0248788
Candidatus Mesenet	0	0	0	0	0	0	0.000854702	0	0
Candidatus Methylocalor	0	4.88764e-05	0.000217355	8.59384e-05	9.59729e-05	8.8156e-05	0.000143784	0.00150234	0.000489537
Candidatus Methylomirabilis	0.000817481	9.9563e-05	0.000189755	0	5.67582e-05	0.000202024	0.000138739	0	0.000251044
Candidatus Methylopumilus	0.000340097	0	0	0.00172539	0.000553491	0	0	0.000426091	0.000180009
Candidatus Moanabacter	0	0.000327186	0	0	0	0	0	0.000157755	0.000412494
Candidatus Moduliflexus	0.00207884	0.000145245	0.000190554	0	0.000350179	0.000147359	0.00364031	0.00118771	0.000547089
Candidatus Muiribacterium	0	0	7.23245e-05	0.00181445	0.00023737	0.000231003	0.00010576	0.00018297	0.000236227
Candidatus Mycalebacterium	0.00336766	0.00309776	0.00974796	0.00815816	0.00900762	0.0035053	0.00227491	0.00487877	0.00681315
Candidatus Nanoperiomorbus	0.000582053	0	0	0	0	0	9.36676e-05	0	0.000169489
Candidatus Nitrohelix	3.69653e-05	0.000187834	0.000130177	0	0.000389378	0.000381135	9.51791e-05	0.000288164	0
Candidatus Nitronauta	0.000901781	0.000858948	0.000452503	0.000636612	0.000501836	0.00146606	0.00014383	0.00057024	0.000257264
Candidatus Nitrotoga	0.000169788	0.00308697	0.000448446	0.00394293	0.00182269	0.000141464	0.000145725	0.000798354	0.000768486
Candidatus Ordinivivax	0.14316	0.0415258	0.0959996	0.056517	0.0668335	0.0520965	0.100485	0.0687394	0.0768896
Candidatus Ozemobacter	0.00204455	0	0	0.000559388	0	0	0.00115227	0.000234356	0.000370266
Candidatus Palauibacter	0	0	0.000277908	0.000258179	0.00135559	0.000318637	0	0	0.000169694
Candidatus Paraimprobicoccus	0.000328043	0.000661223	0.000166694	0.000803916	0.000507002	0.00103966	0.000943943	0.00236712	0.00104263
Candidatus Parvibacillus	0.000332228	0.000204627	0.000950607	0.00331171	0.00102071	0.00342548	0.000819786	0.00151077	0.00119315
Candidatus Phycosocius	0.000209342	0	0	0	0.000441025	0	0.000269509	0.000407981	0
Candidatus Planktophila	0	0.00019562	0.000124276	0	0.00014869	0.000396934	0.000817777	0.0003144	0.000328833
Candidatus Promineifilum	0.000239337	0	0.000368747	0.0003181	0.000126054	0	0	0	0
Candidatus Protochlamydia	0.00571994	0.00842795	0.00538315	0.0292296	0.00877804	0.00896659	0.00507856	0.00856653	0.00534141
Candidatus Reconcilbacillus	0.000118606	0.000584417	0.000308291	0	0.000101138	0	0.00136492	0.000113216	0.000243405
Candidatus Regiella	0.00055938	0	0.00333339	0.000452537	0.0040815	0.000740423	0.000640135	0	0.00257984
Candidatus Roseilinea	0.000119613	0.000187015	0.000512724	0.000195664	0.000357749	6.89951e-05	0.000189528	0.000225427	0.000997007
Candidatus Scalindua	0.0374418	0.0187102	0.0590202	0.0675312	0.069359	0.0246197	0.00992495	0.0201925	0.0505227
Candidatus Schmidhempelia	0	0.00175035	0.00277759	0.000372043	0.003017	0.000691115	0.000195126	0	0.00181846
Candidatus Soleaferrea	0.179758	0.214786	0.240781	0.342874	0.309818	0.339209	0.189771	0.255977	0.216738
Candidatus Solincola	8.97848e-05	0.00078803	0	0	0.000189152	0	0	0	0
Candidatus Sororendozoicomonas	0.000457059	0.000608191	0.000298998	7.95399e-05	0.000741482	0.00131678	0.00042375	0.00146079	0.000186456
Candidatus Stahlbacteria	0	0.00012905	0.000122977	0.000247534	9.80908e-05	0.000349143	0.000119886	5.18523e-05	0.000162698
Candidatus Stoquefichus	0.0777913	0.0798179	0.064424	0.109137	0.0775911	0.103122	0.0661914	0.0756882	0.0686911
Candidatus Sulfidibacterium	0	0	0	0	0	0	0.00129518	0.00137382	0
Candidatus Sulfopaludibacter	0.000374663	0	0	0	0	0	0.000160782	0.000556322	0
Candidatus Sulfotelmatobacter	0.000858833	0.000524935	0.000354798	0.000369627	0.000205062	0.000234609	0.000510499	0.00129402	0.000749177
Candidatus Symbiobacter	0.0017969	0.000785	0	0	0	0	0	0	0
Candidatus Symbiothrix	4.73304e-05	0	0	0	0	0	0.00326906	0.00330928	0
Candidatus Syntrophocurvum	0.00039809	0.000255651	0.0012442	0.00149101	0.00158629	0.00132505	0.000623427	0.000811623	0.000483879
Candidatus Syntrophonatronum	0.000505279	0.000495234	0.000953309	0.000305778	0	0.000734634	0.000120445	0.000898573	0.000277942
Candidatus Tenderia	3.81799e-05	0	8.40342e-05	0.000666855	0.00109155	0	2.45766e-05	4.25188e-05	0.000250294
Candidatus Termititenax	0.0027888	0.00620515	0.00248628	0.0124371	0.010729	0.0053303	0.00193728	0.00453499	0.00506288
Candidatus Thiocaldithrix	0.000231862	0	0	0	0	0	0	0.0018333	0
Candidatus Thioglobus	0	0	0.0002736	0	0	0	0	8.6521e-05	0.000180986
Candidatus Thiosymbion	0	0	0	0.00107951	0	0	0	0	0.0002703
Candidatus Udaeobacter	0.000560124	0	0	0	0	0	0	0.000178223	0
Candidatus Vallotia	0.000107477	0	0	0	0.000113212	0	0	0.000777993	0
Candidatus Vecturithrix	0.00243294	0.00029128	0.00140694	0.00139541	0.00150722	0.00240373	0.0037978	0.00222093	0.000591274
Candidatus Viadribacter	0.000106196	0.000147169	0.000280485	0	0.000279656	0	3.41794e-05	0.000236529	0.00018554
Candidatus Villigracilis	0.00209325	0.00115254	0.00139543	0.00365329	0.00289539	0.00201928	0.00242266	0.00227871	0.00204411
Candidatus Viridilinea	0.000761091	0.000410509	0.00015847	0.000612434	0.000719383	0.000134973	0.000291305	0.000459893	4.19309e-05
Candidatus Xianfuyuplasma	0.000952388	0.000520614	0.00124832	0.00142779	0.000833443	0.000850943	0.00165619	0.00206089	0.00145872
Caniella	0.000520048	0.00222475	0.000278692	0.000570984	0.00052398	0.00167431	0.000727733	0.000868722	0.000434549
Capillibacterium	0.00278252	0.0020547	0.0019994	0.0036778	0.00196833	0.00252776	0.00404229	0.00437129	0.00147495
Capnocytophaga	0.0109624	0.0106484	0.00849952	0.00741629	0.0134547	0.00716125	0.0256811	0.0195648	0.0153975
Caproicibacter	0.0488607	0.0613721	0.0662021	0.080051	0.0911831	0.0777606	0.061922	0.0926972	0.0671161
Caproicibacterium	0.0474667	0.0383363	0.0619202	0.0600399	0.0696131	0.0958954	0.0482394	0.0624582	0.0583628
Caproiciproducens	0.145081	0.182556	0.196506	0.292208	0.254174	0.241936	0.137707	0.217384	0.173567
Capsulimonas	0.000100473	0.000278477	0.000176914	0	0.000423339	0.000376707	0.000388052	0.000223784	0
Carboxydocella	0.000458994	0.000245794	0.00115727	0.00024219	0.00126058	0.000597808	0.000278296	0.00165768	0.000264209
Carboxydothermus	0.00170639	0.00163173	0.0013554	0.000792122	0.00230755	0.00108915	0.000247146	0.00353904	0.001895
Carboxylicivirga	0.115637	0.0217229	0.0532567	0.030952	0.0446737	0.0220086	0.040819	0.0287638	0.0352867
Cardiobacterium	0	0	0.000583212	0	0	0.000513866	0	0.000203509	0
Carnimonas	0	0	0	0	0	0	0	0.00103884	0
Carnobacterium	0.0141636	0.0137809	0.0171708	0.0242472	0.0199433	0.0129432	0.0221589	0.0320405	0.0173288
Caryophanon	0.000333611	0	0	0.000886797	0	0.000208469	0	0.000495365	0
Castellaniella	3.99491e-05	0.000216593	0.000894553	0.00259027	0.00142159	0.000274682	0.000301818	0.000554796	0.000383856
Catalinimonas	0.00122989	5.33681e-05	0.00059151	0	0.000121695	0	0	0.0014665	0.000134566
Catellatospora	0.000285533	0	0	0	0	0	0	0.000508772	0
Catellicoccus	0.000563607	0.000110725	0.00112715	0.000106192	0.000836325	0.00318954	0.000771463	0.00300806	0.000639095
Catenibacillus	0.089274	0.0392454	0.0417108	0.0292663	0.0310096	0.0249307	0.0298507	0.0613699	0.0350915
Catenibacterium	0.0126467	0.0198395	0.0111479	0.0137754	0.0145282	0.0242227	0.0103562	0.0236051	0.0151096
Catenisphaera	0.00355189	0.00207406	0.00182796	0.00305002	0.00341756	0.00244813	0.00241305	0.00408817	0.0018989
Catenovulum	0.00110162	0.000109569	0.000791457	9.2495e-05	0.000359808	3.91387e-05	0	0.00098276	0.000398199
Catenuloplanes	5.80998e-05	0.000107355	0	0.00030888	0.000428401	0	0	0	0
Catonella	0.00402705	0.00676282	0.00881193	0.00564313	0.00802827	0.00856521	0.00661725	0.0122665	0.00774984
Caulifigura	0.000184325	0.000599411	0.000383264	0	0.000329011	0	4.83248e-05	0.000476052	0.00042157
Caulobacter	0.00107474	0.000340465	0.000814997	0.000727656	0.00169758	0.0005762	0.000636468	0.00126565	0.00175308
Caviibacter	0.000111234	0	0.000607172	0.000118272	0.00035151	0	0	0.000350056	0.00025516
Caviibacterium	0.000109725	0	0	0	0	0	0	0.00190275	0
Cecembia	0	0	0.000264236	0	0.000225819	0	0	0	0.00109869
Cedecea	0.000678	0	0.0013072	0.00241044	0.000990259	0	0	0	0.000601977
Celerinatantimonas	0.000444814	0.000102739	0.000173557	0.000295599	0.00113943	0.00050222	0.000838439	0.00259261	0.000253165
Cellulomonas	0.0423065	0.0669046	0.0118849	0.280877	0.685174	0.169338	0.0367259	0.285342	0.0789494
Cellulophaga	0.000398981	0	0	0	0	0	0	0.00163723	0
Cellulosilyticum	0.0479753	0.0407974	0.0520486	0.0811784	0.0717881	0.0769927	0.0678498	0.0873058	0.0492552
Cellulosimicrobium	0.000833021	0.000945834	6.16955e-05	0.00604875	0.0138975	0.00329995	0.000546702	0.0059568	0.00174273
Cellvibrio	0.000156982	0.000435414	0.024374	0.00280581	0.0197683	0.00129226	0	0.00180402	0.0113939
Centipeda	0.0178867	0.0171224	0.0107509	0.0251265	0.0185421	0.0200876	0.0172478	0.0149815	0.0172352
Cerasibacillus	0.000336264	0.000189372	0.000615368	0.000266981	0.000421028	8.45366e-05	0.000110832	0.00167175	0.000841132
Cerasicoccus	0.00258133	0.00215481	7.74849e-05	0.0068899	0.00328628	0	0.00249109	0.000242111	0.00175783
Cereibacter	0.000560003	0.000595964	0.000413799	0.000467384	0.000214679	0.000243476	0.000278676	0.000784908	0
Cerina	0.000265988	0.00190446	0.000219483	0.00239568	3.51608e-05	0.00190855	0	8.01522e-05	0.000493584
Cesiribacter	0	0	0.000140119	0	0.000111764	0	0	0.000997457	0.00115345
Cetobacterium	0.00612232	0.00518695	0.00563352	0.00312223	0.00844397	0.0127042	0.00720149	0.0126778	0.00668641
Chakrabartyella	0.0190792	0.0136808	0.015923	0.00893576	0.0193621	0.0136896	0.011309	0.0210963	0.013788
Chamaesiphon	0.000263487	0.00103858	0.00117104	0	0.00105187	0	0	0.000732523	0
Changpingibacter	0.00076191	0.00186172	0.000290659	0.00105816	0.00141792	0.00204671	0.000756083	0.00115831	0.000306063
Chania	5.97895e-05	0	0.00219603	0	0.000689486	0.00067251	0	0	0.000870512
Chelativorans	0	0	0.000820532	0.00139516	0.00436174	0	0	0.000291796	0.000116445
Chelatococcus	0.000698935	0	0.000380927	0	7.01172e-05	0	0	0.000185325	7.75331e-05
Chelonobacter	0.000575227	0	0.000104113	0.00271384	0	0	0.000227863	0	0.000825991
Chengkuizengella	0.0031671	0.00225852	0.00127171	0.000864916	0.00382821	0.00449953	0.00116939	0.00786511	0.00169239
Chishuiella	0.000943521	0.000355736	0.000164927	0	9.86637e-05	0	0.000312604	0.000480958	0
Chitinasiproducens	0	0	0	0.00143574	0.000284471	0	0	0	0.000209705
Chitinibacter	3.62304e-05	0	0	0.00280119	0.00109061	0	0.000921623	0.00311546	0.000557637
Chitinimonas	0.000467938	0.00139169	0.00259273	0.00068748	0.00110336	0.00244187	0.00225778	0.00655932	0.000625711
Chitiniphilus	0.00100245	0	5.24433e-05	0.00154939	0.000603031	0.000223337	0.000153376	0.00183303	0.000176482
Chitinispirillum	4.96717e-05	0.000960178	0.00119083	0.000731278	0.000700313	0.00117471	0.000914947	0.00212286	0.00019137
Chitinivorax	0	0	0	0.0022056	0.00110875	0	0	0	0.000324411
Chitinolyticbacter	0.000215547	0	0	0	0	0	0	0.00392327	0
Chitinophaga	0.026176	0.0188484	0.0226847	0.0450729	0.0493453	0.0504607	0.0559364	0.0466762	0.04761
Chlamydia	0.817234	0.6009	0.616348	0.295842	0.398859	0.407983	0.731253	0.259237	0.554157
Chlamydiifrater	7.79939e-05	0	0.000137332	0.000414644	0	0	0	0	0.00018169
Chloracidobacterium	0.00318809	0.0030612	0.0093095	0.00730867	0.0088517	0.00295029	0.00186951	0.00462579	0.00557652
Chlorobaculum	0.000424297	0.000443992	0.000122237	0.000738799	0.000470701	0.000425148	0.000135538	0.0018221	0.000187996
Chlorobium	0.00582827	0.00404191	0.0196084	0.0285905	0.0191008	0.0112489	0.00293361	0.00808383	0.0198595
Chloroflexus	0.00106358	0.00138085	0.000402243	0	0.000811116	0.00146191	0.0012698	0.00174005	0.000586533
Chlorogloeopsis	0	0	0.000318187	0.000221699	0	0.000208469	7.15824e-05	0.000216722	9.71449e-05
Chordicoccus	0.00284537	0.00139031	0.00130677	0.00373558	0.00291441	0.00314808	0.00399886	0.00485298	0.00225364
Christensenella	0.32263	0.397533	0.403638	0.568844	0.494408	0.587268	0.372233	0.454416	0.396251
Christiangramia	0.00771053	0.028364	0.0131935	0.00278625	0.00925201	0.00156553	0.025229	0.00807116	0.00328573
Chromobacterium	0.00656715	0.00655667	0.00962651	0.0135736	0.00910872	0.0025937	0.00684037	0.030179	0.0068505
Chryseobacterium	0.577091	0.335616	0.353302	0.0952184	0.174411	0.111844	0.303713	0.154106	0.198542
Chryseolinea	0.000591206	0	0	0	0	0	0.000291587	0.00206389	0
Chryseosolibacter	0	0	0.000288672	0.00019305	0.0002295	0.000320618	0	0.00128087	0.000537934
Chryseotalea	0.00466497	0.00257806	0.00627309	0.000283112	0.00347787	0.000439257	0.00481281	0.00171984	0.00905601
Chrysiogenes	0.000265014	0.000333205	0.00027503	0.000363642	0.00045507	0.000489596	0.000232157	0.000540304	0.000118126
Chthoniobacter	0	0	0.000357411	0.000179854	0.000142542	0	0	7.53499e-05	0.000827494
Chthonobacter	0	0	0	0	0	0	0	0.000776431	0
Chthonomonas	7.12059e-05	0	0.000564208	0	0	0	0	0	0.000165877
Ciceribacter	0	0	0	0	0.000116652	0	0.000712857	0	0
Citreicoccus	3.67115e-05	0.000135668	0.000258567	0	0.000386704	0.000344107	0	8.1767e-05	8.55207e-05
Citricoccus	0	0	0	0.00061776	0.000550801	0.000108917	0	0.000194108	0
Citrobacter	0.0122052	2.45526	0.0819108	0.0363641	0.00714875	0.0164183	0.0170936	0.0110808	0.0159237
Citroniella	0.000418076	9.45209e-05	0.000926058	0.000373937	0.000235742	0	0.000139945	0.000607587	0.000234607
Claveliimonas	0.0109232	0.01116	0.0132436	0.0204829	0.00983654	0.0111545	0.00468373	0.0116759	0.00435388
Clavibacter	0	0	0	0.000230408	0.000456519	0.000162493	0	0.000193059	5.04803e-05
Cloacibacillus	0.0546062	0.0540325	0.0886466	0.151558	0.112382	0.101454	0.0558229	0.0574323	0.113174
Cloacibacterium	0.000217148	0.000293213	4.41179e-05	0.000754825	0.000651016	0	0.000291639	0.000367964	0.000558099
Clostridiisalibacter	0.00418024	0.00511368	0.00391679	0.0106989	0.00623735	0.00882422	0.00534243	0.00602721	0.0038949
Clostridioides	0.0489666	0.0811761	0.0681407	0.102017	0.11536	0.0998275	0.0625167	0.110892	0.070407
Clostridium	1.851	2.55692	2.24073	2.69805	2.54142	2.72504	2.00637	2.80439	1.96153
Cnuella	0	8.25347e-05	0.000245782	5.93669e-05	0.000317593	0.00010467	0.00011501	0.000410384	0.000416216
Cnuibacter	0.000116792	5.39511e-05	2.5706e-05	0.000155227	0	0.000547363	7.51797e-05	0.00026013	0
Cocleimonas	0	0	0	0.00113567	0.000525038	0	0	0	0.000207346
Cognatiyoonia	0	0.000107355	0.000443311	0	0	0	0	8.62702e-05	0.000180461
Cohaesibacter	0.00318392	0.000977155	0	0	0	0	0.000851926	0.00111319	0.000197174
Cohnella	0.0417228	0.0411345	0.0559292	0.0562053	0.0719909	0.0743386	0.0462941	0.0682604	0.0530407
Coleofasciculus	0.000510222	0	0	0	0	0	0	0	0
Colibacter	0.00106153	0.000242868	0.000288503	0.000524083	0.000690361	0.000607542	0.00228952	0.000218559	0.00106115
Colidextribacter	0.00606701	0.00683521	0.0115271	0.00923987	0.0101572	0.00902784	0.0101397	0.0123651	0.00725121
Collibacillus	0.000794545	0.000472614	0.0018424	0.000893344	0.00279798	0.000817077	0.000271891	0.00278369	0.000862504
Collimonas	0.00146689	0.000891176	0.000511114	0.000379863	0.00203214	0.00339055	0.00219877	0.0038107	0.000917035
Collinsella	0.0202477	0.0206994	0.0202532	0.0275307	0.02421	0.0207603	0.0195367	0.0310483	0.0165647
Colwellia	0.00459076	0.00339324	0.00265124	0.00225603	0.00381835	0.0035437	0.00487032	0.00330859	0.00536259
Comamonas	0.00255489	0.00128827	0.00103549	0.0097412	0.003106	0.00349958	0.0024869	0.00219779	0.00117888
Commensalibacter	0.00382523	0.00915138	0.0101909	0.012232	0.00960219	0.00940002	0.00563624	0.00421073	0.00852925
Companilactobacillus	0.00283573	0.0021988	0.0044211	0.00358645	0.00377315	0.00224926	0.0061704	0.00844647	0.00235239
Compostibacillus	0	0	0.000725733	8.94365e-05	0.000531617	6.30742e-05	0	0	0
Compostibacter	0.000131871	0	0	0	0	0	0	0.000587432	0
Conchiformibius	0.000473719	0.000406797	0.000175172	0.000477086	0.00096646	0.000305873	0.00214838	0.00450061	0.000550144
Conexibacter	0.0002659	8.18869e-05	0.000234099	0.000282724	0.00017739	3.32314e-05	4.56431e-05	0.000236895	4.12949e-05
Confluentibacter	0	0	0	0	0.00131129	0	0	0	0.00137564
Congzhengia	0.013063	0.00869357	0.0189517	0.0259295	0.0166853	0.0260597	0.00876073	0.0113853	0.0173801
Conservatibacter	0.000345469	0.000174094	7.01888e-05	2.56872e-05	5.34403e-05	0.000665752	0.00221136	0.000519251	0.000362996
Consotaella	0.00136773	0.00226886	0.00158778	0.0022785	0.00381834	0.000718443	0.00131037	0.000947729	0.00249368
Copranaerobaculum	0.00295189	0.00303593	0.00191738	0.00328161	0.00337953	0.00250661	0.00862732	0.00694104	0.00418841
Coprobacillus	0.0616908	0.0550603	0.0376793	0.0568033	0.0377703	0.0537476	0.0381868	0.0469853	0.0394679
Coprobacter	0.0418532	0.0704876	0.0358554	0.0156746	0.0249011	0.00945644	0.0510339	0.0398424	0.0711255
Coprococcus	0.0411978	0.0389764	0.0430982	0.0337757	0.039683	0.0529727	0.0532421	0.0682917	0.0323867
Coprothermobacter	0	0	0.000258354	0.000525335	0.00164017	0.000269446	0	0	0.000146486
Coraliomargarita	0.00582973	0.0145926	0.00682032	0.0161098	0.00167127	0.00630054	0.00218693	0.00640701	0.00152608
Corallincola	0.000146738	0.000298252	0.000103351	0	0	0.00016505	0.000226695	0.000130731	0
Corallococcus	0.00390819	0.00304135	0.00268158	0.00098433	0.0021825	0.00261729	0.00153447	0.00449776	0.00184622
Coriobacterium	8.7866e-05	0.000446478	0.000135376	0	0.000161971	0.000398161	0	0.000501571	0.000226037
Corticibacter	0.000240053	0.000241943	0	0.000774069	0.000608334	0	0.000280952	0.000826305	0.000282653
Corynebacterium	0.036722	0.0306941	0.0300386	0.0114532	0.0260997	0.0105724	0.00646633	0.0780466	0.358296
Couchioplanes	0.00118857	0.00029321	0.000758389	0.000123053	0.000508253	0.000277243	0.000238387	0.000658787	0.000380159
Crassaminicella	0.00796635	0.00711881	0.016253	0.0146665	0.0188389	0.0139827	0.00816063	0.0166402	0.0129234
Crenobacter	0.00190878	0.00199285	0.00119095	8.39082e-05	0.00167071	0.000147939	0.000484792	0.024041	0.000523768
Criblamydia	0	0	0.000315641	0	0	0.0003055	0.00029372	7.25932e-05	0.000151851
Criibacterium	0.00395117	0.00776748	0.00379341	0.00601849	0.00577713	0.00395978	0.00274642	0.00497645	0.00426582
Crinalium	0.000374163	0	0	0	0	0	0.000791366	0	9.33885e-05
Croceibacter	0.000291027	0.000766292	0.000712293	0.00042548	0.00105762	0.000807451	0.000730607	0.00051856	0.00135252
Croceibacterium	7.55681e-05	6.98161e-05	0	0	7.96005e-05	0	0.000291862	0.000715327	0
Croceicoccus	0.00047468	0	0	0	0	0	0.000333332	0	0.000100526
Croceimicrobium	0.000131655	0	0.000405682	0	0.00013868	0	0	0.000959819	0
Crocinitomix	0	0.00106528	0	0	0	0	0	0	0
Cronobacter	7.09538e-05	0.00351733	0.00641578	0.000385262	0.00403774	0.00132076	6.73464e-05	0	0.00288695
Cruoricaptor	0.000261231	0.000445563	0.000293247	0.000534153	0.0014403	3.76707e-05	0.000181091	0.000223784	0.00111778
Cryobacterium	0.00399271	0.00203203	0.00265484	0.00566068	0.00688743	0.00639442	0.00311563	0.00280654	0.00389564
Cryptobacterium	0.00665218	0.00434586	0.00801917	0.00974572	0.01024	0.00661431	0.00636564	0.0119724	0.00784574
Culicoidibacter	0.0321375	0.0427974	0.0327486	0.074269	0.0611049	0.0416487	0.0447512	0.0426352	0.0407243
Culturomica	0.0234285	0.0130445	0.014354	0.0172817	0.0152439	0.0901844	0.0310561	0.0226697	0.0171276
Cuneatibacter	0.0417438	0.0595395	0.0580521	0.0795213	0.0480559	0.0723281	0.0448837	0.0659274	0.0463225
Cupriavidus	0.00475907	0.00102425	0.00267738	0.0117074	0.00776256	0.00158937	0.00262014	0.0112876	0.003991
Curtanaerobium	0.00324608	0.00289353	0.00410491	0.00545432	0.00614941	0.00429828	0.00315795	0.00544124	0.00334957
Curtobacterium	0	0	0.000600025	0.0011916	0.00107931	0.000600263	0.000247336	0.000654762	0.000755018
Curvibacter	0.00403588	0.00437494	0.00400336	0.00805036	0.00503801	0.00327407	0.00438591	0.00813677	0.00513727
Cuspidothrix	0.000182789	0.000483597	0.000585192	0.00227483	0.00115525	0.00113703	0.000203235	0.000777235	0.000987112
Cutibacterium	0.00038733	8.58341e-05	0.000204487	0.00083438	0.000465555	0	0.000289339	0.000271965	0.000280071
Cyanobacterium	0.00195529	0.00107912	0	0	0.00011522	0	0.000921064	0.000385133	0
Cyanobium	0.0011511	0.000420857	0.000139918	0.000211226	0.000167406	0	0.000193662	0.000521495	9.25555e-05
Cyclobacterium	0.00264885	0.00213349	0.000587854	0.00254093	0.0017365	0.00181048	0.00396321	0.0050767	0.00211655
Cycloclasticus	0.000189695	5.84187e-05	0.000222677	0	0.000199817	0.000355614	0.00016281	0	0
Cyclonatronum	0.000659598	0	0	0	0	0	0	0.00152395	0
Cylindrospermum	0.00126773	0	0	0.000381492	0.000100783	0	0	0	0
Cypionkella	0.000978343	0.000205193	0.000146652	0.000165987	0.000116975	0	0	0.000247339	0
Cystobacter	5.28529e-05	7.32447e-05	0.000753005	0.0010045	0.00389207	4.95405e-05	0.00019796	0.000543892	0.00129279
Cytobacillus	0.00869798	0.0160482	0.009406	0.0211181	0.00858889	0.0136771	0.00719985	0.0134523	0.00599508
Cytophaga	0.00173712	0.00121434	0.00159114	0.00616889	0.00356948	0.00204053	0.0010576	0.00384571	0.00186586
Dactylosporangium	7.22323e-05	0	0	0	0.000380433	0.000270822	0	0.000321764	0
Daejeonella	0.0190802	0.00397191	0.0146907	0.00650837	0.00481874	0.00266113	0.0101709	0.00674504	0.0188469
Dasania	6.8528e-05	0.000300731	6.03322e-05	0	0.0002346	0.0001927	4.41118e-05	0.000419738	7.98193e-05
Dechloromonas	0.00094666	0.00119559	0.00148346	0.00685193	0.00368735	0.00150628	0.00159117	0.0030791	0.00209829
Deefgea	0	0	0	0.00284781	0.00121275	0	0	0	0.000487369
Deferribacter	0.00707962	0.00420772	0.00846761	0.0128466	0.00930113	0.0149863	0.00582352	0.00504106	0.00729472
Deferrisoma	0.00253831	0.00104408	0.000822692	2.58743e-05	0.000658386	5.4743e-05	0.00101259	0.000173441	0.000144489
Deferrivibrio	0.000803608	0	0.000841108	0.000493349	0.00159282	0.000898523	0.00316328	0.000407715	0.00103363
Defluviimonas	0	0	0	0	0	0	0.0010518	0	0
Defluviitalea	0.0727773	0.0829436	0.0586901	0.0815771	0.10086	0.0902518	0.106869	0.10237	0.0639982
Defluviitoga	0.00114213	0.00283711	0.000525425	0.00145491	0.00151938	0.00214796	0.00194879	0.00185115	0.000484088
Dehalobacter	0.0798895	0.134743	0.10119	0.159642	0.108933	0.127008	0.0838132	0.111823	0.0753002
Dehalobacterium	0.0611131	0.149032	0.0885912	0.0934425	0.0924194	0.125385	0.0843823	0.125333	0.0798614
Dehalococcoides	0.0196382	0.0475478	0.0272232	0.0524006	0.0479991	0.0625417	0.027536	0.062074	0.0340658
Dehalogenimonas	0.00235559	0.0016778	0.000823544	0.00428205	0.00260484	0.000921194	0.00181159	0.00281178	0.00111635
Deinobacterium	0.000115334	0.000137895	0.00040019	0.000144273	0.000264417	0.000101747	0.000218357	0.000287105	0.000466232
Deinococcus	0.0152231	0.0118222	0.0180672	0.0228984	0.0227061	0.0143442	0.0190606	0.0210861	0.0304033
Delftia	0.000656132	0.000578253	0.000242417	0.000892865	0.00108623	0.000339784	0.00105651	0.00249427	0.000879499
Dellaglioa	7.31994e-05	0	0	0	0	0	0.0017591	0.000489109	0
Demequina	0.00216354	0.00179277	0.000325618	0.00158212	0.00494727	0.00119125	0.00203635	0.00374095	0.00100176
Deminuibacter	0.000175976	2.32258e-05	0.000132796	0	0.000361904	0.00111536	0	0.00053193	0.000156168
Dendrosporobacter	0.0130919	0.0312422	0.00964616	0.0129561	0.00939819	0.0187111	0.0164982	0.0149859	0.0131447
Denitrificimonas	0.000174739	0.000645755	0.000453426	0.000195574	0.00103657	0	0.000686724	0.000368711	0.000814124
Denitrobacterium	0.00325201	0.00227307	0.00417947	0.00520834	0.00410404	0.00321503	0.0032541	0.00551892	0.0044897
Denitrovibrio	0.000147984	0.00013672	0	0	0	0	0.000590601	0.000593286	0.000861836
Dermabacter	8.00532e-05	8.21776e-05	0.000203606	0.0005911	0.0003373	0.000133398	0.000160318	1.98113e-05	0.000310812
Derxia	6.20251e-05	0	0	0	0	0	0	0.00187651	0
Desemzia	0.00457538	0.000961906	0.00117186	0.00263102	0.0063587	0.00163615	0.00241494	0.00206318	0.00158021
Desertibacillus	5.10687e-05	0.00017693	0.000202324	0	0.000322762	0	0	0.000483415	5.94832e-05
Desertibaculum	0.00104337	0.00176759	0.00151848	0.00456811	0.00374147	0.000297796	0.000483387	0.00152152	0.00151386
Desertihabitans	7.20376e-05	0	0	0	0	0	0.000185484	0.00056157	0
Desertivirga	0.000504136	0	0	0	0	0	0	0.00121269	0
Desmospora	0.000633158	0.000259476	0.000889655	0.00062007	0.0016219	0.00077048	0.000113793	0.000358213	0.000535906
Desnuesiella	0.00609549	0.00332689	0.0045892	0.00409437	0.00760894	0.00469918	0.00706455	0.00732744	0.00524501
Desulfacinum	0.000731253	3.91723e-05	0.00053091	0.000619883	0.0012952	0.000516651	0.00147484	0.000212482	0.000494988
Desulfallas	0.00334156	0.00829191	0.00458565	0.00592411	0.0111582	0.0093284	0.00653134	0.00918909	0.00629967
Desulfamplus	0.000531289	0	0	0	0	0	0.000754398	1.7402e-05	0.00021841
Desulfarculus	0	0	0	0	0	0	0	0.000920511	0
Desulfatiglans	0.00120187	0.000507942	4.03364e-05	0	0.000144782	0	5.89839e-05	0.00113156	0
Desulfatitalea	0.002264	0.00113674	0.000399936	7.54699e-05	0.000299066	0	0.00021931	0.00159964	0.000496044
Desulfitibacter	0.00898336	0.0079186	0.0102622	0.0106992	0.021222	0.00890905	0.00726402	0.0163136	0.00818523
Desulfitobacterium	0.103019	0.165368	0.138707	0.182205	0.210733	0.223937	0.146564	0.235081	0.142139
Desulfobacca	0.000944347	0.000587211	3.5049e-05	0	0.000167738	0	0.00108876	0.00019278	0.000377375
Desulfobacter	0.00225819	0.00230437	0.00140821	0.00439098	0.00189263	0.000948366	0.00196005	0.00436328	0.0015139
Desulfobacterium	0.000974027	0.000419492	0.00223922	0.0013857	0.00303292	0.00168158	0.000954965	0.000760316	0.00228716
Desulfobacula	0.000860952	0.000717694	0.00140605	0.00108075	0.00264313	0.00127045	0.00166278	0.002538	0.00164757
Desulfobaculum	0.00182311	0.00129257	0.00124128	0.000930137	0.00401289	0.00376924	0.00448571	0.0102447	0.000995205
Desulfobotulus	0.00046212	0	0	0	0	0	0.00142737	0.00381775	0
Desulfobulbus	0.0133783	0.00716634	0.0140554	0.00929589	0.00922763	0.00755522	0.00697604	0.0299182	0.0200539
Desulfococcus	0.000624276	0.000144289	0.000752994	0	0.000125306	0.000232312	0.000491421	0.00041409	0.000691293
Desulfocucumis	0.00273467	0.00314501	0.00421617	0.00484801	0.00729606	0.0038158	0.00363247	0.0053932	0.00247838
Desulfocurvibacter	0.00104308	0	0.00137749	0.00480598	0.00509081	0.000977706	4.47623e-05	0.0064171	0.00085046
Desulfocurvus	0.00162648	0.000206393	0.000600322	0.0027525	0.00161515	0.00104312	0.00436703	0.0131861	0.00157897
Desulfofalx	0.000724127	0.000337261	0.00102837	0.000631656	0.000459071	0.000496931	0.000450904	0.00138829	0.000202397
Desulfofarcimen	0.00499973	0.00355162	0.00287898	0.00113104	0.0078726	0.00623186	0.0051182	0.0109945	0.00287163
Desulfofundulus	0.0130365	0.0251956	0.00502574	0.0307379	0.0089062	0.0180136	0.0103467	0.013216	0.00594502
Desulfofustis	0.00273299	0.00137786	0.00143845	0.00707897	0.00187625	0.00356514	0.0016857	0.00108587	0.000935112
Desulfoglaeba	0.00386152	0.00297299	0.00265241	0.00591689	0.00955546	3.49711e-05	0.000108073	0.00847607	0.00237547
Desulfogranum	0.00174681	0.000948741	0.000652765	0	0.00185074	0.00154404	0.00243409	0.00292839	0.00205251
Desulfohalobium	0.000155447	0.000165005	0.00063478	0.000764873	0.00103819	0.000415415	0.000144771	0.00116023	0.000886039
Desulfohalovibrio	0.000884728	0.000416619	0.000456388	0.000524029	0.00168564	0.000908206	2.90275e-05	0.00199723	0.00108977
Desulfolithobacter	0.000295205	0	0.000952965	0.000523139	0.000538994	0.000295152	0.00022803	0.000306837	0.00151292
Desulfolucanica	0.00066662	0.000156169	0.000960051	0.000553444	0.000301831	0.000121728	0.000151278	0.00123949	0.000524655
Desulfoluna	0.00292097	0.00145422	0.00182488	0	0.00105465	0.000809097	0.00277094	0.00152064	0.00123344
Desulfolutivibrio	0.0091153	0.00542709	0.0245981	0.00796395	0.00598876	0.00763471	0.00745664	0.0231084	0.0178105
Desulfomicrobium	0.00268372	0.00359236	0.0229141	0.00940011	0.00683963	0.0023335	0.000461565	0.0159314	0.00229007
Desulfomonile	0.000823555	0.00101135	0.000281826	0.00109458	0.000803648	0.000840124	0.000744918	0.002033	0.00146938
Desulfonatronospira	0.00151893	0	0.00281782	0.00821938	0.00982845	0.000559325	0	0.00513853	0.00303292
Desulfonatronovibrio	0.00621233	0.00344366	0.010933	0.00798602	0.0101175	0.00350346	0.00382143	0.013138	0.00691061
Desulfonatronum	0.00124318	8.02544e-05	0.000440079	0	0.000327159	0.000162845	0.000352371	0.00409002	5.05897e-05
Desulfonauticus	9.72602e-05	5.71817e-05	0.0109111	0.000109682	0.000121077	0.000955849	6.07097e-05	0.00188548	0.000216273
Desulfonema	0.00443901	0.00610403	0.00348065	0.00677569	0.00672621	0.00891009	0.00598008	0.00619844	0.0048453
Desulfonispora	0.00179067	0.000383974	0.00169673	0.000297456	0.00218785	0.00150577	0.00479318	0.00174264	0.00244529
Desulfopila	0.00477189	0.00125357	0.000669434	0.000391661	0.000903334	0.00446993	0.0151787	0.00426483	0.00126909
Desulfoplanes	0.00111588	0.00227569	0.00127208	0.0020014	0.00207067	0	0.000811423	0.0014541	0.0014246
Desulforadius	0.000208905	0	0.000610277	0	0.000261033	0	0.000245651	0.00137884	8.67924e-05
Desulforamulus	0.0274954	0.0266293	0.0314383	0.027007	0.0569969	0.0352242	0.0269079	0.050647	0.0306158
Desulforapulum	0.000905228	0.00088808	0.00123718	0.000816635	0.00376467	0.00221122	0.000221621	0.00127957	0.000874901
Desulforegula	0	0	0	0	0	0	0	0.00199219	0
Desulforhabdus	0	0.000196746	0.000187487	0	0	0	0	0.00104493	6.2011e-05
Desulforhopalus	0.000979262	0.00110774	0.00185667	0.00477204	0.0036241	0.00389352	0.00188616	0.00612145	0.00239542
Desulfosalsimonas	5.12318e-05	9.46643e-05	0.000112761	0	0.000566639	0.000384168	0.000461695	0.00028527	0.000149183
Desulfosarcina	0.00477782	0.00156449	0.00168246	0.000575855	0.0022807	0.000961219	0.00462588	0.00250881	0.00167356
Desulfoscipio	0.0054519	0.00272778	0.00435402	0.00767227	0.00502806	0.00534353	0.0070723	0.00690992	0.00514542
Desulfosediminicola	0.000615158	0.000243099	0.000810172	0.000888326	0.00119103	9.40035e-05	0.000723463	0.00129499	0.000785453
Desulfosoma	0.000837278	0	0	0	0	0	0.00176171	0.00230742	7.80189e-05
Desulfospira	0.00037844	0.000337715	0.000431619	0.00137177	0.00167826	0.000459528	0.00096888	0.000838108	0.000480868
Desulfosporosinus	0.076925	0.0834511	0.0923704	0.137309	0.122943	0.117987	0.0748776	0.127421	0.0698849
Desulfotalea	0	0	0	0	0	0	0	0.000772542	0
Desulfotignum	0.000199945	0.000161635	0.00022004	0	0.000105307	0.000281121	0	0.000501001	0
Desulfotomaculum	0.0100152	0.0143558	0.0216179	0.0257474	0.0251934	0.0234208	0.0132171	0.019963	0.0177977
Desulfotruncus	0.00201874	0.00194479	0.00106338	0.00199032	0.00370387	0.00221553	0.00128926	0.00706394	0.00157827
Desulfovermiculus	0	0	0	0	0	0	0	0.000853086	0
Desulfovibrio	0.504566	0.442785	1.10971	1.03438	0.780245	0.650266	0.509093	1.39206	0.867835
Desulfovirgula	0.000787753	0.000897786	0.00205136	0.0019208	0.00317722	0.00412739	0.0012138	0.00348899	0.00323923
Desulfovulcanus	0	0	0.00018576	0	8.33449e-05	0	0	0.00101307	0.000645118
Desulfuribacillus	0.00898365	0.0168657	0.0115496	0.0204384	0.0204386	0.024289	0.0112017	0.0179499	0.0176933
Desulfurispora	0.00245333	0.00185231	0.00183918	0.000409283	0.00365388	0.00246897	0.00413721	0.00566603	0.0013662
Desulfurivibrio	0.00062214	0.000139501	1.66169e-05	0	3.97628e-05	7.07655e-05	4.85978e-05	0.000777078	0.000131905
Desulfurobacterium	0.00727321	0.0044164	0.00898714	0.0127372	0.00948561	0.0136149	0.00551736	0.00629999	0.00759052
Desulfuromonas	0.00926527	0.00378885	0.00425302	0.00377703	0.00712786	0.00180341	0.00798225	0.00770647	0.0040431
Desulfuromusa	0.000881074	0	0	0	0	0	0	0	0
Dethiobacter	0.00255288	0.0181967	0.00136917	0.00425668	0.0012365	0.000612149	0.00196209	0.00201843	0.000460086
Dethiosulfatarculus	0.000176238	0.000280965	0.000929519	0.000169958	0.000134699	5.99306e-05	6.17355e-05	0.000463508	5.58544e-05
Dethiosulfatibacter	0.0119369	0.0159236	0.0150817	0.0210829	0.00859313	0.0151808	0.00724515	0.0156066	0.0102353
Dethiosulfovibrio	0.0178602	0.00543837	0.0182562	0.0188861	0.0115223	0.0182454	0.0105936	0.0133784	0.0125102
Devosia	0.00476759	0.00325648	0.00274103	0.00623667	0.0047473	0.00340145	0.0039255	0.00568921	0.00283601
Devriesea	0	0	0.000203719	0	0.000182805	0.000433783	0	0.00025769	6.73799e-05
Dialister	0.0146108	0.0146112	0.0153131	0.0210489	0.0207513	0.0176049	0.0238328	0.0230328	0.0215801
Diaminobutyricimonas	9.64836e-05	0	0	0.000128235	0.000609791	0	0	0.000161173	0
Diaphorobacter	0.000144464	0.000734075	0.000381561	0.000192006	0.0022826	0.000947875	0.000929925	0.00168926	0.000757205
Dichelobacter	0.000162963	0	0.00060976	0	0.000472062	0.000381875	0.000944101	9.07415e-05	0.000332175
Dickeya	0.00120406	0.00391809	0.00269341	0.00176522	0.00108128	0.000505837	0.000368895	0.00536617	0.000643073
Dictyobacter	0.00155762	0.000860813	0.00291444	0.00150832	0.00770132	0.000675923	0.000672345	0.00131345	0.00180527
Dictyoglomus	0.0004349	0.000649056	0.00020617	0.000755875	0.0010513	0.000376288	0.000918803	0.000757533	0.000792309
Dielma	0.0138373	0.00586338	0.0113964	0.0130036	0.0157596	0.00960786	0.0090395	0.0153029	0.0132297
Dietzia	0.0015014	0.000184113	0.000194331	0.000339916	0.000808192	0.000119861	0.000730577	0.000972307	0.000809793
Diplocloster	0.0379668	0.0506719	0.0404949	0.0569609	0.0443762	0.0523967	0.0534557	0.0662604	0.035041
Dissulfuribacter	0.000293333	9.03352e-05	0.000129126	0	0.000411981	0	0	0.000435559	0.000113888
Dissulfurirhabdus	0.00131605	0.000888062	0.00254015	0.00420843	0.00650843	0.00190797	0.00174705	0.00370302	0.000856172
Dissulfurispira	0.000321306	0.000351372	0.000671595	0.00091219	0.00080123	0.000172097	0.000264512	0.000589065	0.000964894
Dokdonia	0	0	0.000354618	0	0.000184414	0	0.000214225	0.00118359	0.0013606
Dolosicoccus	0.000255343	7.86357e-05	0.000262272	0.00022625	0.000179312	0	0.000164366	0.000189574	9.91385e-05
Dolosigranulum	0.000118984	0.000254709	0.000449675	0.000393422	0.00127167	0.000658282	0.000100876	0.00066253	0.000422526
Domibacillus	0.0162872	0.0251292	0.0394529	0.0436501	0.0356088	0.0617349	0.0235033	0.0422991	0.0453079
Dongia	0.000269959	0	7.92241e-05	0	0	0	0	0.000250532	0
Dongshaea	0.000235586	0.000326481	0.000207411	0.00225001	0.00118927	0	0.000303296	0.000174906	0.000221175
Dorea	0.0727741	0.111087	0.0872473	0.0850714	0.0723787	0.157526	0.133982	0.170417	0.0730757
Draconibacterium	0.129522	0.0448925	0.0682037	0.053286	0.0598988	0.0757904	0.0832008	0.0495893	0.0498059
Drancourtella	0	0	0.000612811	0	6.50714e-05	0	0.0023518	0.00104878	0
Dubosiella	0.00632747	0.00677014	0.00860666	0.00987959	0.00606768	0.00977021	0.00788131	0.0084609	0.00888504
Duffyella	0	0	0.000236557	9.5231e-05	0.000113212	0	0	3.98971e-05	0.000521607
Duganella	0.0012068	0.00216724	0.000127233	0.000538565	0.00130409	0.000379287	0.00125584	0.000837047	0.00047062
Duncaniella	0.0117648	0.00763363	0.0103353	0.00555024	0.0239741	0.00430898	0.0120756	0.0124435	0.0135021
Duodenibacillus	0	0	0.000330368	0.000664983	0.000263514	0.000293108	0	0	0.000291384
Dyadobacter	0.00527625	0.00973704	0.00548187	0.00793043	0.00559818	0.00505579	0.00979235	0.0173376	0.00918303
Dyella	0.00101999	0.00239129	0.00069266	0.00386985	0.0017598	0.00105656	0.00299204	0.00561153	0.0011561
Dysgonomonas	3.40485	4.05067	2.66468	2.21704	2.12698	2.93741	3.34922	2.09757	3.08192
Dysosmobacter	0.154965	0.154314	0.189008	0.215176	0.211132	0.246924	0.142189	0.211057	0.153573
Echinicola	0.00168759	0.000595556	0.000830198	0.00767959	0.00127256	0.00271657	0.00139807	0.00304468	0.00310579
Ectobacillus	0.000657532	0.000946452	0.000339393	0.000424024	0.000832114	0.00115536	0.0040506	0.00348634	0.00137566
Ectorhizobium	0.000541742	0.000221781	0	0	0.000252863	0	0	0	0
Edaphobacillus	0.000337317	0	0	0	0	0	0	0.000346756	0
Edaphobacter	0	0	0.000105199	0	0	0	0	0.000266139	0.000208767
Edaphocola	0.000459269	0	0.00014774	9.39092e-05	3.72136e-05	0.000678843	0.000227411	0.000786865	0.00168713
Edaphovirga	0.000115715	4.6153e-05	0.00284807	0	0.00200733	0.00144953	1.13431e-05	0	0.00259008
Edwardsiella	0.00823181	0.0089875	0.011833	0.0144418	0.0141199	0.00969952	0.00555853	0.0115813	0.00758278
Effusibacillus	0.00121963	0.000739424	0.00403556	0.00412461	0.00360607	0.000577465	0.00133048	0.00238177	0.00125548
Eggerthella	0.0491239	0.0395374	0.0905162	0.0829096	0.0756885	0.0528191	0.04755	0.0935515	0.0796895
Eggerthia	0.00344192	0.000519452	0.00112891	0.000274103	0.00108393	0.00220682	0.00112305	0.00291857	0.00144238
Eikenella	0.000698951	0.000329785	0.00111201	0.000145977	0.00026031	0.000514746	0.0001414	0.00813359	3.19824e-05
Eilatimonas	0.000320071	3.69635e-05	0	0	0.000295006	0	0.000206031	0.000178223	0
Eisenbergiella	0.047428	0.0540107	0.0427246	0.042667	0.0680982	0.0525363	0.0387907	0.0700413	0.0389329
Ekhidna	0.000856407	3.33145e-05	0.000396833	0	7.59669e-05	0	0.00168324	0.000834154	0.00017286
Elioraea	0	0	2.60475e-05	0	9.34939e-05	0.000721025	0	0.000527171	3.44607e-05
Elizabethkingia	0.0763482	0.0615659	0.0695752	0.0315135	0.0512378	0.0356317	0.0985438	0.0483576	0.0643934
Ellagibacter	0.00373978	0.00209652	0.00449221	0.00697829	0.00585914	0.00448567	0.00298799	0.00785291	0.00460226
Elongatibacter	0.000103583	0.00100707	0.00111001	0.00196875	0.00113121	0.00119543	0.000905344	0.00103458	0.000290996
Elusimicrobium	0.00112736	0.00128475	0.0021703	0.00203275	0.00115947	0.00139602	0.00141144	0.00127988	0.000627779
Emergencia	0.0179601	0.011607	0.0221362	0.0258399	0.028438	0.031601	0.0163945	0.0348323	0.017697
Empedobacter	0.0014775	0.000586869	0.00142859	0.00163126	0.00208858	0.0011804	0.00139486	0.000758868	0.00132977
Emticicia	0.0495948	0.0310571	0.076212	0.072162	0.0993625	0.0811162	0.0812098	0.0748479	0.105713
Endomicrobium	0.000588754	0.00191665	0.0011606	0.000990847	0.00277579	0.00336269	0.000804695	0.00415639	0.00094786
Endozoicomonas	0.00374992	0.00288391	0.0120818	0.0077062	0.0107719	0.00402792	0.00367454	0.0074743	0.00703807
Enemella	0	0	0.000207332	0.000192614	0.000286227	0.000203758	0.00013993	0.000121043	0.000211
Enhydrobacter	0.000225912	0.000238068	0.000658836	0.000558293	0.00108015	0.000304397	0.000259031	0.00110266	0.00104638
Enhygromyxa	0.000297149	0.000161489	0.00109646	9.29265e-05	0.000673576	0.000229375	0.000270037	0.000486645	0.000407188
Enorma	0.00607036	0.00395436	0.00482665	0.00369261	0.00582273	0.00428487	0.00540335	0.00579184	0.00447502
Ensifer	0.00348323	0.00331918	0.00149159	0.0024435	0.00156173	0.000732994	0.00177228	0.00231412	0.00123246
Enteractinococcus	0	0.000286741	0	0	0	0	0	0	0.000421755
Enterobacillus	0.000728634	0.000339628	0.00346854	0.000592225	0.00230238	0.00163023	0.00118543	0.00323961	0.00241693
Enterobacter	0.337217	0.0506458	0.0717671	0.0471833	0.0476197	0.232048	0.037958	0.19805	0.531816
Enterocloster	0.301328	0.495875	0.384892	0.473105	0.458357	0.452632	0.30615	0.42262	0.333386
Enterococcus	1.64137	1.46493	1.38452	1.36103	0.904234	1.00541	2.56595	1.08144	1.87785
Enterorhabdus	0.00146166	0.00126822	0.00249902	0.00229747	0.00277413	0.0012237	0.00254166	0.00439341	0.00208582
Enteroscipio	0.00746208	0.00546474	0.0115096	0.0122438	0.0104569	0.0076919	0.00689701	0.0143063	0.0110593
Entomobacter	0.000531619	0	0	0	0	0	0.000622193	0	0
Entomohabitans	0.378214	0.177238	0.211891	0.419067	0.135844	0.160267	0.134404	0.211092	0.0795959
Entomomonas	0.0630297	0.111478	0.313174	0.0811167	0.0877644	0.140945	0.19139	0.166772	0.0683061
Entomospira	0.00239067	0.00101657	0.000439674	0.00117404	0.000745905	0.000481563	0.00019375	0.00181319	0.000793784
Eoetvoesiella	0	0	0	0	0	0	0	0.0006482	0
Epilithonimonas	0.00250578	0.00504371	0.00253947	0	0	0	0.0034804	0.00141149	0
Ereboglobus	0.00275651	0.00177242	0.000933007	0.00375393	0.00910164	0.001853	0.0151326	0.00747301	0.00519738
Eremococcus	0.000508742	0.000329013	0.00049623	0.000135233	0.000222643	0.000476859	0.000312401	0.00102684	0
Erwinia	0.00714299	0.00105538	0.0100865	0.00972369	0.00505352	0.00562795	0.00194505	0.00880115	0.00599397
Erysipelothrix	0.0150692	0.0115014	0.010328	0.0241122	0.0251517	0.0162857	0.0151497	0.021391	0.00930247
Erythrobacter	0.00116388	0.000529282	0.000898241	0.00117748	0.00232341	0.000534579	0.00130685	0.000954542	0.000362496
Escherichia	0.00954189	0.0366303	0.0252712	0.0291269	0.0198783	0.0287116	0.0197804	0.0210911	0.0318517
Ethanoligenens	0.0450688	0.0584587	0.0651442	0.0822996	0.081141	0.0803533	0.0552026	0.0754117	0.0633621
Eubacterium	0.338712	0.42371	0.368137	0.462118	0.425493	0.491695	0.36135	0.51637	0.350638
Euzebya	0.000211446	0.000601317	0.000322732	0.000105387	0.000320173	0.000433551	0.000433848	0.0011737	0.000680418
Evansella	0.00726762	0.0113911	0.0136477	0.00965837	0.0143041	0.0202822	0.00802431	0.00684777	0.0171481
Evtepia	0.0254329	0.0308835	0.0391892	0.0491262	0.0551252	0.0422673	0.0289005	0.0631271	0.0533343
Ewingella	0.000148203	0.000205383	6.52391e-05	0.00296926	0.000156111	0	0	0.000165045	0
Exercitatus	8.34316e-05	0	0	0	0	0	0	0.00160275	0
Exiguobacterium	0.00382345	0.00292733	0.00807069	0.0118032	0.0104883	0.00673487	0.00418292	0.0101755	0.00716408
Extensimonas	0.000113782	0.00114532	0.00136482	0.00243811	0.00138176	0.00133525	0.00104601	0.00112897	0.000505639
Extibacter	0.011068	0.0134194	0.0142679	0.0146661	0.00830601	0.0119699	0.0121948	0.0347239	0.00873984
Ezakiella	0.000887098	0.000504855	0.000533102	0.000662064	0.000712935	0.0006545	0.00111486	0.00146321	0.000695432
Facklamia	0.00069073	0.00126462	0.00187723	0.000466083	0.00251294	0.00426981	0.00334228	0.00398815	0.000532234
Faecalibacillus	0.012391	0.00534501	0.00351301	0.00706475	0.00425639	0.00541617	0.00683782	0.00711491	0.00273542
Faecalibacter	0	0	0	0	0	0	0	0.00109366	0
Faecalibacterium	0.191469	0.290383	0.231786	0.294254	0.283322	0.321801	0.247946	0.314228	0.222391
Faecalibaculum	0.0495399	0.0943563	0.0605418	0.0844827	0.0688556	0.0759596	0.0380632	0.0563322	0.0569916
Faecalicatena	0.128575	0.103514	0.0964077	0.0957678	0.0910155	0.119632	0.163019	0.175164	0.0792848
Faecalicoccus	0.00180772	0.00142953	0.00289222	0.00258359	0.000666804	0.00217913	0.00250976	0.00129523	0.00259713
Faecalimicrobium	0.00115397	0.00298519	0.00117715	0.00177891	0.00265705	0.00412302	0.00218121	0.00284357	0.00206105
Faecalimonas	0.0064423	0.00408485	0.00734532	0.00693352	0.00483224	0.00554124	0.00725696	0.0182932	0.00548072
Faecalispora	0.120657	0.158944	0.139037	0.217842	0.175374	0.21463	0.132889	0.160771	0.127114
Faecalitalea	0.00163149	0.00148416	0.000756162	0.00144106	0.00233835	0.00180675	0.0139485	0.00435105	0.0018033
Faecousia	0.0140481	0.0218294	0.0113288	0.0215773	0.0121708	0.0341069	0.020658	0.0195379	0.0102526
Falcatimonas	0.00814627	0.0201649	0.00924192	0.00879302	0.00869778	0.0132064	0.017727	0.0174148	0.00875656
Falseniella	0	0	0.000422687	0	0	0	0	0.000836412	0.000372809
Falsihalocynthiibacter	0.000169629	0.000208956	0.000199122	0	5.95601e-05	0	0	0.000251875	0.000131719
Falsirhodobacter	0.00134907	7.29204e-05	0.00141283	0.000339642	0.00110748	0.000618072	0.000691709	0.000741698	0.00158432
Falsiroseomonas	0.000169868	0	0.0230181	0.00476956	0.115083	8.9961e-05	0.00021869	0	0.0147474
Falsochrobactrum	0.000366214	0	0.00153486	0.00289392	0.00255572	0.000230175	0.000215441	0.000916764	0.00396516
Fastidiosibacter	0	0	0	0	0	0	0.000181728	0.0006288	0
Fastidiosipila	0	0.000569964	8.56659e-05	0	0.000204991	9.1205e-05	0.000131357	0.000541806	0.000610744
Feifania	0.041715	0.0506552	0.0567464	0.0786131	0.0769166	0.059381	0.0547485	0.0649902	0.045056
Fenollaria	0.000218692	0.000201542	0.000168412	0.000290562	0.00128566	0.000782575	0	0.00077927	0.000205157
Fermentimonas	0.000359958	0	8.17827e-05	0.000164617	3.26164e-05	0.000870708	0.000244165	0.000616385	0.00114961
Ferrimonas	0.0018594	0.00165364	0.00195615	0.00318544	0.00229051	0.00181472	0.00112862	0.00242874	0.00161845
Ferriphaselus	0.000553919	0.000395557	0.00152631	0.00227604	0.00283545	0.00485119	0.000738922	0.0025998	0.00243645
Ferroacidibacillus	0.00016997	0.000286197	0.000380217	0.000165452	0.000504336	0.000125659	0.000596982	0.000620646	0.000369183
Ferrovibrio	0.000773456	6.37889e-05	0.000258344	4.58831e-05	0.00025455	0.000129435	2.22221e-05	0.0008458	0.000201052
Ferrovum	0	0	0	0.00351503	0.00113648	0	0	0.000988966	0.00079188
Ferruginibacter	0.000796832	0.00111249	0.000110295	0	0.000131963	0.000187882	3.22568e-05	0.000223224	0.000233471
Fervidibacillus	0.00125641	0.00183309	0.000598953	0.000411364	0.000387939	0.00167456	0.00372066	0.00381201	0.000523101
Fervidicella	0.00146271	0.00202425	0.00400553	0.00294296	0.0041318	0.00233188	0.00145429	0.00376759	0.00283921
Fervidicola	0.00122597	0.000723589	0.00249786	0.00094	0.00373567	0.00274234	0.00117557	0.0017707	0.00171486
Fervidobacterium	0.000147183	0.000349443	0.000351771	0.000907603	0.000795961	0.000786118	0.000304072	0.000227776	0.000337226
Fibrobacter	0.00713294	0.0182049	0.00491053	0.00544431	0.00573752	0.00334003	0.00567042	0.00632988	0.00636393
Fictibacillus	0.00416182	0.00512319	0.00354974	0.0027054	0.00681386	0.00429478	0.00162086	0.00622642	0.00453351
Filibacter	0.00806823	0.0124085	0.00656588	0.0133964	0.0152935	0.0133346	0.0124156	0.0113897	0.0119478
Filifactor	0.00302481	0.00232764	0.00984217	0.00829157	0.00544552	0.00345586	0.00416848	0.0080313	0.00822038
Filimonas	0.0128132	0.00134856	0.000342562	0.00470467	0.00182949	0.001166	0.0197297	0.00522847	0.0141099
Finegoldia	0.00703403	0.00518954	0.00970224	0.00927569	0.0139771	0.0101146	0.00657857	0.0109983	0.0102561
Flagellimonas	0.000394507	4.35222e-05	0	0.00112699	0.00148485	0	9.66496e-05	0.00188929	0.00119329
Flammeovirga	0.00036068	0.000868065	0.000152891	0.00169193	0.000417664	0	0.0014752	0.000855525	0.000194458
Flaviaesturariibacter	0.000530979	0	0.000144367	8.30258e-05	2.46756e-05	0.000629446	0.000311635	0.000730456	0.00123693
Flaviflexus	0.000770296	0	0	0	0.000116652	0	0.000855429	0	0
Flavihumibacter	0.00253065	0.000100067	0.000256247	0.000516729	0.000242724	0.00132063	0.00269719	0.0039278	0.00205357
Flavilitoribacter	0.00170939	0	0.000882103	0.00119677	0.00102421	0.00122456	0.000628974	0.00349816	0.002757
Flavimarina	0.000244379	0.000285542	0.000101248	0.000458543	0.000745758	0	8.32806e-05	0.000256142	0
Flavimobilis	0.000983335	0.000649379	0.00307569	0.000999713	0.00337177	0.00204729	0.000180295	0.00172563	0.00248838
Flavivirga	0.00649009	0.00832494	0.00151919	0.0170671	0.00752013	0.0134241	0.00978285	0.0115577	0.00982874
Flavobacterium	0.246463	0.118737	0.168024	0.183696	0.153883	0.159667	0.208875	0.15003	0.187458
Flavonifractor	0.168661	0.220438	0.240453	0.284024	0.288701	0.279705	0.199096	0.274837	0.219969
Flectobacillus	0.0039692	0.00396044	0.00195691	0.0103398	0.00635512	0.00119054	0.000817598	0.00892896	0.00369856
Flexilinea	0.004927	0.00820614	0.00629327	0.00941551	0.00789921	0.00743406	0.00441992	0.00708995	0.00519774
Flexithrix	0	0.000724803	0	0	0	0	0	0	0
Flintibacter	0.0119181	0.0125188	0.0188886	0.0206497	0.0211917	0.0212517	0.0129926	0.019412	0.0214522
Floccifex	0.00245883	0.00353363	0.0014008	0.00272307	0.00271102	0.00302046	0.00768672	0.00398347	0.00171662
Floricoccus	0.000260317	0.000274476	0.000146967	0.0013433	0.000890559	0	0.000281936	0.000675601	0.000234646
Fluviibacter	0	0	0	0.00124248	0.000590832	0	0	0	0.000145182
Fluviicoccus	0.000780889	0.000757522	0.000189062	0.00150492	0.000411279	0.000420871	0.000452396	0.000130445	0.000147803
Fluviicola	0.000564917	0.000948398	0.000371614	0	0.000289005	0.000128687	0	0.000741459	0.00322782
Fluviispira	0.000242473	0	0	0	0	0	0.000277478	0.000120013	0.000439328
Fodinibius	0.000289375	0.000386983	0.0015574	0.00197181	0.00295802	0.00304749	0.000721583	0.00221168	0.00163558
Fodinisporobacter	0.00312336	0.00201437	0.00285646	0.00190106	0.00303703	0.00690601	0.00386214	0.00470634	0.00250572
Foetidibacter	0.000794239	0.000137176	0.000250153	0	0.000391	0	0	0.000373958	0.000259413
Fontibacillus	0.0030068	0.00157886	0.00263264	0.00131802	0.00307206	0.00112036	0.00105699	0.00454059	0.00182416
Fonticella	0.00388705	0.00279347	0.00353239	0.00563044	0.00632929	0.00479641	0.00319622	0.0064315	0.00267039
Fontimonas	0	0	0	0.00123911	0.000439337	0	0	0	0.000228613
Fontisphaera	0.000345222	0	0.000227951	0	0	0.00105166	0.000222221	0.000384455	0.00130684
Formivibrio	0.000952933	0	0	0	0	0	0	0	0
Formosa	0.00118554	0	0	0.00163405	0.00177422	0.000246943	0.000169587	0.000684586	0.00133741
Fournierella	0.079645	0.10237	0.0636241	0.0626639	0.0841057	0.115599	0.180037	0.168711	0.0936602
Franconibacter	0	0	0	0.00122971	0.000668298	0	0	0.00095214	0.000461862
Frankia	0.000235356	7.24803e-05	3.45346e-05	0	0.000413191	0.000294141	0.000201999	0.000393154	0.000182756
Frederiksenia	0	0	0	0	0.000108976	0.0013576	0	0.000345637	0
Fredinandcohnia	0.00275787	0.00244793	0.00259246	0.0019194	0.00130005	0.0039371	0.003961	0.00252448	0.000847807
Fretibacterium	0.0415439	0.0366802	0.0409016	0.0505448	0.0538403	0.0497543	0.023743	0.0586064	0.035041
Frigidibacter	0.00016268	0.000143278	0.00042967	0.000123552	0.00026928	0	0.00039931	0.000138116	0.000144456
Frigoribacterium	0.000431559	0.000114845	0.000524487	5.4606e-05	0.0010108	0.000910945	1.32234e-05	0.000319475	0.000318887
Frischella	0.00376845	0.00174379	0.0135786	0.00478872	0.0115463	0.00414761	0.00222831	0.0113319	0.00800276
Frisingicoccus	0.0718228	0.0510226	0.0396537	0.0349856	0.0307229	0.0482132	0.0411686	0.0625631	0.0296456
Frondihabitans	0.000766212	0.00115923	0.00341168	0.00394545	0.00249726	0.00345032	0.000699186	0.00243341	0.00282736
Fructilactobacillus	0.0524403	0.0250728	0.0693818	0.0925532	0.0925316	0.0298915	0.0128684	0.0339431	0.0690182
Fructobacillus	0.00129526	0.000991448	0.000698761	0.00123821	0.0017268	0.000739597	0.00063114	0.00116555	0.00088593
Fuerstiella	0.0018852	0.000861621	0	0	0	0	0	0	0
Fulvimonas	0.00037959	0	0	0.00100902	0	0.000316267	0	0.000821972	7.3689e-05
Fulvitalea	0.000775877	9.44832e-05	0.000884131	0.00731549	0.00136771	0.000713698	1.56841e-06	0.0016464	0.0029578
Fulvivirga	0.000568354	0.000476843	0.000812342	0.000163441	0.00141416	0.000172898	3.8981e-05	0.00192032	0.00209664
Fumia	0.0132486	0.00864542	0.0217739	0.0301484	0.0277437	0.0320814	0.00961271	0.0148017	0.0177215
Fundicoccus	0.00104703	0.000691412	0.000990603	0.000147902	0.00178387	0.000408706	0.00018821	0.00126856	0.00146004
Fundidesulfovibrio	0.00437048	0.00381863	0.00210957	0.0136337	0.0089516	0.00227421	0.00271652	0.00977499	0.00483659
Furfurilactobacillus	0.00542528	0.00744687	0.00547035	0.0132367	0.00941894	0.00642923	0.00346733	0.00699126	0.00533671
Fusibacillus	0.00826269	0.0210411	0.015989	0.0102852	0.00919168	0.0115898	0.00952914	0.0155637	0.0134009
Fusibacter	0.0342231	0.0409419	0.0475231	0.0558266	0.0714122	0.0769555	0.063844	0.0767251	0.0506124
Fusicatenibacter	0.00392369	0.0037617	0.00288264	0.00596085	0.00284456	0.00776737	0.0130235	0.0132876	0.00406957
Fusobacterium	0.722185	0.826025	1.04693	0.666754	2.16034	0.238858	1.04255	1.3449	0.438256
Gabonia	0.000869359	0	0.000659968	0.00679177	0.000675098	0.000588834	0	0.00280914	0.00260402
Gaiella	0.000127334	0.000117641	9.34208e-05	0.000676952	0.000156483	0	0.000136609	0.000283609	0.000123595
Galactobacillus	0.00232789	0.00167676	0.00187277	0.00161884	0.0038316	0.00173518	0.00127457	0.00465569	0.00270993
Galactobacter	0.000230207	0.000729203	0	0.000349675	0	0.000863119	0.000677419	0.00124522	0.000612886
Gallaecimonas	7.39391e-05	0	0.000114592	0.000172993	6.8552e-05	0.000488006	0	0.0034615	0
Gallalistipes	0.432772	0.287899	0.490486	0.761805	0.619391	0.484741	0.564933	0.758039	0.768724
Gallibacter	0.00345089	0.00183135	0.00175944	0.00547998	0.00422356	0.00455583	0.0033518	0.00905565	0.00530922
Gallintestinimicrobium	0.00183261	0.00174735	0.00173128	0.000785677	0.00304297	0.00202406	0.00165381	0.00404279	0.00168312
Gaoshiqia	0.00309945	0.00089327	0.000309437	0.00275594	0.000464816	0.00225284	0.000815372	0.00211679	0.00316179
Garciella	0.0559423	0.0781716	0.0532885	0.0554223	0.0583483	0.0692157	0.075301	0.0645377	0.0649926
Gehongia	0.0203788	0.0394034	0.028106	0.0568654	0.0432304	0.0391229	0.0190475	0.0325943	0.0254884
Geitlerinema	0.000327154	4.65002e-05	0.000398806	0.000535159	0.000106034	0.000283062	0.000712768	0.000140128	5.86243e-05
Gelidibacter	0.00181677	0.00222871	0.00282098	0.00533684	0.00252763	0.00230006	0.00268233	0.0047644	0.00443168
Gelria	0.00544596	0.00514362	0.00710862	0.00895831	0.00728797	0.0129828	0.00490942	0.00400975	0.00378379
Gemella	0.00118729	0.000303092	0.00088068	0.000563312	0.000785564	0.000919964	0.00197689	0.00142547	0.00145479
Gemelliphila	0	0	0.000436811	0	0.000156787	0	0	0	0
Geminicoccus	0.000204535	0.000188966	9.00366e-05	0	0.000215449	0	0.00013166	0.000284725	0.000178677
Geminisphaera	0	0	0	0	0.000742971	0	0	0	0.000687421
Gemmata	0.000717348	0.000789991	0.000357586	0.000871297	0.000315247	0.00149611	0.00130027	0.00213681	0.00144086
Gemmatimonas	0.00103079	3.17101e-05	0.000649682	0.000136854	0.000415773	0.000739948	0.00144114	0.000133782	0.000518073
Gemmatirosa	0.00162394	0.000144826	0.000365345	0.00031565	0.000197651	0.000385669	0.00252846	0.00124727	0.000294601
Gemmiger	0.168027	0.248329	0.213543	0.246645	0.279253	0.357634	0.28045	0.387473	0.228573
Gemmobacter	0.000849788	0.00141027	0.000754633	0.00246759	0.00217595	0.00128511	0.00110778	0.00204929	0.00073045
Geoalkalibacter	0.000685136	0.000152167	0.000744598	0	0.000680135	0.00121162	0.000610188	0.000692576	0.000184806
Geoanaerobacter	0.000779687	0	0	0	0	0	0	0	0
Geobacillus	0.00358893	0.00935478	0.00234672	0.0077278	0.00271255	0.00615152	0.00144729	0.00352654	0.00228169
Geobacter	0.00223507	0.0014021	0.00251017	0.0016134	0.0021059	0.00322552	0.00148254	0.00622058	0.000930305
Geodermatophilus	7.92271e-05	0.000278884	0.000683023	0.00122736	0.00172315	0.00116962	0.000415939	0.000697827	0.000275645
Geofilum	8.58067e-05	0	0.00110493	0.00150539	0.000989091	0.000128687	0.0017731	0.0024897	0.00352878
Geomesophilobacter	0.00202897	0.00116526	5.99734e-05	0.000362153	0.000251144	0.000127703	4.38495e-05	0	7.93446e-05
Geomicrobium	0.000918074	0.000815511	0.000700498	0.000586701	0.00140607	0.000990405	0.000957615	0.00148655	0.00120008
Geomonas	0.00796399	0.00437113	0.0072492	0.0119481	0.0111499	0.00101997	0.00218393	0.00788294	0.00508336
Georgenia	0.00115134	0.00108176	0.00377411	0.00462058	0.00870928	0.0031573	0.00814152	0.0034627	0.0040656
Georgfuchsia	8.61432e-05	1.98966e-05	0.000161161	0.000372099	0.000283562	0.000201861	0.000180215	3.59748e-05	0.000451516
Geosporobacter	0.0804918	0.0846899	0.123074	0.128322	0.146993	0.124542	0.0742895	0.119472	0.119276
Geotalea	0	0	0.000511513	0	0.000193263	0	0	0	7.12346e-05
Geothermobacter	0.00112847	0.000117022	0.000496667	0.000168347	0.000437904	0.000414603	0.000326135	0.00084742	0.000178934
Geothrix	0.000453024	0.000528473	0.00052536	0.00133795	0.00140062	0.000214969	9.96968e-05	0.000748609	0.00107784
Geotoga	0.000268966	0.000241685	0	0	0.000188232	6.21642e-05	0.000426908	0.000931425	0
Geovibrio	0	0	0.000143863	0.000289575	0.000344251	0	0.000830202	0	0
Gephyromycinifex	0	0	0.000275737	0.000277509	0.000109969	0	0	0.000348787	0.0001824
Gibbsiella	0.000894291	0	0	0	0	0	0	0.00227803	0
Gilliamella	0.0157918	0.0155961	0.0399345	0.0311101	0.0427977	0.0225045	0.0481261	0.0504258	0.0235366
Gillisia	0	0.00144926	0	0	0	0	0	0	0
Gilvimarinus	0.000282015	0.000315817	0.000534193	0.000545198	0.000846182	0.000128165	0.000264051	0.00076137	0.000736597
Gimesia	0.00331435	0.000804448	0	0	0	0	0.00250097	0.00132571	0.000155492
Glaciibacter	0.00106857	0.00135409	0.00139662	0.00234548	0.00237932	0.00157021	0.00193948	0.00165821	0.00198409
Glaciihabitans	0.000214117	0.000717064	0.00035947	0.000325883	0.000408197	0.00171387	0.000330076	0.000548955	0.000278079
Glaciimonas	0.000352947	0	0	0.00437829	0.000346274	0.000220552	0	0.000884379	0.000617909
Glaesserella	0.0437555	0.0236216	0.0494327	0.0719519	0.0554866	0.099257	0.0665558	0.0619631	0.0660329
Globicatella	0.00320702	0.00246723	0.00343844	0.00278348	0.00316361	0.00206607	0.00390286	0.00389508	0.00187977
Gloeobacter	0	0	0	0	0	0	0.000611684	0.000595264	0
Gloeocapsopsis	0	0.000130874	0.000137065	0	0.000409981	0.000973714	0	0.000578437	0.000362674
Gluconacetobacter	0	0	0.000332026	0	9.93134e-05	0	0.000210392	0.00134396	0.000263561
Gluconobacter	0.000481067	0.000781887	0.000653577	0.00206011	0.000866431	0.00179804	0.000191145	0.000393513	0.000504967
Glutamicibacter	0.00071738	9.10011e-05	0	0.000448689	8.89012e-05	0	0	0	0.000917824
Glycocaulis	0.000978943	0.0016765	0	0	0	0	0.00537933	0.00364284	0
Glycomyces	0	6.68546e-05	0.000191125	0	0	0.000542621	0	0.000241759	0
Gordonia	9.69395e-05	0.000470906	0.00210362	0.00090466	0.00136785	0.000314662	0.000286517	0.00193046	0.000697115
Gordonibacillus	0.000680739	0.00139181	0.00199427	0.00143997	0.00147898	0.00157518	0.00256542	0.00343391	0.00103357
Gordonibacter	0.0606606	0.0454475	0.0923402	0.0887178	0.0916859	0.0678188	0.0577362	0.121398	0.0849315
Gorillibacterium	0.0113977	0.00879064	0.009604	0.0164234	0.0120561	0.0140552	0.0130951	0.0150569	0.00932609
Gottfriedia	0.00228759	0.00150889	0.0011259	0.000447448	0.00239572	0.000569565	0.00156644	0.00222268	0.000967232
Gottschalkia	0.00727852	0.00858138	0.00453835	0.00833113	0.00763691	0.00934861	0.00610042	0.0113409	0.00535449
Gracilibacillus	0.00680117	0.00938433	0.00857607	0.0148662	0.0130727	0.0154835	0.00686819	0.0170052	0.00905227
Gracilibacter	0.00919648	0.00635356	0.00762467	0.0166875	0.00801005	0.0161031	0.00508828	0.00645063	0.00569624
Gracilinema	0.000373332	0.00174016	0.00127161	0.000928285	0.00183399	0.000802916	0.000206762	0.00163956	0.000860403
Granulibacter	0.000582406	0	0.00145279	0	0.000920225	0.000545905	0.00106221	0.000540494	0.00186551
Granulicatella	0.00222023	0.00273449	0.00181847	0.000328376	0.00243839	0.00237578	0.00372037	0.00404015	0.00180888
Granulicella	0.000266208	0.000523857	0.000204443	0.00100467	0.0011541	0.00047861	0.000676911	0.00126337	7.2059e-05
Granulosicoccus	0	0.000281654	0	0.00055829	0.000601244	0.000381004	0.000261652	0.000113168	0.000603675
Grimontia	0.000211861	4.34967e-05	0.000310872	0.000187722	0.00019837	0.000132389	0.000121223	0.000196615	0.000246769
Gryllotalpicola	0.000141158	0	0.000689151	0.000150089	0.000295058	0	0	0.0004716	0.00098072
Gudongella	0.0168106	0.0173357	0.0187006	0.0148245	0.0253689	0.0139411	0.0109914	0.016393	0.0138258
Gulbenkiania	0.000450983	0	0	0.00312687	0.00126277	0	0	0.00925182	0.000422175
Gulosibacter	0.000467964	0	0.000149764	0	0.000238914	0	0	0.000386866	0.000660456
Guopingia	0.016734	0.0255126	0.0267323	0.0388666	0.0363126	0.0383418	0.018717	0.0360522	0.0195276
Guyparkeria	0	0	0	0.00162348	0.000625469	0	0	0	0.000296409
Gymnodinialimonas	0	0	0.000125157	0	0	0	0	7.91574e-05	0.000496748
Gynuella	9.49973e-05	4.38832e-05	0.000167272	0	0	0.000178088	0.000122301	0	0.0004426
Haemophilus	0.00106664	0.000412302	0.00111208	0.000871561	0.000793665	0.000260721	0.00191281	0.00183303	0.000745413
Hafnia	0.000565825	0.00213327	0.00504085	0.00734037	0.00200319	0.0018965	0.000158376	0.00219374	0.00245687
Hahella	0.000569443	8.79749e-05	0.000643781	0	0.000300913	0	3.95183e-05	0.000682307	0
Halalkalibacillus	0	0	0	0	9.21005e-05	0	0.000675388	0	0
Halalkalibacter	0.00364321	0.0028008	0.00487165	0.00863745	0.00662381	0.00788419	0.00563787	0.00622646	0.00556929
Halalkalibacterium (ex Joshi et al. 2022)	0.00170497	0.000783497	0.000616672	0.000243088	0.00207308	0.00306136	0.000353197	0.00134828	0.00216102
Halanaerobacter	0.000356522	7.31965e-05	0	0	8.34547e-05	0	0	0.000264692	0
Halanaerobium	0.00487051	0.0064447	0.00737057	0.00524822	0.010396	0.00337231	0.00765919	0.0129218	0.00747681
Halarcobacter	0	0	0.000215868	0	0	0	0.000693429	0.000955699	0
Halarsenatibacter	0.000280878	0.000200521	0.000147839	0.000407249	0.000580335	0	6.57463e-05	0.000451125	0.00042546
Haliea	8.18141e-05	0.000151173	7.20293e-05	0	0.00017236	0.000383433	0.000210656	0.000592227	0.000142942
Halioglobus	0.000163981	6.73331e-05	0.000721848	0.000460108	0.00187606	0.000341566	2.9321e-05	0.00077105	0.000541167
Haliovirga	0.000471634	0	0	0	0	0	0	0	0
Haliscomenobacter	0.00632187	0.00478433	0.00378443	0.00564325	0.0118361	0.00142669	0.00315252	0.0128953	0.00435101
Hallella	0.0119695	0.0164655	0.0207908	0.0109689	0.0306035	0.00521787	0.0403711	0.0222318	0.0251135
Hallerella	7.21456e-05	0.00011109	0.000127034	0.000159813	0.000139325	0.000293038	0	0.000549021	0
Halobacillus	0.00674868	0.00692599	0.0139993	0.00375863	0.00676428	0.00916623	0.00360084	0.0071819	0.00627607
Halobacteroides	0.00187417	0.00107564	0	0	0.000670287	0	0	0	0.000148236
Halocella	0.00473899	0.00330134	0.00357539	0.0066802	0.00518585	0.0065614	0.00285973	0.00490146	0.00391657
Halodesulfovibrio	0.00477951	0.00376011	0.00939853	0.00365428	0.00416749	0.00491995	0.00687484	0.030127	0.0127308
Haloferula	0.00861377	0.000197939	0.00219985	0.000456766	0.000728251	0.000498278	0.000231579	0.00927089	0.000520794
Halofilum	0	0	0	0.00155567	0.000565096	0	0	0	0.000227223
Haloimpatiens	0.00107894	2.30227e-05	0.00177932	0.000634514	0.00108295	0.000105256	0	0.000647311	0.00302
Halolactibacillus	0.00110555	0.00147894	0.000861561	0.00194975	0.00388114	0.000893279	0.0127372	0.00334444	0.0017965
Halomicronema	0.00188401	0.00360777	0.00525354	0.00744137	0.0040584	0.00442456	0.00242976	0.00289259	0.0042562
Halomonas	0.00610575	0.00298915	0.00417635	0.006597	0.00570719	0.00392287	0.00152098	0.00939676	0.00458962
Halonatronomonas	0	0.000557331	0.000229184	0	0.000137104	0.00112309	0	0.000809809	0.000353745
Halonatronum	0.000129528	0.000149586	0.00018531	0.00030127	0.000170549	0.000424936	0.0011614	7.21241e-05	0.000264023
Haloplasma	0.00130009	0.00143711	0.00301751	0.00222161	0.00366666	0.00352939	0.00134734	0.00395496	0.00349459
Halopseudomonas	2.59307e-05	0.00161941	0.000388101	0	0.000218515	0	0	0.00257815	0.000362439
Halorhodospira	0.000298998	0.000486272	0.000197858	0.00160246	0.0010166	0.00195602	0.000435875	0.00168338	0.000707069
Halospina	0.000146156	0.000608026	0.000497093	0.000947407	0.000623561	0.000958626	0.000604043	0.00055002	0.000646004
Halotalea	0.000341909	3.94855e-05	0.000225763	0.000454429	0.000360154	0	0.000110045	0.000190383	0
Halothiobacillus	0.000218667	0	6.41715e-05	0.00156821	0.000532659	0	0.000375352	0.000324689	0.00016361
Halpernia	0.000456656	0.0017643	0.000335034	0.00128744	0.000459159	0.00169918	0.000578997	0.000785946	0.000427131
Hamadaea	7.27169e-05	0.000182924	0	0.00124591	0.00163993	0.000642235	0.000140966	0.000844023	0.000127537
Hansschlegelia	6.32317e-05	0.000233675	0	0.000336162	0.000199817	0	0	0.000211253	0
Hapalosiphon	0.000185382	0	0	0	0.000292911	0	0	0.000309675	5.39818e-05
Haploplasma	0.0037199	0.00244216	0.00336003	0.00145144	0.00341726	0.00152829	0.000552803	0.00214814	0.00231401
Harryflintia	0.0236367	0.0373833	0.0352315	0.0313853	0.0378159	0.0365503	0.0186333	0.0325956	0.0328616
Hathewaya	0.0078743	0.00723474	0.00961226	0.0105461	0.0127079	0.00942303	0.0102646	0.0119342	0.00701309
Hazenella	0.000820818	6.5553e-05	0.000530977	0.000282912	0.000490649	0.000133014	9.13466e-05	0.000395087	0.000330579
Helcococcus	0.000810432	0.0012746	0.00250629	0.00107687	0.00200998	0.000947548	0.00106336	0.00381353	0.00250669
Helicobacter	0.0110262	0.00685843	0.00635187	0.00946842	0.00762401	0.00576287	0.0106535	0.0133209	0.00626629
Helicovermis	0.000176993	0.000634169	0.00020808	0.000564575	0.00073699	0.000210808	0.000666545	0.000789914	0.000372479
Heliobacterium	0.00142809	0.000679052	0.000663165	0	0.0012533	0.000144803	0.000133577	0.000662518	0.000478578
Heliomicrobium	0.0031015	0.00307881	0.00739307	0.0117292	0.0100556	0.00445083	0.00444208	0.00558453	0.00457372
Heliophilum	0.00245151	0.0031416	0.0021346	0.00821636	0.00446148	0.0058505	0.00216507	0.00181315	0.0035145
Heliorestis	0.00288848	0.00941277	0.00159677	0.00277005	0.00225524	0.00280088	0.00347578	0.00383478	0.00181765
Henriciella	0.000475165	0.000315769	2.93569e-05	0.0016841	0.000377585	0.00106267	0.000354161	0.000603434	0.000398101
Herbaspirillum	0.000583331	0.0012686	0.00137427	0.00375596	0.00355627	0.00183125	0.00117723	0.00375078	0.000852162
Herbiconiux	0.000240053	0	0	0	0.000626761	0	0	0.00142595	0
Herbinix	0.0598614	0.0794401	0.0408591	0.0331956	0.0368106	0.0507524	0.0510856	0.0499576	0.03931
Herbivorax	0.00810133	0.00914255	0.00785312	0.00948565	0.0103522	0.0129739	0.00559709	0.0118705	0.00567699
Herminiimonas	0	0	0	0.00150201	0.000501223	0	0	0	0
Herpetosiphon	0.000517599	0	0.000132299	0	6.88314e-05	0	0.0010095	0.000669393	0
Hespellia	0.0110836	0.0136481	0.0146599	0.0218125	0.0181874	0.0191204	0.0222179	0.0243284	0.0143529
Heyndrickxia	0.00747029	0.00705184	0.00871916	0.0110012	0.0108783	0.00878515	0.00464586	0.00954125	0.0125767
Hippea	0.000147929	0.0003169	0.000236867	0.000129639	0.000800537	0	0	0.000108625	0
Histophilus	6.66667e-05	0.000184777	3.9129e-05	0.000708848	0	0	0.000343309	0.000395963	0
Hoeflea	0.00213221	0	0	9.94062e-05	0	0	0.000454944	0.0048446	0.000182936
Holdemanella	0.00481789	0.0037828	0.00076405	0.000300179	0.00125709	0.000580736	0.00405201	0.00327849	0.0010906
Holdemania	0.0143528	0.00958281	0.00971362	0.011808	0.0147264	0.0132134	0.0173522	0.0214922	0.00688172
Holophaga	0.00014048	0.000271001	0.00178621	0.00112966	0.000881652	0.00112904	0.000265406	0.000653329	0.000777998
Holtiella	0.00107067	0.000105935	0.000545157	9.817e-05	0.000486692	5.37383e-05	0.000928598	0.00162815	0.000321112
Holzapfeliella	0.000251144	0	0	0	0.000297613	0	8.08314e-05	0.000384568	0
Hominenteromicrobium	0.000202455	0.000166419	1.76207e-05	0.000372414	0.000379483	0.000262641	0.000194738	0.000864558	0.000564875
Hominibacterium	0.00952134	0.0157661	0.00776873	0.00653391	0.00958923	0.0169985	0.00867471	0.0175545	0.00993255
Hominifimenecus	0.0134849	0.0104946	0.0172729	0.0135195	0.0179003	0.02179	0.0193421	0.0187195	0.01869
Hominilimicola	0.00029262	0	0.000517125	0.00059435	0.000661791	0.000539501	0	0.0013185	0
Hominisplanchenecus	0.00314565	0.00321295	0.00594075	0.00627748	0.00385085	0.00760237	0.00315608	0.00671398	0.00401833
Hominiventricola	0.000994751	0.00285524	0.00100224	0.00146315	0.000946724	0.002191	0.00173492	0.00208945	0.00110468
Homoserinibacter	6.04659e-05	0.000279317	0.000167272	0	0.000197114	0.000118725	0.000155689	0.000668429	0.000534891
Homoserinimonas	9.30136e-05	0.000343735	0	0.000263445	0.000313187	0.000272977	0.000486832	0.000855818	0.000108339
Hornefia	0.00783414	0.00620035	0.0112602	0.0127955	0.0105253	0.00845704	0.00715306	0.0125677	0.00892807
Horticoccus	0.000266751	0	0.000234848	0	0	0	0	0.000551695	0
Hoylesella	0.00221174	0.000286554	0.00169939	0.00241415	0.00241657	0.000323412	0.00247723	0.00584573	0.00607949
Hoyosella	0	0	0.000580836	0.00123791	0	0.000363761	0	0	0.000994457
Huaxiibacter	0.0001035	0	0.00214152	0	0.000442147	0.000409612	1.48052e-05	0	0.00066974
Hufsiella	0.00038035	0	0	0	0	0	0	0.000931865	0
Hugonella	0.00150363	0.000308378	0.00213047	0.00134299	0.00129597	0.00144339	0.000938253	0.00208089	0.00164772
Huintestinicola	0.000571794	0.00117356	0.00322256	0.00281484	0.0042884	0.00381819	0.001512	0.00117279	0.00192094
Hujiaoplasma	0.000734559	0.000672163	0.00204613	0.00286509	0.00257583	0.00271516	0.000693811	0.00308648	0.00195223
Humibacter	2.03187e-05	0.000150177	7.15547e-05	0	0.000428059	0.000380907	7.84757e-05	0.000248907	9.46665e-05
Humidesulfovibrio	0.000756579	0	0.000833068	0.000750913	0.000805536	0.000110085	0.000827982	0.00452849	0.00104043
Humisphaera	0.000582876	0	0	0	0	0	8.33778e-05	0.000288496	0
Hungatella	0.23497	0.505327	0.238388	0.291688	0.283142	0.355069	0.300626	0.357474	0.248687
Hutsoniella	0.00117878	0.000101195	0.000894175	0.0009781	0.000537319	0	0.000239827	0.00142225	0.000290055
Hyalangium	0.000481548	0	0	0.00218033	0	0	0.000464963	0	0.000210335
Hydrogeniiclostridium	0.0121678	0.0205456	0.00993737	0.026339	0.0107387	0.0175179	0.023837	0.0148499	0.00679769
Hydrogenispora	0.00942002	0.0141146	0.011261	0.0113661	0.0148044	0.0123883	0.0101501	0.0161955	0.0106482
Hydrogenivirga	0.00056273	0	0.000376526	0.000119667	4.74206e-05	0	0	0.000250673	7.8654e-05
Hydrogenoanaerobacterium	0.325737	0.466534	0.466854	0.670304	0.622261	0.52129	0.3044	0.466729	0.400212
Hydrogenobacter	0.00013944	0	0	0	7.34401e-05	0.000261402	0	0.000465859	0
Hydrogenophaga	9.01629e-05	0.000508599	0.00177472	0.00090564	0.00097944	0.00114433	0.000380073	0.00221935	0.00082674
Hydrogenophilus	0.000615434	0.000173205	0.000185851	0.000188386	0.000394957	0.000387501	0.000174875	0.000739675	0.000381698
Hydromonas	0.000108432	0	0	0	0	0	0	0.00186308	0
Hydrotalea	0	0	0	0	0.000352881	0	0	0	0.000780406
Hyella	0.000273956	8.43677e-05	0.000160794	0	0.000192383	0	0.000117565	0.000203393	0
Hymenobacter	0.00570531	0.0060764	0.00739274	0.00622243	0.00827392	0.00523773	0.00498709	0.0096209	0.00449318
Hypericibacter	0.000467303	0	0.000199474	0	0	0	0	0.000331169	0
Hyphobacterium	0.000721919	0.000884997	0.000653905	0.00105173	0.000943246	0.000806765	0.000580855	0.00305454	0.000808531
Hyphococcus	7.34565e-05	5.08989e-05	4.85035e-05	9.76303e-05	0.000406225	0.000344264	0.000260064	0.000327218	6.41699e-05
Hyphomicrobium	0.00119898	0.00142812	0.000576132	0.00384006	0.00154884	0.00072006	0.000183147	0.00251192	0.000853514
Hyphomonas	0.000227081	0.000852733	0.000319079	0.000487705	0.000307316	0.000128981	0.00173088	0.00234991	0.000473384
Hypnocyclicus	0.000184176	0.000680626	0.000309994	0	0.000129336	0.000338527	0	0.000890872	0.00042695
Iamia	0	0.000278477	0	0.000640984	0.000127002	0.000678072	0	0.000604215	0
Ichthyobacterium	0.00118226	0	0.00112481	0.0120638	0.00039503	0.00129882	0	0.00164224	0.00292441
Ideonella	0.000356143	0.000116135	0.00160449	0.00125835	0.00148938	0.000588973	0.000256191	0.000454927	0.00116575
Idiomarina	0.00384869	0.00677492	0.00577375	0.0144914	0.00506643	0.0099481	0.00446301	0.00710964	0.00658904
Ignatzschineria	0.0323166	0.0496265	0.0132634	0.165398	0.0404546	0.0834042	0.00882935	0.104398	0.0528357
Ignavibacterium	0.000122409	0.00161422	0.000431076	0	0.000612468	0.000616008	0.00248078	0.00192055	0.000251932
Ignavigranum	0	0	0.000262783	0.000238397	0.000141705	0.000336255	0	0.000704337	0.000405332
Ilyobacter	0.0143826	0.0156112	0.0121207	0.0158439	0.0110061	0.0167492	0.0155007	0.0178829	0.0192609
Ilyomonas	8.89875e-05	0.000164428	0.000195862	0.00118273	0.000140604	8.34106e-05	0	0.000198201	0.00010365
Imperialibacter	0.00326956	0.000888171	0	0.000620759	0.000163993	0	0.000786372	0.000662222	0.000290377
Inconstantimicrobium	0.00267859	0.00176006	0.00180216	0.0016217	0.00495682	0.00304864	0.00295343	0.00656194	0.00236374
Indibacter	0	0	0.000293984	0	7.81639e-05	0	0	0	0.00127486
Indiicoccus	9.36657e-05	0	0.00064709	0.00024898	0.000288443	0	0	5.21551e-05	0.000109099
Indioceanicola	0	0	0	0	0	0	0	0.000914412	0
Inediibacterium	0.00366959	0.00501025	0.0104797	0.00652553	0.0124327	0.00613544	0.00650332	0.00661796	0.00890929
Inhella	0.00606672	0.00373939	0.0039896	0.00739072	0.0137593	0	0.000787833	0.0115463	0.00333594
Inmirania	0.000819048	0.00124686	0.00135307	0.00508672	0.00258769	0.00173538	0.00171375	0.00195734	0.00202007
Inquilinus	0.000165906	0.000351842	0.000866424	0.00158612	0.000751328	0.000325154	0.000436886	0.000348525	0.00041503
Insolitispirillum	0.000440782	0.00180383	0.000155942	0.00081129	0.000539656	0.00139203	0.000363969	0.000701004	0.00041262
Insulibacter	0.000642261	0	0.000208842	0	0.00033316	0	0.000477879	2.85088e-05	0.00011927
Intestinibacillus	0.329159	0.101776	0.0638752	0.104056	0.103517	0.0659428	0.0375749	0.0924591	0.0378957
Intestinibacter	0.0147442	0.0195001	0.0244447	0.0126317	0.0214876	0.0171203	0.0158438	0.0196654	0.0174171
Intestinibaculum	0.00219457	0.00224971	0.00164188	0.00135153	0.00104079	0.00664186	0.00139821	0.00340169	0.000708347
Intestinicryptomonas	0.00424657	0.000372235	0.000869414	0.000336041	0.000460785	0	0.00271764	0.00153852	0.00012695
Intestinimonas	0.318301	0.439645	0.394297	0.649811	0.532197	0.517177	0.314687	0.442846	0.406138
Intrasporangium	4.10117e-05	0	0	0	4.32001e-05	0.000499739	0	0.000548069	4.77691e-05
Iocasia	0.000882936	0.000403951	0.00110819	0.00208019	0.000806677	0.000564433	0.000852617	0.00220981	0.00311829
Iodobacter	0.000858294	0.000473027	0.000433203	0.00183559	0.000813434	0	0.000416216	2.962e-05	0.000495364
Irregularibacter	0.00409204	0.00474246	0.00727522	0.00939002	0.00849485	0.0169847	0.00637672	0.00962959	0.00897146
Isachenkonia	0.00106767	0.000414607	0.00157537	0.0047726	0.00129792	0.00116	0.000886547	0.00167036	0.000525317
Isobaculum	0.00360999	0.00296524	0.00307725	0.000271066	0.00208023	0.00103272	0.00237171	0.00464263	0.00192948
Isoptericola	0.000645688	0.000794962	0.00116918	0.00438707	0.00899827	0.00212835	0.000437966	0.00330098	0.00195598
Isosphaera	0.000155786	0.000191904	0	0.000276071	0.000273498	0.000194697	0.000267414	5.78301e-05	0.000241939
Izhakiella	0.000771398	2.42538e-07	0.00312871	0.000383106	0.00339999	0.000745093	0.0025089	0	0.00193596
Janibacter	6.33316e-05	4.38832e-05	0	0.00104234	0.00145595	0.000148406	8.41373e-05	0.000688042	0.000209925
Jannaschia	0.000122878	0.000436209	0.000284902	0.000596208	0.000415339	0	0.000377064	0.000515498	7.15621e-05
Janthinobacterium	0.000509124	0	0	0	0	0	0.000271636	0.00194822	0.000491519
Jejubacter	0	0.0019224	0	0.00147703	0.000619735	0	6.95798e-05	0	0.00017132
Jejuia	0.000776961	0.000937453	0	0	0	0	0	0	0
Jeongeupia	0.00144838	0	0.000334428	0.00500186	0.00217244	0	0.00289463	0.000429277	0.00056402
Jeotgalibaca	0.00393589	0.00335588	0.00482359	0.00816415	0.00398182	0.00966545	0.00454367	0.00561555	0.00571205
Jeotgalibacillus	0.00132856	0.00023398	0.00342096	0.00259606	0.00290023	0.000427117	0.00365605	0.00287355	0.00183664
Jeotgalicoccus	0.000947488	0.001353	0.000364573	0.00204621	0.000969438	0.000951286	0.0030666	0.00172253	0.000386706
Jezberella	0	0.000185884	0	0	0.000476854	0	0	0.000392112	0
Jiangella	0.000305149	0.000417806	5.37307e-05	0.00132236	0.000871998	0.000873375	0.000314281	0.000716223	0.000241157
Jilunia	0.0389601	0.0196064	0.0312753	0.0240645	0.0312887	0.0339044	0.0726096	0.0283236	0.0565994
Jingyaoa	0.00687347	0.0072806	0.00850075	0.0111376	0.00967619	0.0106912	0.011808	0.0151442	0.00597017
Johnsonella	0.00566036	0.00720074	0.00198534	0.0035327	0.00448467	0.00641997	0.00941991	0.0128313	0.00371614
Jonquetella	0.00083936	0	0	0	0	0	0.000541846	0.000349242	0.000122557
Jutongia	0.000989087	0.000615062	0.00116376	0.000256471	0.00298798	0.00236343	0.00331241	0.00174116	0.000370857
Kaistella	0.0045407	0.00199339	0.00341288	0.00388875	0.00472614	0.00189851	0.0155955	0.00665298	0.00512286
Kaistia	0.000138476	0	0.000121915	0	0	0	0.00091712	7.71067e-05	0
Kallipyga	0.000252398	0.000180659	0.000756673	0.000424361	0.00120795	9.58583e-05	0.000438329	0.00181434	0.00104642
Kallotenue	0	0	0.000386905	0	0.000154305	0	0	0	0.00011375
Kandleria	0.00404353	0.000932559	0.002733	0.00158956	0.002326	0.00367076	0.00452166	0.00589288	0.0012156
Kangiella	0.000106603	0.000556169	0.00107655	3.33376e-05	0.000211372	0	0	0.000328219	7.30397e-06
Keratinibaculum	0	0	0	0	0.000354485	0.000280946	0	0.00122388	0
Kerstersia	0.000134904	0	0.000870976	0.000119533	0.000615777	0.000842994	0	0	0.000733281
Ketogulonicigenium	0	0	0.000402319	0	4.37596e-05	0	0	0	9.67757e-05
Kibdelosporangium	0.00018646	0.000244045	2.736e-05	0	0.000163675	5.82581e-05	4.00084e-05	0.0004153	7.23942e-05
Kiloniella	0	0.00165657	0	0	0	0	4.85978e-05	0	0
Kineobactrum	0.000565961	0	0	0	0	0	0	0	0
Kineococcus	0	0.00172365	0	0	0	0	0	0	0
Kineosporia	0.000126052	4.3344e-05	0.000144564	0	0.000247092	0.00173701	0	0.00140678	0.000478145
Kineothrix	0.0882868	0.120497	0.108866	0.128429	0.131234	0.159761	0.100392	0.150515	0.104628
Kingella	0.00241139	0.00220331	0.00171096	0.00327948	0.00419592	0.00311715	0.0146113	0.0183404	0.00310494
Kitasatospora	0.000127637	0.000615906	0.0017103	0.00143654	0.00161355	0.00076691	3.30077e-05	0.00225007	0.00134113
Klebsiella	0.443757	0.824503	0.754703	1.04028	0.375096	0.510281	0.405876	0.527786	0.604741
Klenkia	0.000208905	0.00113872	0	0	0.000154037	0	8.0684e-05	0	0
Kluyvera	6.88813e-05	0.00296096	0.00318538	0.00199374	0.000974838	0	5.9119e-05	0.000426564	0.00236293
Knoellia	0	6.32038e-05	0.000120459	0.000181849	0.000144123	0	0	0.000152371	0.000239049
Kocuria	0.00165341	0.000349059	0.00041604	0.00121199	0.00239828	0.00082252	0.00013872	0.00155806	0.00241517
Koinonema	0.000206378	0.000190669	0	0	0.00021739	9.6722e-05	0	0.000402205	0.000120191
Koleobacter	0.00416805	0.000805953	0.0029599	0.00323249	0.00325866	0.00110031	0.00162331	0.00513931	0.00374458
Komagataeibacter	0.000343479	0	0.0001728	0	0	0	0	0.000491803	0
Konateibacter	0.0343546	0.019107	0.0410908	0.0305347	0.0326486	0.0474292	0.040104	0.0479674	0.0261123
Kordia	0	0	0	0	0	0	0.00132135	0.000503695	0
Kosakonia	0.00218049	0.00135521	0.00456591	0.00408574	0.00130011	0.000761716	0.000939869	0	0.00156426
Kosmotoga	0.00132298	0.001046	0.00050826	0.000435085	0.000669083	6.81866e-05	0.00109209	0.00207869	0.00140705
Kouleothrix	0.000153639	0.000955646	0.00128584	0.000433478	0.000481333	0	9.33078e-05	0.000242141	0.000299927
Kozakia	0.000105935	0.000692093	0.000193193	0	0.000159411	0	0	0.000101121	0.000299661
Krasilnikoviella	0	0	0	0	0.000621001	0.000138149	0	8.20676e-05	0
Kribbella	0.00379496	0.00197809	0.00193662	0.00381763	0.00427575	0.00403417	0.00579709	0.00606936	0.00343552
Kribbibacterium	5.8396e-05	8.86629e-05	0.000132313	0.000199744	0.000232933	0.000140868	0	0.000761984	6.80179e-05
Kriegella	0.000597323	0	0.000289035	0	7.68482e-05	0	0	0.000779241	0.00110469
Kroppenstedtia	0	0	0.000399833	0.000219492	0.000173957	0	0.00176399	0	9.61777e-05
Ktedonobacter	0.00227989	0.00145825	0.000752662	0.00161026	0.0010688	0.000785468	0.00115751	0.00149497	0.000905297
Ktedonospora	4.01592e-05	0.000352472	0.000397757	0	0.00040187	0	0	4.47231e-05	0.00011694
Ktedonosporobacter	0.000280622	7.40748e-05	0	0	0	7.51529e-05	0.000103222	0.000312514	0
Kurthia	0.00173528	0.00143318	0.00363513	0.00415182	0.00454977	0.0014756	0.000854045	0.00302197	0.00361911
Kutzneria	3.95159e-05	0.00011426	3.47899e-05	0.000447416	0.000827878	0.000315536	0.000165819	0.000793786	0.000242077
Kyrpidia	0.000595501	0.000640878	0.000715525	0.00109385	0.00176076	0.000377564	0.000746693	0.00210983	0.00119778
Labilibacter	0.00380245	0.00568136	0.0054589	0.0294554	0.0155046	0.0427412	0.00617771	0.00943794	0.0101676
Labilibaculum	0.00806376	0.000441448	0.000702421	0.00432572	0.00417776	0.0019609	0.0137485	0.00723756	0.00960857
Labrenzia	0.000281236	0	0.000472692	0.00679614	0.00102804	0.000527221	0	0.000882646	0.00232679
Labrys	0.002583	9.17904e-05	0.00016375	0.000196521	0.000391839	0	0.00146825	0	0.000367842
Laceyella	0.000453622	0.000942961	0.000349449	0.00135654	0.00119457	0.00148818	0.000437999	0.000378881	0.000462319
Lachnoanaerobaculum	0.00328719	0.00847296	0.00256594	0.00345728	0.00413155	0.00491198	0.00752123	0.00534944	0.0021004
Lachnobacterium	0.00140136	0.000741141	0.00238611	0.00115144	0.0025501	0.00385903	0.00167425	0.0050422	0.00133771
Lachnoclostridium	0.269335	0.409815	0.30081	0.332071	0.320276	0.360562	0.294553	0.428977	0.265607
Lachnospira	0.0108493	0.00898987	0.00850184	0.0082688	0.00797687	0.00755196	0.00967598	0.014166	0.00978389
Lachnotalea	0.062562	0.0937241	0.0732667	0.0565272	0.0643866	0.0690808	0.0864527	0.0970128	0.0584991
Lacibacter	0.000400889	0	5.88239e-05	0	0	0.00025051	0.00114542	0.00217864	0
Lacicoccus	0	0	0	0	0.00114619	0	0	0	0
Lacihabitans	0	0	0	0	0	0	0.000904328	0.00205874	0
Lacimicrobium	0	0	6.54812e-05	0	0.000313381	0	0	0.00100278	0
Lacinutrix	0.00317076	0.00215307	0.00278272	0.00446735	0.00808593	0.000494819	0.0040283	0.0018102	0.00319118
Lacipirellula	0.000692273	0	0	0	0	0	0.000324087	0	0
Lacisediminihabitans	0.000103289	0.00014314	0	0.000556114	0.00162975	0	3.32437e-05	0.000778169	6.01536e-05
Lacisediminimonas	0.000380691	0.00223575	0.000333889	0.00219287	0.000639935	0.00114791	0.000914183	0.00189989	0.000449588
Lacrimispora	0.46855	0.868327	0.622361	0.699859	0.708818	0.733951	0.537745	0.676689	0.574979
Lacticaseibacillus	0.00415448	0.00576527	0.00744773	0.00971051	0.0061928	0.00871225	0.00520402	0.0100575	0.00596241
Lactimicrobium	0.000388827	0.000425212	0.00125605	0.00457503	0.00508911	0.00250527	0.000459717	0.000424178	0.0013797
Lactiplantibacillus	0.00602599	0.00537353	0.0123064	0.00607289	0.00933197	0.0209795	0.00409001	0.00202337	0.0178927
Lactobacillus	0.00527199	0.00931379	0.00754022	0.0173535	0.0110465	0.0126011	0.0067605	0.00751355	0.00858671
Lactococcus	0.451888	0.0228305	0.13667	0.0363261	0.0348648	0.0373137	0.0361639	0.0352594	0.168701
Lactonifactor	0.0465433	0.0441971	0.0528928	0.0482228	0.0489102	0.0613716	0.056187	0.0745711	0.04077
Lactovum	0.00014631	0.00114897	0.00180336	0.00155567	0.0050088	0.00233139	0.000847624	0.000651748	0.000766877
Laedolimicola	0.00832207	0.00532872	0.00799801	0.0121481	0.0131463	0.0110825	0.00771499	0.0180668	0.00661189
Lagierella	0.000733528	0.000462589	0.00223371	0.00115679	0.00265599	0.00142455	0.000608423	0.00152934	0.00144793
Lamprobacter	0.000892935	0.000395621	0.000285495	0	0.000264704	5.54226e-05	0.00105548	0.000703619	0.0002687
Lamprocystis	9.85591e-05	0.000136585	0.000368779	0	0.000207637	0	0	0.00010976	0.000315696
Lampropedia	0.00120884	0	0	0	0	0	0.00100771	0.00164943	0.000123204
Lancefieldella	7.65055e-05	0.000141364	0.000134711	0	0	0	0	8.52e-05	0.000178222
Lapidilactobacillus	0.00140177	0.000345058	0.000809129	0.00189815	0.00108957	0.000747791	0.00145876	0.00307632	0.000331765
Laribacter	0.00126516	0.00267155	0.00266154	0.0090875	0.00572388	0.0035054	0.00340708	0.00514999	0.00372342
Larkinella	0.000746966	0	0	0	0	0	0.00122195	0.00144957	0
Larsenimonas	0.000128285	0	0.000338826	0	0.00013513	0	0	0.000142863	0
Laspinema	0.00314021	0.0017266	0.0125377	0.0118793	0.0141184	0.00418439	0.00230763	0.0051803	0.00757854
Latilactobacillus	0.00181274	0.00274208	0.00193222	0.00414087	0.00774105	0.00107468	0.00329233	0.00504944	0.00258145
Lautropia	0.000124047	0	0	0.00117027	0.000409187	0	0.002165	0.00170941	0.000180986
Lawsonia	0.0506246	0.0338818	0.0749396	0.0855861	0.0575457	0.0475335	0.0453028	0.102766	0.0751512
Lawsonibacter	0.0415125	0.0709389	0.0473024	0.0768501	0.0578236	0.0735875	0.040953	0.0717255	0.0479755
Leadbettera	0.0125817	0.022214	0.0189703	0.0295676	0.0218948	0.0265403	0.0151392	0.0252873	0.0183677
Leadbetterella	0.00369815	0.000446771	0.00090747	0.00216266	0.00703024	0.0025198	0.00148464	0.00837882	0.00217607
Leclercia	6.30332e-05	0	0.00326023	0.000819089	0.000603311	0.000454554	0	0.00140677	0.000794677
Lederbergia	0.00581868	0.00366619	0.00198524	0.00231773	0.00206749	0.000904101	0.00313095	0.00430198	0.00195235
Leeia	0.00114581	0.00407359	0.00301945	0.00440153	0.00304407	0.00289054	0.00292169	0.00528499	0.0015193
Leeuwenhoekiella	0.0119817	0.00103815	0.00561906	0.0151991	0.00318184	0.00643741	0.00748456	0.00486475	0.0117412
Legionella	0.091665	0.133817	0.0937496	0.197057	0.0732712	0.0999474	0.0978745	0.101279	0.126639
Leifsonia	0.000404795	0.000825267	0.000221449	0.000826998	0.00306347	0.00129483	0.00124577	0.00191638	0.000741025
Leisingera	0.000152236	0.000374045	0.00114402	0.000355805	0.000353374	0.000125464	0	0.0017216	0
Lelliottia	0	0	0.00193046	0	0.000246022	0	0	0	0
Leminorella	0.0506779	0.13811	0.114697	0.140053	0.0693384	0.0986446	0.0644444	0.0835478	0.118386
Lentibacillus	0.00287892	0.00273668	0.00461852	0.00404041	0.00268977	0.00290454	0.00276136	0.0056412	0.00370928
Lentihominibacter	0.0113211	0.00916364	0.0189433	0.0207842	0.024128	0.0144596	0.0106458	0.0255327	0.0274687
Lentilactobacillus	0.00261217	0.000980076	0.00146457	0.00115355	0.00122013	0.000768486	0.00271453	0.00334867	0.00109802
Lentilitoribacter	4.72746e-05	0.000655143	0.000124862	0	0.000149392	0	0	5.26472e-05	0.000110128
Lentimicrobium	0.00188614	0.00254536	0.000685206	0.00273234	0.00240366	0.00102943	0.00119646	0.00362548	0.00347493
Lentisphaera	0.000467237	0	0	0	0.000645841	0	0.000601525	0	0.000875878
Leptolinea	0.00347602	0.00198497	0.00125826	0.004969	0.00246185	0.00393842	0.00211467	0.000803881	0.00223621
Leptolyngbya	0.00133783	0.00229841	0.00257806	0.00792389	0.00257799	0.00575117	0.00186347	0.00116537	0.00202488
Leptonema	0.0185861	0.0219824	0.0551442	0.0378573	0.0191729	0.0447285	0.0448812	0.0301861	0.0440972
Leptospira	0.00160482	0.00300099	0.00177489	0.00400857	0.00820096	0.00120765	0.00124786	0.00270175	0.00176224
Leptospirillum	0.000567129	0	0	0.00201367	0.00060645	0	0.00045633	0	8.25717e-05
Leptothrix	0	0	0.000121915	0.000748252	0.000667149	0	0.000623966	0	5.46452e-05
Leptotrichia	0.0598688	0.0615209	0.104755	0.068885	0.20173	0.0308578	0.0929051	0.120466	0.0449195
Leucobacter	0.00114937	0.000560296	0.00108788	0.00220152	0.0034483	0.00131926	0.000387256	0.00337924	0.00193232
Leuconostoc	0.00103089	0.00205853	0.0012614	0.000858822	0.00159836	0.00157265	0.0010836	0.00519054	0.00128706
Leucothrix	0.000834316	0	0.000252102	0.000190292	0	0	0	0.000717506	0
Levilactobacillus	0.000904537	0.000459145	0.000550305	0.000480642	0.00102176	0.00194013	0.0011089	0.00307458	0.00159262
Levilinea	0	0.000409133	0.000108765	0	0	0	0.000552579	0.000191198	0.000791428
Levyella	0.000434034	0.000105041	0.000402729	0.000607975	0.000263476	8.52558e-05	0.000117098	0.000202586	0.000239918
Lewinella	0.00685441	0.00406734	0.0119057	0.0104353	0.0122697	0.00456423	0.00659699	0.00737339	0.0083802
Lichenicoccus	0.000544193	0	0	0	0	0	0	0	0
Lientehia	0.00828366	0.00814093	0.00469831	0.0100357	0.00570938	0.00620209	0.0060614	0.00892824	0.00425272
Ligaoa	0.141266	0.211219	0.191303	0.28219	0.246241	0.226	0.143613	0.198606	0.179601
Ligilactobacillus	0.0184414	0.0167692	0.0135233	0.0199047	0.0222702	0.0146788	0.016312	0.0216373	0.0140147
Lignipirellula	0	0	0.00058499	0	0.000116652	0	0	0	6.44949e-05
Lihuaxuella	0.00183653	0.00158529	0.0013174	0.00349764	0.00238243	0.00191232	0.00166361	0.00172987	0.00174207
Limihaloglobus	0.0160693	0.0106259	0.0303675	0.0408182	0.0499043	0.00398147	0.00031104	0.00165815	0.0308372
Limimaricola	0.000125474	0	0	0	0	0	0.000282689	0.000558933	0.000182685
Limimonas	0.000552527	0.00116274	0	0	0.000129336	0	0	0	0
Limisalsivibrio	0.00547401	0.00395861	0.00781581	0.0130431	0.00885027	0.0148004	0.00545208	0.00538248	0.00687644
Limisphaera	0.000479653	0	0.000133354	0	0	0	0	0.000393594	0
Limnobacter	0.000121298	2.80162e-05	8.0093e-05	0.00568997	0.00143996	0.000113696	0	0.000844266	0.000430855
Limnobaculum	0.102858	0.277459	0.434632	0.450976	0.267866	0.262658	0.121496	0.12863	0.357639
Limnochorda	0.00133643	0.000495012	0.00110192	0.00311857	0.00214534	0.00196877	0.00206674	0.00196978	0.00161961
Limnohabitans	0.00039335	0	5.77177e-05	0.000580886	0.000322264	0.000962711	0.000422002	0.000231194	0.000381801
Limnovirga	0.00136324	0.000653601	0.000150269	0.000226851	8.98948e-05	0.000879917	0.000412008	0.000879115	0.00139163
Limosilactobacillus	0.0255207	0.0156569	0.0161244	0.00832512	0.0635098	0.013039	0.013201	0.0647754	0.00869541
Liquorilactobacillus	0.00383089	0.00309967	0.00409068	0.00555312	0.0039419	0.00237407	0.00262082	0.00343253	0.00253862
Lishizhenia	0	0	0.000280114	0	0.000120652	0	0	0	0.00152683
Listeria	0.519652	0.700382	0.455732	0.530271	0.498393	0.678536	0.749047	0.650268	0.536613
Litchfieldia	0.00036644	0.000722729	0.000593441	0.00370854	0.00104787	0.002927	0.000184726	0.00152539	0.000790939
Litoreibacter	0.000325573	0.000568161	0.000707033	0.0016924	0.00147848	0.00131562	0.000419146	0.000443144	0.000834278
Litoribacillus	5.61076e-05	0	4.93973e-05	0.000149144	8.86524e-05	0	0	0.000249936	0.000196057
Litoribacter	0	0	0	0	0.00110373	0	0	0	0.000904052
Litoribacterium	0.00306124	0.00126604	0.00128985	0.00104455	0.00294081	0.000873217	0.00064731	0.00178581	0.00104202
Litorihabitans	0.000170994	0.000183573	4.63789e-05	0.000925042	0.00179402	0.000197511	0.000137753	0.000671933	0.000187902
Litorilinea	0	0	0	0	0	0	0	0.000620067	0
Loigolactobacillus	0.000672419	0.000439379	0.00220468	0.00152481	0.00159243	0.00298609	0.00120313	0.00222726	0.00148947
Lonepinella	0.000150065	0	0	0	0	0	0.000110398	0.000740101	0
Longibacter	0.000196389	0.000126219	0.000443528	0.000113486	0.000233851	1.6007e-05	5.49636e-05	0.000123617	0.000208856
Longibaculum	0.00502614	0.00349466	4.96404e-05	0.000897922	0.000500306	0.00162811	0.00158536	0.00264031	0.000689048
Longicatena	0.000515674	0.00173349	0.00157279	0.000406093	0.000520633	0.000117927	0.000113913	0.00178292	0.000323756
Longimicrobium	0.000306309	0.000737436	9.13178e-05	0	5.20691e-05	0	0.000133534	0.000341119	0.000172728
Longirhabdus	0.00086487	0.00150714	0.00248135	0.000640155	0.00251507	0.00400018	0.00213522	0.00491207	0.000877843
Longispora	0	0.000217356	0	0.000250149	0.000446071	0	0	0.0005764	5.48055e-05
Longitalea	0	0	0	0	0	0	0.000887062	0	0
Lonsdalea	0	0.00145805	0	0	0	0	0	0	0
Lucifera	0.0145607	0.0128195	0.0217944	0.0242965	0.0312417	0.0154307	0.0125136	0.0124841	0.0107074
Lujinxingia	0.00345041	0.00302404	0.00968131	0.00802902	0.00908705	0.00307973	0.00232533	0.00516938	0.00642755
Lunatimonas	4.41994e-05	8.16701e-05	0	0.000469961	0.000419022	0	0.00089706	0.0015344	0.000102964
Luoshenia	0.00219226	0.0051894	0.00482863	0.00746265	0.00636133	0.00635598	0.00304577	0.0064112	0.00561338
Lusitaniella	9.87411e-05	9.12252e-05	0.000108665	0.00104989	0.000494047	0	0	5.49813e-05	5.75053e-05
Luteibacter	0.00110461	7.36843e-06	0.000389702	4.24007e-05	0.000193225	5.98054e-05	0	0.000270897	7.43169e-05
Luteibaculum	0.00235371	0.000943333	0	0	2.12137e-06	0	0	0.00115177	0
Luteimicrobium	4.64799e-05	0.00026634	0	0.00133434	0.00320367	0.000567846	0	0.000775327	0.000122405
Luteimonas	0.0397575	0.0605981	0.0152043	0.200854	0.0480954	0.094792	0.00943539	0.122386	0.0627201
Luteitalea	0.000219665	0	0	0	0	0	0	0.00143005	0
Luteolibacter	0.112468	0.0257551	0.0962452	0.11027	0.0491225	0.0958871	0.0349915	0.0979883	0.0704865
Lutibacter	0.00248884	0.000105866	0.000955441	0.000508717	0.000639899	0.00063954	0.00150524	0.00249296	0.00119851
Lutimonas	0.000207362	0.000268781	0.000405995	0.000789786	0.00173763	0.000197267	0	0.000775502	0.000547945
Lutispora	0.0348766	0.0505985	0.048454	0.0904199	0.0587	0.0581408	0.0402473	0.062103	0.048104
Luxibacter	0.0113092	0.0181642	0.013747	0.022992	0.0120652	0.0133799	0.0119155	0.0220354	0.010967
Lysinibacillus	0.0245645	0.0226342	0.0253409	0.0293188	0.0366651	0.026215	0.0245757	0.0436328	0.0224136
Lysinibacter	0	0	0	0.000258964	0.00107751	0	0	0.000271232	0
Lysobacter	0.0252777	0.0326755	0.0139014	0.152363	0.033237	0.0749101	0.00597786	0.0818576	0.0503203
Maccoya	0.000990072	0.00219177	0.00176764	0.000501042	0.000306771	0.000453184	0.00329958	0.00484745	0.000850242
Macellibacteroides	0.409662	0.16642	0.236773	0.126736	0.121268	0.149925	0.347651	0.10058	0.236383
Macrococcoides	0.00106274	0.000654564	0.00176732	0.00172636	0.0022389	0.000885454	0.000836111	0.00164377	0.00192554
Macrococcus	0.00337963	0.00187687	0.00341533	0.00109905	0.00314861	0.00199469	0.0060511	0.00446251	0.00274579
Mageeibacillus	0.00539051	0.00360866	0.00691626	0.00481148	0.0100769	0.00806907	0.0052715	0.00971446	0.00843325
Magnetococcus	0	0	0	0.000361846	0.000286778	0	0	0.000151595	0.000317109
Magnetospira	0.000756089	0	0.00085107	0	0.000419286	0.0002132	0.000642992	0	0
Magnetospirillum	0.00758533	0.0183835	0.020681	0.0155984	0.0164491	0.00641209	0.015725	0.0148667	0.0110171
Magnetovibrio	0	0	0.000944782	0	0	0	0	0	0
Mahella	0.00784003	0.00828067	0.00857519	0.00833827	0.0109728	0.0151269	0.00649169	0.00955989	0.00532425
Mailhella	0.0240742	0.0245382	0.0613355	0.0264216	0.035701	0.0216938	0.0284218	0.0742363	0.0488328
Maioricimonas	0.000365467	0.000675297	7.42518e-05	7.47289e-05	0.000799549	0.00131755	0.000904819	0.000782693	0.000360194
Malaciobacter	0.000619978	0.00108751	0.000760364	0.00162177	0.00159604	0.00159439	0.000608191	0.0011298	0.000607234
Malacoplasma	0.000211365	0.000195276	6.20287e-05	0.000655487	0.000519502	0	0.000181409	0.000156924	0
Maledivibacter	0.0129908	0.0191858	0.0144771	0.0213581	0.022329	0.01219	0.00908288	0.0217234	0.0128297
Maliibacterium	0.0301347	0.0492797	0.0384654	0.0818473	0.0473418	0.0607632	0.0246053	0.0415258	0.0363221
Malikia	0.000285669	0.000272508	8.79241e-05	0.00218982	0.000939823	0	0.000119601	0.0010929	0.000103842
Mammaliicoccus	0.00134456	0.00104771	0.0017189	0.00150836	0.00367362	0.00117795	0.0028907	0.00469237	0.00189287
Mangrovibacter	0.00235234	0.00252065	0.00325957	0.00253152	0.00272798	0.00114026	0.00231079	0.0010285	0.00146291
Mangrovibacterium	0.0318496	0.0183371	0.0303257	0.0341929	0.0343198	0.021659	0.0221722	0.0457498	0.026702
Mangrovicella	0.000275715	0	7.28219e-05	0	0	0	0	0.000337753	0
Mangrovimonas	0	0	4.77596e-05	0	0.000114284	0	0	0	0.0004423
Mangrovitalea	0	0	0.000795814	0	0	0	0	0	0
Mannheimia	0	0	0	0	0.000627593	0	0	0.000189574	4.95693e-05
Marasmitruncus	0.207522	0.262383	0.355195	0.368935	0.359296	0.317669	0.17648	0.306443	0.260635
Maribacter	0.00224217	0.00119536	0.00166013	0.00191193	0.00178467	0.00226629	0.0015989	0.00344769	0.00453387
Maribellus	0.10054	0.1383	0.104939	0.095265	0.0899329	0.19582	0.145368	0.0657814	0.103568
Maribrevibacterium	0	0.000303585	0	0	0	0	8.4608e-05	0	0.000612384
Maricaulis	0.000972305	0	2.74365e-05	0	0.000282308	0	0.00293681	0	0
Maridesulfovibrio	0.00717571	0.00504343	0.0173381	0.0205044	0.0140226	0.0136048	0.00718892	0.0118556	0.00953511
Marihabitans	0.000620354	0.00123278	0.00206098	0.00130677	0.00177543	0.00287446	0.000542479	0.00255486	0.00214044
Marimicrobium	0.000513201	0	0	0.000863737	0.000513411	0	0.000660701	0.00128254	0.000582736
Marinactinospora	0	0	6.6719e-05	0	0.000159652	0	0.000195126	0.000843947	0
Marinicauda	0	0	0.00251172	0.000868101	0.000798348	0	0	0	0.00356702
Marinicaulis	0.00101491	0	0	0	0	0	0	0	0
Marinicella	0	0	0	0.00171735	0.000383891	0	0	0	0.000192951
Marinifilum	0.00241575	0.0130955	0.00360287	0.00359032	0.00245973	0.002795	0.0131991	0.014776	0.00589545
Marinigracilibium	0.000237493	0.000219416	0.000167272	0.00025252	0.000550366	0	0.000366902	0.000423173	0
Marinilabilia	0.000545187	0.00383654	0.00206778	0.00312755	0.00838512	0.00123558	0.0142008	0.00833948	0.0048688
Marinilactibacillus	0.00296351	0.00123833	0.00277558	0.00174777	0.00479246	0.00249426	0.00149157	0.00505538	0.00230419
Marininema	0	0	0	0.00117103	0.000464045	0	0	0	0
Mariniphaga	0.00224782	0.000235646	0.00222239	0.00200793	0.000299709	0.00154195	0.00255462	0.00998565	0.000731646
Mariniradius	0.000608021	0	0	0	0	0	0	0.00216751	0
Marinisporobacter	0.00948396	0.00647207	0.0123682	0.00811569	0.00834653	0.0120111	0.00742072	0.0114295	0.00988168
Marinithermofilum	0.000150146	0.000242755	0	0	3.95394e-05	0	0.000434923	0.000961451	0
Marinitoga	3.72055e-05	0.000424264	0.000398604	0.00116286	0.000692468	0.000963716	0.000153788	0.000583784	0.000749283
Marinobacter	0.00110764	0.000586426	0.00143462	0.000446309	0.000681465	0.00120378	0.00191453	0.00466775	0.00081081
Marinobacterium	0.00128753	0.000764203	0.00976215	0.0046706	0.00649594	0.00339159	0.00247847	0.00219695	0.00400133
Marinococcus	0.000199117	4.13364e-05	0.000196955	0.00047573	0.000559313	0	0.000115203	9.96536e-05	0.000260571
Marinomonas	0.000158119	0.00244624	0.00011579	0.000393304	7.79275e-05	0.000431471	0	0.00248673	0
Marinoscillum	0.0475269	0.0449963	0.0288204	0.0238302	0.014381	0.0271032	0.0609977	0.020266	0.0383653
Marinospirillum	8.23519e-05	6.08668e-05	0.00113894	0.000175125	0.000528723	9.26289e-05	8.48165e-05	0.000110053	0.000268578
Marinovum	0.00041934	0.000319013	0.000409334	0.000222936	0.00106012	0.000393059	5.39862e-05	0.000549374	0.000896346
Mariprofundus	0.000344975	0.0038356	0.00148605	0.00218779	0.00377297	0.000650403	0.000595397	0.00305189	0.0012948
Marisediminicola	0.000236214	0.000311763	0.000534763	0	0.000142182	6.326e-05	8.6887e-05	0.000187899	0.000117915
Marispirochaeta	0.00294763	0.0020749	0.00728256	0.00254838	0.00467964	0.00461569	0.00434354	0.00543873	0.00349017
Maritalea	0.000157986	0.00018245	0.000556364	0.000104989	0.00124812	0.000666381	0.000101696	0.000483835	0.000598055
Maritimibacter	0	0	0	0	0	0	0	0.000806086	0
Marivirga	0.00171115	0	0.000213484	0.00173657	0.00299663	0.000973978	0.000389561	0.00178475	0.00443809
Marivita	0.000109833	0.000101472	0	0	0	0	0.000353499	0.000611572	0
Marivivens	0.000267034	0	0.00049571	0	0.000133633	0.000396376	0.000108884	0.000344475	0.0002449
Marseilla	0.000544941	2.56344e-05	0.000333849	0.00247351	0.000288477	0.00283144	2.3814e-05	0.0013935	0.000652942
Martelella	0.000970654	0.00066898	0.000152283	0.00030498	0.000926837	0	0.00116141	0.000854883	0.000270498
Marvinbryantia	0.0383752	0.0372313	0.0358566	0.0295145	0.0416587	0.0562764	0.0647526	0.0647684	0.0472385
Massilia	0.0234102	0.00593086	0.0292329	0.0452341	0.0193564	0.031381	0.00911983	0.0271182	0.0256545
Massilibacillus	0.00840458	0.00806568	0.00571972	0.017069	0.0106913	0.00981873	0.00814997	0.0110172	0.00859209
Massilibacterium	0.000139521	0.000171867	0.000337794	6.18118e-05	0.000195954	6.53883e-05	2.99367e-05	0.000776881	0.000203136
Massilibacteroides	1.01223	1.34299	1.06655	0.683353	0.706597	1.06163	1.18383	0.57187	1.14733
Massilicoli	0.00165378	0.00180924	0.00227939	0.00275781	0.00141741	0.0017926	0.00331758	0.00275377	0.00167921
Massiliimalia	0.432055	0.319166	0.564148	0.59054	0.412882	1.28634	0.130227	0.173699	0.548313
Massilimicrobiota	0.0208046	0.0085847	0.0193267	0.0167286	0.0119186	0.0414343	0.00967376	0.00810056	0.0183199
Massilioclostridium	0.00782848	0.00206572	0.00778065	0.0133643	0.00454685	0.0230491	0.00621939	0.00429369	0.00465514
Massilistercora	0.00629944	0.0125695	0.00929959	0.0124501	0.00718054	0.0112592	0.00831924	0.0111995	0.00622889
Mechercharimyces	6.67963e-05	0.000185136	3.92051e-05	0	0.000492524	0.00037566	0.000171989	0.000297549	0.000116703
Mediannikoviicoccus	0.000480771	0	0.00116704	0.000491529	0.000467469	0.000623964	0.00109506	0.000924006	0.0010769
Mediterranea	0.015113	0.00679353	0.00901235	0.0100506	0.0134938	0.00574376	0.0413538	0.00785987	0.0247562
Mediterraneibacter	0.251803	0.388178	0.207385	0.181557	0.176922	0.275028	0.259819	0.258092	0.175167
Megalodesulfovibrio	0.0017399	0.00110398	0.0121989	0.00107256	0.00173029	0.00199169	0.00260058	0.0131103	0.00380371
Megamonas	0.0189357	0.0199031	0.0197162	0.025997	0.03082	0.0231343	0.0178043	0.0275448	0.0168481
Megasphaera	0.0236521	0.0226765	0.0262767	0.0494064	0.0401381	0.0330909	0.019036	0.0424309	0.0236877
Meiothermus	0.000565517	5.39353e-06	0.000159017	9.31092e-05	0.000349953	6.56644e-05	0.00225823	0.0014238	0.000278792
Melaminivora	0.000413774	0.000594061	0.000186515	0.000259573	0.000540458	0.00103942	0.000306833	0.000686588	0.000608222
Melghiribacillus	0.00130159	0.00100574	0.00100008	0.000125813	0.00296643	0.00177457	9.14006e-05	0.000685221	0.000358339
Melghirimyces	0.00335234	0.00411709	0.00148007	0.000962768	0.00594286	0.0073397	0.00535142	0.00425194	0.0012762
Melioribacter	0	0	0.000729124	0	0.000311985	0.000464983	9.08642e-05	0.000475673	0
Melissococcus	0	0	0.000634693	0.00112533	0.00105667	0.000687234	3.94941e-06	0	0.000887935
Melittangium	0	0	0	0	0	0	0	0.000494223	0
Membranihabitans	0	0	0	0	0	0	0.000752294	0.0019674	0
Merdibacter	0.00241633	0.00263491	0.00540105	0.0032126	0.00494968	0.0053069	0.0011387	0.0033809	0.00353925
Merdimmobilis	0.0550406	0.0655953	0.0935968	0.115311	0.114249	0.102299	0.0598473	0.0993513	0.0911611
Merdimonas	0.00857805	0.00781307	0.0133025	0.0176397	0.011514	0.0154132	0.016009	0.0201524	0.0111785
Mergibacter	0	0.000131806	0.000125603	0.000668948	0.0012726	0.000534896	0.000275503	0.000158878	0.000117249
Meridianimarinicoccus	0.000347994	0	0	0	0	0	0	0.000310033	0
Mesoaciditoga	0	0.000261748	0.00024943	0	0	0	0	0	0
Mesobacillus	0.00439211	0.00513155	0.00850639	0.0155538	0.0171376	0.0121965	0.0061924	0.00979492	0.00849486
Mesocricetibacter	0.000480753	0.00106439	0	0	0.000227542	0	0	0.00158828	0
Mesohalobacter	0.000736632	0.000723097	0	0	0	0	0	0	0
Mesomycoplasma	0	0.000137686	0.000131206	0	0.000392454	0	0.000191862	0.000331931	0.000173585
Mesonia	0	0	0.000209255	0	8.34547e-05	0	0.00120542	0.00137213	0.00110737
Mesoplasma	0.00078539	0.00124869	0.000601069	0.00190875	0.00126264	0.000696069	0.00117968	0.00188194	0.000837065
Mesorhizobium	0.014859	0.0118119	0.0203946	0.0217359	0.0181928	0.0357345	0.0256082	0.0216635	0.0205648
Mesotoga	0.00348731	0.00118141	0.00207632	0.00198541	0.00320047	0.000910613	0.00257471	0.00366133	0.0023105
Metabacillus	0.0234505	0.0388292	0.0195833	0.02	0.0138459	0.0210914	0.0130514	0.0167135	0.0177025
Metaclostridioides	0.0166051	0.0298623	0.0268444	0.0342688	0.0407649	0.0474514	0.0265092	0.051245	0.0287698
Metallumcola	0.00645647	0.00513338	0.00655588	0.00723427	0.00630641	0.00864046	0.0160991	0.010655	0.00980711
Metamycoplasma	0.000345765	0	0.000255294	0	0	0	0	0.000447191	0.000149422
Metasolibacillus	0.000608536	0.00138983	0.000761993	0	0.000881149	0	0	0.000817665	0.000784708
Methylacidimicrobium	0	0	0.000329238	0	0.000315135	0	0	0	0
Methylicorpusculum	0.00193443	0.0040105	0.0073853	0.000529539	0.00462642	0.00733332	0.000697252	2.64216e-05	0.00901315
Methylobacillus	0.00124081	0.000797167	0.00123762	0.0012341	0.00100007	0.000432069	0.000296721	0.000919989	0.0011357
Methylobacter	0	0	0	0.0022356	0	0	0	0.00117658	0
Methylobacterium	0.00515494	0.00366325	0.00435349	0.00928886	0.00382183	0.00688745	0.00316616	0.00310772	0.00197226
Methylocaldum	0.000241935	0.000663949	0.00115078	0.0013737	0.000887914	0.000154477	0.000282896	0.00137045	0.000277494
Methylocapsa	3.10166e-05	2.86556e-05	0	0	4.90074e-05	0.000581454	0	0.000777182	3.61271e-05
Methyloceanibacter	0.000143431	0.000662566	0	0	0	0	0.000600126	0.00127785	0
Methylocella	8.6585e-05	0.000346643	0.000254099	0.0022467	0.00112227	0.000486952	0.00011147	0.000208921	0.000341613
Methylococcus	8.96844e-05	0.000557948	0.00141802	0.00285415	0.00196136	0.00331348	0.000347782	0.000916284	0.000939675
Methylocystis	0.00152287	0.000163521	7.79125e-05	0	9.55746e-05	0	0.00157694	0.00014783	0.000103078
Methylohalobius	0.00260222	0.00188165	0.00427124	0.00270199	0.00184844	0.000463513	0.00373303	0.00712375	0.00452212
Methylomagnum	0.000262448	0.00110844	0.000326525	0.0010341	0.000573695	0	2.41341e-05	0	0.00127482
Methylomarinovum	0.000772798	0	0	0	0	0	0	0	0
Methylomarinum	0.000816919	0	0.000271773	0.00214656	0.00115353	0.000382861	6.04431e-05	0.00178684	0.000188664
Methylomonas	0.0170661	0.00517501	0.0188084	0.0223135	0.0136668	0.0190884	0.00720337	0.0157946	0.0149464
Methylomusa	0.00622204	0.00859967	0.00669904	0.00895847	0.00944034	0.0172024	0.00933205	0.0171542	0.00489751
Methylophaga	0.000139926	0	0	0	0.000810661	0	0	0.00103319	8.14908e-05
Methylopila	0.000613047	0	0	0	0	0	0.000535558	0	0.000153012
Methylorubrum	0.000550985	0.000386172	0.00145526	0.00176764	0.00304202	7.1235e-05	0	0.00270831	0
Methylosinus	0.000495605	0.00022894	2.42406e-05	0.000146378	0	0	0.000248129	0.000306626	0
Methylotenera	0	6.34203e-05	0.000120871	0.00334256	0.00213349	0	0.00017675	0.00167034	0.000963362
Methylotuvimicrobium	0.00576763	0	0	0	2.04657e-05	0	0.00430582	0.000459013	0
Methyloversatilis	0.00115273	0.00100095	0.00119699	0.0065522	0.00348323	0.00149619	0.00226383	0.00187756	0.00235006
Methylovirgula	0.000162403	0.000296299	0.00213869	0.00166511	0.000924346	0.000514238	0.000456811	0.00043011	0.00333338
Methylovulum	0	0	0	0	0	0	0	0.00101686	0
Micavibrio	0.000628765	0.000121136	0.000342627	0.0022814	0.000258962	0.000779941	8.44005e-05	0.000740619	0.000792888
Microaerobacter	0.000469457	0.000314588	0.00169364	0.000604382	0.00314736	0.0024198	0.000486755	0.00315542	0.00207747
Microbacter	0.00367549	0.00165681	0.00265294	0.00234039	0.00193148	0.000377063	0.00280443	0.00127212	0.00517558
Microbacterium	0.00911277	0.0178435	0.00931973	0.0169826	0.0214521	0.0189948	0.0175816	0.0232672	0.0103931
Microbaculum	0.000614071	8.93545e-05	0.000212873	0	0	0	0.000647994	0.000323123	0.000416948
Microbispora	0.00123519	0.00347339	0.00335096	0.00274866	0.00322721	0.00391465	0.00189375	0.00131555	0.00143657
Microbulbifer	0.00374917	0.00357423	0.0138813	0.011078	0.0132161	0.00428782	0.00236439	0.00622617	0.00850269
Microcella	0	0	0.00057602	0	0	0	0	0	0
Microcystis	0.000345169	6.83347e-05	0.000629481	0.00308025	0.000649263	0.00231098	0	0.000535704	0.000574345
Microlunatus	0.00121664	0.00283854	0.00482505	0.00583144	0.00374575	0.0065362	0.00256242	0.00335619	0.00498523
Micromonospora	0.00107521	0.00326964	0.00255159	0.00277755	0.00222822	0.00373672	0.00140338	0.00451552	0.00120462
Micropruina	0.000474425	0	0	0	0	0	0.00047505	0	0.000184198
Microseira	0	8.83421e-05	0	0	0	0	0.0041855	0.00247583	0
Microterricola	0.000507454	0	0	0	0	0	0	0	0
Microtetraspora	3.05323e-05	5.64165e-05	0.000107523	0	0.000128646	0.000286188	0.000314461	0.00128976	7.11261e-05
Microvirga	0.0995287	0.173396	0.195344	0.511442	0.240626	0.388146	0.256233	0.30524	0.332741
Millionella	0.0801079	0.0166012	0.0220311	0.0308589	0.0257914	0.0149827	0.036309	0.135436	0.0366673
Miltoncostaea	0.000540308	7.51266e-05	0.00027294	0.000314098	0.000469097	0.000715158	0.000246997	0.000679534	0.00104741
Minicystis	0.000399236	0.000395216	0	0.000151584	0.00044624	0	0.00108826	0.00110703	0.000132843
Miniphocaeibacter	0.00845939	0.0110718	0.0104926	0.0085314	0.0167225	0.0150536	0.015769	0.0174613	0.011495
Minwuia	0	0.000248365	0.000355015	0	0	0.00012599	0	7.48445e-05	0.000195701
Mitsuokella	0.00654664	0.00403819	0.00367606	0.00689634	0.00497675	0.00717278	0.00339479	0.00689855	0.00347379
Mixta	0.000630328	0.00385162	0.000210503	0.000635568	0	0	0.000115693	0.000185544	0
Mobilibacterium	0.00249895	0.00128889	0.00372482	0.00311243	0.00432883	0.00170756	0.000352284	0.00363066	0.0019916
Mobilicoccus	0	0	0.00109629	0	0.000437219	0	0	7.70402e-05	0.00024173
Mobilisporobacter	0.035425	0.0283878	0.034952	0.0370195	0.0364684	0.0603637	0.0422676	0.0492272	0.0347525
Mobilitalea	0.0214375	0.0292854	0.0344667	0.0368551	0.0479788	0.026577	0.0349657	0.0477816	0.0292907
Mobiluncus	0.00376467	0.00222099	0.00511339	0.00799748	0.00767019	0.00315768	0.00326407	0.00677515	0.00491296
Modestobacter	0.000234073	0.000365704	0.000598625	0.000991636	0.00215186	0	0.000362182	0.000460329	0.000373216
Moellerella	0.0011923	0.00177376	0.00165151	0.00298706	0.00190494	0.00144776	0.00141753	0.00242991	0.00272636
Mogibacterium	0.00315036	0.0040912	0.00649914	0.0064795	0.00784776	0.00775886	0.00657906	0.00859548	0.00353664
Moheibacter	0	0.000137942	0	0.000793769	0	0	0	0.000249412	0.000260862
Monoglobus	0.00725356	0.0096033	0.00542497	0.00649383	0.00811254	0.00930748	0.00665874	0.00626267	0.00677212
Moorella	0.0123141	0.0110953	0.0140042	0.0175433	0.0189612	0.0102631	0.00923167	0.0242539	0.012503
Moraxella	0.000162532	0.000167936	0.00179529	0	0.000288045	0.000216847	0.000368817	0.00404627	0.000365791
Mordavella	0.00423768	0.00494461	0.0057367	0.00543043	0.00760789	0.00572801	0.00658815	0.00630259	0.00269695
Morganella	0.00070342	0.567015	0.00118216	0.00442242	0.000694512	0.00285523	0.00573637	0.571489	0.00106799
Moritella	0	0	0.00048095	0.00225319	0.000613842	0	0.000162298	0	0.000144703
Moryella	0.000129738	0.000479449	0.000685327	0.00241406	0.00116161	0.000486427	0.000167025	0.000433445	0.00136003
Motilibacter	0	0	0	0	0	0	0	0.000709899	0
Mucilaginibacter	0.119454	0.176476	0.113764	0.110802	0.115542	0.173888	0.156452	0.114352	0.144564
Mucinivorans	0.0176412	0.00503413	0.00737052	0.0188183	0.0164476	0.00466659	0.0083404	0.040489	0.0280292
Mucispirillum	0.0339303	0.0339628	0.0482478	0.0922075	0.0508985	0.0871822	0.0319063	0.0300349	0.0390075
Murdochiella	0.00351619	0.00899357	0.00366886	0.00750535	0.00837427	0.00327322	0.00418288	0.00526609	0.00390877
Muribacter	0.00128613	2.52815e-05	3.61376e-05	3.63698e-05	0.000273834	0	0.00227229	0	0
Muribaculum	0.163499	0.0297883	0.122731	0.0575237	0.0719007	0.0870268	0.0937376	0.0404183	0.0778867
Muricaecibacterium	0.000413616	0.000499711	5.60228e-05	0	0.0002346	0.000417516	0.000245766	0.00166532	0.000148236
Muricomes	0.0805132	0.154524	0.135646	0.275355	0.126668	0.16938	0.0801997	0.116534	0.109733
Muricoprocola	0.000870559	0.00133364	0.00127114	0.00223462	0.00135063	0.00374653	0.0019668	0.00322964	0.00142405
Muriicola	0	0	0	0	0	0	0.000390991	0.00118376	0
Murimonas	0.0379492	0.0484198	0.0402016	0.0427728	0.042306	0.0718244	0.0692381	0.0858457	0.0445341
Murinocardiopsis	0.000351217	0	0	0	0	0	0.000129189	0.000223503	0
Muriventricola	0	0	0	0	0	0	0.00164487	0.000958884	0
Myceligenerans	0.000295562	0.000161954	0.000134216	0.000436253	0.00109102	0.000388954	0.000456737	0.000934029	0.000114037
Mycetocola	3.73094e-05	0.000223811	6.56944e-05	0.000296834	0.000941426	0.00031401	0.000120081	0.00178363	4.34567e-05
Mycobacterium	0.00130382	0.00208998	0.00106112	0.00513149	0.00534913	0.00182239	0.00101103	0.00323879	0.00354921
Mycolicibacillus	0.000367061	0.000246633	0.000301127	0.000502641	0.000348568	0.000510872	0.000150359	0.000257033	0.000372479
Mycolicibacterium	0.000131838	0.000272672	0.000232141	0.000188704	0.00137392	0.000152093	0.000307486	0.00158746	0.000195508
Mycoplasma	0.0121921	0.0110943	0.0127803	0.0203898	0.0178381	0.0143177	0.00923225	0.0123066	0.0127091
Mycoplasmoides	0.000237072	0.00169775	8.34875e-05	0.000504144	0.000474472	0	6.10418e-05	0.00036962	0
Mycoplasmopsis	0.000240036	0.000757246	0.000365958	0.00154846	0.000249761	0.00155221	0.00137038	0.000893222	0.000441785
Myroides	0.0249287	0.00986293	0.0213646	0.0238884	0.0124088	0.00352782	0.01982	0.0215741	0.0326348
Myxacorys	0.000485444	0.000236479	0.000916938	0.000375389	0.00197102	0.000330924	9.09043e-05	0.0014744	0.000349539
Myxococcus	0.00025964	0.000473542	0.00193275	0.00224623	0.00108018	0.000588708	0.00062506	0.00267006	0.000274569
Naasia	0.000159399	0.00011045	1.75419e-05	0	0.000293833	0	2.56515e-05	0.000377217	4.64158e-05
Nafulsella	0.000460915	0.000422394	0.000516219	0.000576825	0.000290159	0.00023467	0.000440526	0.00144711	0.000284395
Nakamurella	0.00020864	0.000260043	0.00179408	0.000644445	0.00243366	0.000615384	0.00134687	0.000892703	0.000249217
Nanchangia	0	0	0	0	0.000253622	0.000338527	0	0.000201103	0
Nannocystis	0.000832034	0	0	0	0.000159351	0	0	0	8.81023e-05
Natranaerobius	0.000624865	0.000324669	0.000809394	0.00197635	0.000363433	0.000271801	0.000945409	0.00189092	0.000195962
Natranaerofaba	0	2.66207e-05	0.000154744	0.000122548	0.00020639	0.000108033	0.000222573	0.00155309	0.000432945
Natranaerovirga	0.023672	0.032611	0.0236627	0.0204847	0.0322377	0.0290983	0.0471221	0.0383525	0.0231124
Natroniella	0	0.000146104	0.000625553	0	0.000402931	0	0.000101797	0	9.20992e-05
Natronincola	0.0100017	0.00805853	0.0140663	0.0151034	0.0156765	0.00582733	0.00913757	0.0132044	0.00990583
Natronobacillus	0.00196445	0.000276331	0.00149622	0.000403475	0.000538905	0.000182632	0.000672568	0.00247285	0.00288469
Natronoflexus	0.0101518	0.000673464	0.00360058	0.00436146	0.00179982	0.000498946	0.0176185	0.00356418	0.00878503
Natronoglycomyces	0	0	0.000108099	0	0.000194004	0.000690532	0	0.000615319	0
Natronospira	6.41422e-05	0.000427954	0.000385837	0	0.000797631	0.000480979	0	0.00028766	0.000375576
Natronospirillum	0.000693008	0.000355673	0.000357028	0.000784558	0.000729935	0	8.26038e-05	0.00084322	5.97878e-05
Natronosporangium	0	0.000121534	0	0.000174838	0.000866039	6.16513e-05	0	0.000146496	0
Ndongobacter	0.00261293	0.00103833	0.000972821	0.000709259	0.00208023	0.00224031	0.000887106	0.00193984	0.00118771
Negativibacillus	0.035483	0.033109	0.0613281	0.0653551	0.0709565	0.0692778	0.0493025	0.0597366	0.0536976
Neglectibacter	0.136627	0.183919	0.164068	0.319373	0.221695	0.217053	0.120886	0.193659	0.185259
Neisseria	0.0232431	0.0267083	0.0162195	0.0791547	0.0287351	0.0278336	0.0174154	0.133655	0.0190971
Nemorincola	0.00209473	0.00427098	0.00508748	0.00883229	0.0181971	0.00311445	0.00911327	0.00957249	0.0150051
Neobacillus	0.0417877	0.0379755	0.046334	0.0474521	0.0574434	0.0593278	0.0696336	0.0634663	0.0468982
Neobittarella	0.0467841	0.0666962	0.060914	0.0683236	0.0849367	0.0658859	0.0627495	0.0820974	0.0533101
Neochlamydia	0.000533872	0	0	0	0	0	0.000624829	5.40494e-05	0.000169592
Neofamilia	0.000472363	0.000744774	0.000497709	7.6858e-05	0.000329193	0.00168566	0.00141608	0.00191239	0.00150448
Neolewinella	0.000283397	0.00205874	0	0.00148192	0.000266928	0	0	0	0.000354192
Neomegalonema	0.000426811	0.000617959	0.000390516	0.000237809	0.000319277	0.000727916	0.000308125	0.00160163	0
Neopoerus	0.00456317	0.00404924	0.00429479	0.0114165	0.0128841	0.00751882	0.00582402	0.0103547	0.00522435
Neorhizobium	0.00177452	0.0029203	0.00319921	0.0078771	0.00404817	0.00998305	0.00430761	0.00679736	0.0033351
Neoroseomonas	0	0	0.000161309	0	0.000115799	6.86956e-05	0	0.000367279	0.000576209
Neptunitalea	0.000719083	0.00209685	0.000356109	0.00149332	0.00632001	0.000547639	0.0113116	0.00145146	0.00183217
Neptunomonas	0	0	0.000503773	0.00261013	0.00134916	0.000686524	0	0	0.00112411
Nesterenkonia	0.00501775	0.00508405	0.0015891	0.00983424	0.00548216	0.00223604	0.00573497	0.00374379	0.00235856
Nevskia	9.31281e-05	0	0	0	0	0	0	0.001757	0
Niabella	0.00195897	0.00230052	0.00202401	0.00526898	0.0033595	0.00368235	0.00346379	0.00406498	0.00385906
Niallia	0.00523493	0.00691891	0.00883853	0.0123965	0.00979934	0.0124138	0.00569496	0.0116679	0.00737046
Niameybacter	0.0154047	0.0109844	0.0138908	0.0167953	0.0244121	0.00835861	0.0105055	0.0315489	0.00950125
Niastella	0.000330084	0.000781793	0.000155425	8.96078e-05	0.0101195	0.000689477	0.00122983	0.00332582	0.00113094
Nibrella	0.000569349	0	0	0	0	0	0.000388052	0	0.000273066
Nibribacter	0.00508341	0.02184	0.0112074	0.000550214	0.000250098	0.000285319	0.00340938	0.00287462	0.000191457
Nibricoccus	0.00029973	0	0.000263883	0	0	0	0	0.000166896	0
Nicoletella	2.66726e-05	0	0.000211343	0.000141801	0	0.000100004	0	5.94076e-05	0.000341741
Nigerium	4.13075e-05	3.81632e-05	3.63672e-05	0.000439211	0.00052214	0.000193593	0.00132995	0.000230009	4.81136e-05
Nisaea	7.30883e-05	6.19355e-05	0.00161486	0.000372482	0.000683593	0.000251348	0.000137247	0.000244183	0.00136647
Nitratidesulfovibrio	0.0152781	0.0113163	0.039437	0.0241399	0.0238956	0.0101135	0.0165998	0.0812503	0.0308956
Nitratireductor	0.00198773	0.00102171	0.00240814	0.00155246	0.00202601	0.00461318	0.00191677	0.00407356	0.00196738
Nitriliruptor	0.00122013	0.000759868	0.000583957	0.00014105	0.0014392	0.00121856	0.00102461	0.00326458	0.000309029
Nitrincola	0.000510989	0.00223601	0.00214726	0.00320114	0.00299073	0.000328309	0.000674957	5.14087e-05	0.00243605
Nitrogeniibacter	0	0	0	0	0	0	0	0.00179193	0
Nitrosococcus	0	0	0	0.00250297	0.0013807	0	0	0	0.000321553
Nitrosomonas	0.00622481	0.00513444	0.00431903	0.0254058	0.0162853	0.0037078	0.00524772	0.00938057	0.00728659
Nitrosophilus	0.000124629	7.67615e-05	7.31489e-05	0	8.75193e-05	0	0	0.000416377	0
Nitrosospira	0.00142674	0.000106736	0.000355995	0	0	0	0	0.00136934	0.000336414
Nitrospina	0.00218249	0.000639666	0.00228751	0.000389741	0.000639034	0.00139114	0.000711147	0.000413435	0.00139414
Nitrospira	0.00345478	0.00140093	0.000418515	0.000288009	0.000315292	0.000203116	0.00312315	0.000922144	1.52235e-05
Nitrospirillum	0.000596324	0.000202975	0	7.70107e-05	0.000422153	0	0.000826769	0.000658716	3.09327e-05
Niveibacterium	0.000368082	0.00207786	0.00160888	0.002797	0.00122374	0.00201542	0.00142445	0.00150837	0.000747989
Niveispirillum	0	6.85878e-05	0	0	0.0002346	0.000278344	0	0.000496053	0
Nocardia	0.00568375	0.00931519	0.0139066	0.00310747	0.0193681	0.010165	0.00579495	0.00654389	0.0140981
Nocardioides	0.00614906	0.0206219	0.011552	0.0208962	0.0149119	0.0153212	0.0118834	0.0129849	0.0114527
Nocardiopsis	0.000479975	0.000751271	0.000232367	0.000384564	0.00103084	0.00152443	0.00179376	0.00331027	0.00155498
Nodularia	0.000192471	5.08058e-05	4.84147e-05	0	0.000376519	0	0	0.000367447	0.000160131
Nonlabens	0.00504999	0.00463053	0.0110524	0.0195669	0.0115638	0.0405226	0.0145577	0.0138803	0.0153107
Nonomuraea	0.00283541	0.00301302	0.00296418	0.00443905	0.00255653	0.004505	0.00279728	0.00661656	0.00243419
Nosocomiicoccus	0	3.53411e-05	0.000420299	0	0.000301936	0	0	0.000148816	0.00133548
Nostoc	0.0026001	0.00227656	0.00156387	0.000989139	0.00114909	0.00517895	0.00254227	0.00973734	0.00222556
Nostocoides	0.000424885	0.000521822	0.000484706	0.000743095	0.00110874	0.000846865	0.000709499	0.00159562	0.000761858
Notoacmeibacter	0.000252131	9.31759e-05	0.000266372	0.000268084	0.000265585	0.00047266	0	5.6157e-05	0.000587349
Novibacillus	0.00155455	0.000791347	0.000929045	0.00297093	0.00184676	0.00397023	0.00121634	0.0012439	0.000880734
Noviherbaspirillum	0.00481446	0.0033073	0.0111731	0.015813	0.0123918	0.00373152	0.00274763	0.00703774	0.00771348
Novimethylophilus	0.0192165	0.0314199	0.0332786	0.0361015	0.0185168	0.0232201	0.0306506	0.034463	0.021291
Novipirellula	0	7.17085e-05	0.000136667	0	0	0.000291009	0	0.00060506	0
Novisyntrophococcus	0.0274246	0.0507404	0.0269948	0.0232135	0.0228132	0.0360937	0.0385826	0.0491042	0.0193259
Novosphingobium	0.0197969	0.0174028	0.00868582	0.0137287	0.0212902	0.00498768	0.0271978	0.0358204	0.0113228
Nubsella	0	0	0	0	0.000504584	0	0.000210134	0.00457591	0.000462892
Numidum	0.000365126	0.00178347	0.00224761	0.000375021	0.00178442	0.000162757	6.98577e-05	0.00152879	0.000755162
Occallatibacter	0.00134075	0.00324681	0.00296737	0.00251878	0.00487428	0.00244436	0.00126579	0.00160275	0.00331801
Occultella	5.37025e-05	2.48074e-05	0	0.000356877	0.000777811	0.000125842	6.91371e-05	0.000418638	3.12755e-05
Oceanibacterium	0.000846976	0.00277492	0.00148913	0.00283055	0.00297452	0.00162068	0.00181292	0.00153168	0.0013189
Oceanibium	0.000693006	0	0	0	0	0	0.000833997	0	0.000140381
Oceanicaulis	0.000142904	0.000473744	0.000399643	0	0.000478154	0	0	3.74458e-05	0.000195824
Oceanicoccus	0.00226279	0.000783761	0.000441964	0.000299588	0.00107811	0.000126769	0.00250219	0.000690319	0.000633672
Oceanicola	4.60968e-05	0.000496861	8.11676e-05	4.08446e-05	0.000388453	0.000460884	0.000296728	0.00102671	0.000107384
Oceanidesulfovibrio	0.00704068	0.00579451	0.018939	0.00849118	0.0078008	0.00546352	0.0086971	0.0205116	0.0145393
Oceaniferula	0.00144832	0.000171481	0.000776941	0.000568821	0.00106096	0.000642705	9.13402e-05	0.00220335	0.000631362
Oceanihabitans	0	0	0.000138954	0	0.000332504	0	0	0	0
Oceanimonas	0.000886823	0.00112333	0.000866837	0.00200331	0.0018012	0.00294332	0.00145146	0.0013389	0.000746509
Oceaniovalibus	0.000497794	0.00016208	3.86132e-06	0.000104926	0.000355731	0	0.000745324	0.000544598	2.0434e-05
Oceanirhabdus	0.00392219	0.00258341	0.00696519	0.00688635	0.00336735	0.00624717	0.00524546	0.00752154	0.00766482
Oceanispirochaeta	0.00371773	0.00209981	0.00253771	0.00155606	0.00409727	0.00371346	0.0030302	0.00672613	0.00151937
Oceanithermus	0.000500392	0.00119782	0.00205761	0.00112207	0.00109829	0.000444725	0.000363035	0.000994839	0.00108638
Oceanivirga	0.0019287	0.00119729	0.000936027	0.00590657	0.00196935	0.00569155	0.00146369	0.00135424	0.00240998
Oceanobacillus	0.0137515	0.0110673	0.0236608	0.0177272	0.026255	0.0285561	0.0145269	0.0232542	0.0202936
Oceanospirillum	0	8.55368e-05	8.15112e-05	0	0	8.67817e-05	0.000238387	0.000103106	0
Oceanotoga	0.00125817	0.000659006	0.00154225	0.00541854	0.00202649	0.00252254	0.00171718	0.00462653	0.00129714
Odoribacter	0.0584674	0.116791	0.0788614	0.0941393	0.105816	0.090876	0.159177	0.143253	0.119432
Oenococcus	0.000833511	0.000138846	0.000201559	0.0006318	0.000133355	0.000266421	0.00145191	0.000237858	0
Oerskovia	0.000195637	0.000570525	1.2721e-05	0.000974833	0.00425614	0.000784083	0.000268371	0.00187301	0.000340241
Oharaeibacter	0.000351657	0	0.000464399	0	0.000123474	0	0	0.000261081	0
Ohessyouella	0.0429615	0.0571781	0.051017	0.0555171	0.087013	0.064946	0.0823727	0.0987778	0.054315
Ohtaekwangia	0	0	0.000255088	0	0.000123379	0	0	0	0.00125657
Okeania	0.000866864	0.000801236	0.000910608	0.000103093	0.000429831	2.42351e-05	0.000802197	0.000241612	0.000481527
Olegusella	4.69425e-05	4.33693e-05	0.000206641	0.000124782	0.000271961	0.000176002	0	0.000104554	0.000273386
Oleidesulfovibrio	0.00310642	0.00117825	0.0333566	0.00264612	0.00338386	0.0026278	0.00315856	0.0193518	0.00237364
Oleiharenicola	0	0	0.00151959	0.00030041	0.000119044	0	0	4.5766e-05	0.00174715
Oleiphilus	0	0	0	0.000271154	0	0.000286843	0.000131325	0.0007384	5.94075e-05
Oleispira	2.82864e-05	0.0002156	0.000772005	0.000225571	5.21426e-05	0.000185596	9.10404e-06	0.00135454	3.29471e-05
Oleispirillum	0.00300749	0.00150644	0.00385495	0.0023189	0.00714531	0.00205917	0.00368665	0.00326738	0.00584979
Oligella	0	0	0	0.00114461	0.000453578	0	0	0	0.000150465
Oligoflexus	0.0161601	0.00603041	0.0200963	0.0223401	0.0123206	0.0191712	0.00925603	0.0169077	0.0173384
Oligosphaera	0.0027257	0.00277819	0.00467096	0.000878129	0.00110701	0.00257229	0.00393557	0.00171828	0.00237558
Oliverpabstia	0	0.000516365	0.000202028	0.000365988	0	0	0.000261652	0.000971095	0.000236726
Olivibacter	0.00450951	0.0112996	0.00160532	0.012851	0.00459074	0.00685187	0.00570835	0.00549325	0.00603456
Olsenella	0.0197433	0.00948425	0.0280415	0.0322957	0.0255052	0.0286071	0.0183223	0.0313805	0.0231838
Onishia	0.000177647	0	0.000417068	0	0.000311877	0	0	0	0
Opitutus	0.00649083	0.000787003	0.00547094	0.00218424	0.0021987	0.00429764	0.00391475	0.00110597	0.00416301
Orbus	0.00245081	0.00031578	0.0260135	0.00329688	0.020589	0.00155019	0.00228364	0.00665393	0.0115726
Orenia	0.00267185	0.00277852	0.00233092	0.00218344	0.00353376	0.00413099	0.00225203	0.0056796	0.00390473
Oribacterium	0.0874101	0.223159	0.0824867	0.0638255	0.0540443	0.0738818	0.0700026	0.0600246	0.072546
Ornatilinea	0.00109777	0.00184373	0.00155672	0.00556292	0.0030553	0.00260495	0.00113723	0.00227818	0.00270785
Ornithinibacillus	0.0042609	0.00132314	0.00389328	0.00326399	0.00641953	0.00636707	0.00777178	0.00610905	0.00652836
Ornithinimicrobium	0.000119668	0.00041187	0	0	0.000189081	0	0.000265807	0.000619725	0.000200405
Ornithobacterium	0.000338953	0.00141942	5.2631e-05	4.76723e-05	4.40794e-05	2.24136e-05	0.00146181	0.00191834	0.000146224
Orrella	0.00115864	0	0	0	0	0	0	0	0
Oryzomicrobium	0.000788957	0	0	0	0	0	0.000719462	0	0.000287173
Oryzomonas	0.00112786	0.00113369	0.000757741	0.000702501	0.00204204	0.000809224	0.000909844	0.00202326	0.000891787
Oscillatoria	0.000300366	0	0.000650824	0.000533764	0.000360924	0	0	0.000112739	5.89574e-05
Oscillibacter	0.485733	0.609073	0.624225	0.795851	0.836364	0.862505	0.526841	0.824911	0.606954
Oscillochloris	0.000764457	0.000186318	0.000405828	7.65818e-05	0.000257951	0	0.000981068	0.00016042	0.0005424
Otoolea	0.0218959	0.0449237	0.0207847	0.0235998	0.020217	0.0155406	0.0151187	0.0300361	0.0224637
Ottowia	0.000247566	5.49109e-05	0.000460261	0.00071095	0.000449106	0.000626455	0.000114776	0.000544648	0.000738061
Owenweeksia	9.96245e-05	3.68165e-05	0.000122793	0	0.000419762	0.00115792	0	0.000532543	0.000116039
Oxalicibacterium	0.00146693	0.00301397	0.00368172	0.00806157	0.00271025	0.0043097	0.00135299	0.00143858	0.00215764
Oxalobacter	0.027018	0.023662	0.00943967	0.0418627	0.0319622	0.0105369	0.0232524	0.0377655	0.0260122
Oxobacter	0.0386013	0.0655396	0.0550738	0.057806	0.0871584	0.0766292	0.0620146	0.0826768	0.0671724
Pacificispira	0.00198545	0.00110294	0.000542394	0.000877307	0.000798311	0.000210821	0.000324181	0.000577186	0.000763146
Paenactinomyces	0	0	0.000902764	0.00106298	0.000841477	0	0.000128705	0	0.000840299
Paenalcaligenes	0	0	0	0	0	0	0.000809239	0.00213126	0
Paenalkalicoccus	0.00178728	0.00156713	0.000817888	0.0028604	0.00216743	0.000951475	0.00223721	0.00143448	0.00113808
Paenarthrobacter	0	0	0.000882721	0.000961213	0	0.000184878	0	0	0.00241225
Paenibacillus	0.637454	0.814319	0.770008	0.875398	0.954805	0.873492	0.619545	0.900143	0.804009
Paeniclostridium	0.000117995	4.08802e-05	0.0006233	0.00011762	0.000823432	0.0001106	3.79771e-05	9.85537e-05	0.00134001
Paeniglutamicibacter	0.00073848	5.40298e-05	0	0.000310907	0.00101643	0.000438529	0	0.000227946	0
Paenimyroides	0.000161866	0	0	0	0.000170504	0	0.000409612	0.000687589	0.000125691
Paenisporosarcina	0.00100669	0.0034884	0.0025569	0.00648051	0.00478185	0.00330078	0.00177176	0.00281573	0.00267008
Paenochrobactrum	0.00178873	0.000124426	0.000111859	0	0.000228926	0	0.00324912	0	0.000149106
Palleniella	0.00202383	0.00335327	0.000367722	0.00330969	0.00260079	0.00564453	0.00407124	0.00346567	0.0027237
Palleronia	0	0	0	0	0	0	0.000924162	0	0
Pallidibacillus	9.57347e-05	8.84476e-05	0.00016857	0.00012724	0.000226897	4.48674e-05	0.00080642	0.000852916	0.000111509
Paludibacter	0.216627	0.151431	0.20281	0.192057	0.203143	0.254867	0.627934	0.300583	0.26626
Paludibacterium	0.00425937	0.000501965	0.00141076	0.00874541	0.00716093	0.00324691	0.00187938	0.0191298	0.00385719
Paludihabitans	0.118906	0.173734	0.144451	0.203706	0.15649	0.192773	0.129513	0.151464	0.134796
Paludisphaera	0.000253048	0.000340591	0.00103273	0.000611497	0.00241511	0.000345002	0.000138458	0.00140585	0.000726321
Pandoraea	7.08284e-05	0.000594792	0.00146078	0.000102564	8.1286e-05	0.00101265	0	0.00257474	0.000289129
Pannonibacter	0	0	0.00264803	0.00146641	0.00106619	0	0	0	0.00393915
Pantoea	0.0157459	0.0130632	0.0428907	0.0241243	0.0356651	0.0096357	0.00535858	0.0284366	0.0210611
Papillibacter	0.0142854	0.0107882	0.0253703	0.0261395	0.0325833	0.0152613	0.0136296	0.0257524	0.0151912
Parabacteroides	13.6867	12.8778	11.0538	6.01093	6.91585	9.89706	11.7717	5.3749	10.8211
Parablautia	0.0208843	0.0226872	0.0276733	0.0369972	0.0331112	0.0414268	0.0286604	0.0460773	0.024536
Paraburkholderia	0.004335	0.00163077	0.0117638	0.00769829	0.00782335	0.00808502	0.0208145	0.019527	0.00615388
Paracandidimonas	0	0	0	0.000696494	0.000276	0	0	0	0.000228894
Parachitinimonas	0.00685217	0.00178214	0.00304209	0.00757071	0.00123741	0.0159466	0.000994747	0.000575668	0.000640439
Parachlamydia	0.000139683	0.000193575	0	0	0	0	8.99145e-05	7.77784e-05	0
Paracholeplasma	0.00254633	0.00140735	0.00227999	0	0.00133844	0.000205852	0.00018311	0.000750079	0.000588563
Parachryseolinea	9.53362e-05	0	0	0	0	0	0	0.00149966	0
Paracidovorax	0	0	0	0.00194675	0.000234787	0	0	0	0.000148354
Paraclostridium	0.00955886	0.00772842	0.00968117	0.0101756	0.0160228	0.00801127	0.00825384	0.0183928	0.00784341
Paracoccus	0.0065773	0.00427493	0.0113411	0.00933424	0.0107732	0.0044118	0.00358557	0.00795527	0.00768887
Paractinoplanes	0.000529823	0.000152543	0.000930328	0.000114708	0.000858523	6.19053e-05	0.000153624	0.000894157	0.000433352
Paradesulfitobacterium	0.00652129	0.00398753	0.00183373	0.00639686	0.00483703	0.00629738	0.0167798	0.00639444	0.00271167
Paraeggerthella	0.0112148	0.00590671	0.016529	0.0122185	0.0124651	0.00632326	0.00822943	0.015715	0.0155502
Parafannyhessea	0.000775242	0	0.00152043	0.00234789	0.00273398	0.000229013	0.000202549	0.00188117	0.00382037
Paraflavitalea	0.00125733	0.00105154	0.00177661	0.00849525	0.00146806	0.000497231	5.28258e-05	0.00248937	0.00301688
Parageobacillus	0.000247449	0.000125409	7.96712e-05	0.00024055	9.5323e-05	5.65485e-05	0.000256423	0.000917293	0.000295267
Paraglaciecola	0.00153622	0.00140541	9.21524e-05	0.000626026	0.00178608	0.0015943	0.000875902	0.00554306	0.000533387
Parahaliea	0.000712514	0.000214337	0	0	0.000488751	0	0.000179204	0.000717041	0.000216177
Paraliobacillus	0.00660303	0.00295064	0.000978682	0.0014905	0.00216172	0.0031377	0.00575499	0.0029746	0.000809441
Paraliomyxa	0	0	0.000172729	0	0	0.000245197	0	0.00014566	0.000152347
Paralysiella	0.000431099	0	0.00063939	0.00168991	0.000315135	0	0	0.00821811	0.000174232
Paramagnetospirillum	0.000664457	0	0	0	0	0	0	0	0
Paramaledivibacter	0.00171881	0.00255824	0.00406624	0.00818776	0.00278519	0.00281933	0.0034292	0.00278287	0.00175819
Paramicrobacterium	0.000444136	0.000346144	0.000620388	0.00252567	0.00172039	0.00051855	0.000977466	0.00111475	0.00086541
Paramuribaculum	0.000912526	0	0	0	4.36918e-05	0	0	0	0
Parapedobacter	0.0513045	0.0729701	0.0412734	0.0208594	0.0264667	0.00522365	0.0518991	0.0444085	0.0357321
Paraprevotella	0.00524694	0.00174994	0.0036356	0.00502225	0.00327147	0.00414073	0.00395372	0.00756403	0.00358101
Pararcticibacter	0.00128065	0.00113025	0	0.00206684	0.000218187	4.2871e-05	0.000912685	0.00336101	0.000692556
Pararhizobium	0.0394624	0.0637836	0.0599604	0.103187	0.0740826	0.075321	0.0390341	0.0498191	0.0550669
Pararhodobacter	0.000264699	9.61179e-05	0.00053216	0.00108947	0.000791775	6.50112e-05	0.000267876	0.000236851	0.000160656
Pararhodospirillum	0.0162246	0.0104993	0.0189064	0.0117808	0.0174861	0.0192054	0.0108631	0.018051	0.0201281
Parascardovia	0.000230396	0.000255431	0.000162273	0	0	8.63827e-05	0.000237291	0.000102632	0
Parasegetibacter	0.000185597	0.000276095	0.000425116	0.000246675	0.000942709	0.000328273	0.000188992	0.000791723	0.000723033
Parasphaerochaeta	0.00301126	0.00332621	0.00230675	0.00558873	0.00390169	0.0040913	0.00299834	0.00515592	0.00188876
Parasporobacterium	0.0109863	0.0111526	0.00979598	0.00861575	0.015076	0.0190777	0.0141136	0.0201657	0.00816629
Parasutterella	0.0142759	0.0111243	0.0153759	0.040345	0.0217967	0.0179751	0.0205913	0.0303541	0.0287375
Paratissierella	0.00704554	0.00411028	0.00639264	0.00681185	0.0170773	0.00399384	0.00506978	0.0111429	0.00760165
Paratractidigestivibacter	0.00198011	0.00157014	0.00202433	0.00373836	0.00322252	0.00614047	0.00360101	0.00369723	0.00410417
Parazoarcus	0.000384127	0	9.22326e-05	0.00194765	0.00109124	0.000196393	0	0.000194446	0.00035792
Paremcibacter	0	0	0	0	0	0	0	0.00107838	0
Parendozoicomonas	0.000164443	0.000130222	0.000258529	6.24456e-05	0.000519654	0.000132118	0.000272193	0.000300859	0.000273626
Pareuzebyella	0.00276873	0.000213165	0.0024376	0.00137996	0.000486078	0.000756936	0.00460413	0.00141322	0.00564362
Parolsenella	0.00284238	0.0019214	0.00129894	0.00104386	0.0013745	0.00155896	0.00162585	0.00434029	0.000995692
Parvibacter	0.00274048	0.00266947	0.00490602	0.00436876	0.0049259	0.00462741	0.00310833	0.0071568	0.00358444
Parvibaculum	7.68723e-05	0.000698373	7.89583e-05	0.00108982	0.000148453	0.000360273	0.000115461	0.00111291	0.000298461
Parvicella	0	0	0	0	0	0	0	0.000690829	0
Parvimonas	0.00603397	0.0040735	0.000458033	0.000374131	0.000435441	0.00173868	0.00224094	0.00435572	0.00229278
Parvivirga	9.4216e-05	0.000146828	0.000567647	0	0.000334811	0.000148965	0.000447191	0.00013274	0.000294851
Pasteurella	0.00981769	0.00361972	0.00944613	0.00907188	0.0033487	0.0741889	0.0143516	0.00647545	0.00982894
Patiriisocius	0.000211952	0.0005683	0.000148065	9.18598e-05	0.000378575	0.000354149	0.000385576	0.000987773	8.31862e-05
Patulibacter	0.000574639	0.000379223	0.000686801	0.00162798	0.00113583	0.000714096	0.00106497	0.00108061	0.000595726
Paucidesulfovibrio	0.00144129	0.000927338	0.0015141	0.00215945	0.00298735	0.000801625	0.00376369	0.0106477	0.00219658
Paucilactobacillus	0.000414797	0.000264345	0.000132828	0.00029601	0.000182367	0.00137744	0.000139301	0.00142383	0.000468162
Paucisalibacillus	0.000325547	0.000123535	0.000787975	0.00154287	0.000518235	0.000831798	0.000183776	0.000134599	0.00241154
Pectinatus	0.0138862	0.0134947	0.0138029	0.0138611	0.0192268	0.0104806	0.0112665	0.0206016	0.0142509
Pectobacterium	0.00392031	0.0111411	0.0033697	0.00189705	0.00131592	0.00115462	0.00346021	0.00406657	0.0035312
Pediococcus	0.000839728	0.000171445	0.000692528	7.04687e-05	0.00056181	0.00104528	0.00214135	0.000319255	0.000911479
Pedobacter	0.32339	0.411796	0.394493	0.319327	0.345782	0.344673	0.422296	0.308672	0.469892
Pedococcus	0.000186273	7.6261e-05	0.000145344	0.000685985	0.00123025	0.000142876	9.81196e-05	0.00153349	0.000492876
Pedosphaera	0.00202702	0.000869331	0.000171958	0	0	0	0	0.000652543	0
Pelagerythrobacter	0.00032401	0.00016328	0.000285259	0.000156596	0.000155136	0.000110438	0	0.000131212	0.000137235
Pelagibacterium	0.00151913	0.00279234	0.0027571	0.00473128	0.0033001	0.00283036	0.00301407	0.00343712	0.0023832
Pelagibius	0.000885243	0	0	0	0	0	0	0	0
Pelagicoccus	0.00053759	0	0	0	0	0	0.0004614	0	5.96351e-05
Pelagirhabdus	0.000466749	5.49041e-05	1.74401e-05	5.26565e-05	0.000177363	0.00157826	0.000274647	0.00181113	0.000368672
Pelagovum	4.25121e-05	0.000117828	0	0	0	0	0.000273653	0.000165702	0.0002971
Pelistega	0.000155507	0	0.000737637	0	0.000518018	0	0	0.00290902	0
Pelobacter	0.00135912	0.000316043	0.00105184	0.000454938	0.00269505	0.000201205	0.000807669	0.000801028	0.00102365
Pelolinea	0.00158114	0.000441834	0.000970125	0.000453107	0.00129841	0.000614994	0.000347285	0.00160428	0.000611248
Pelomicrobium	0	0	0	0.00150007	0.000349667	0	0	0	0.000257766
Peloplasma	0.00031951	0.00138386	0.000278893	0.000544432	0.000408473	0.000703919	0.00101956	0.00101424	0.000225838
Pelorhabdus	0.00950385	0.00918689	0.00793333	0.00623568	0.00834123	0.0117971	0.0110089	0.0119707	0.00785512
Pelosinus	0.0246057	0.0327218	0.031353	0.0314161	0.0249004	0.0257068	0.0212369	0.02931	0.0186569
Pelotomaculum	0.0712941	0.0953822	0.0896	0.119638	0.112379	0.118756	0.0727018	0.120893	0.0817689
Pelovirga	0.000137197	0.000177455	9.66307e-05	0.000145877	0.00100267	0.000308636	0	0.00156401	0
Penaeicola	0.000155988	0.000144114	0	0	0.000164312	0.000292424	0	0.000814001	0.000272535
Pengzhenrongella	0.000373657	0.000899887	0.000187665	0.00274876	0.00813585	0.00214604	0.000651507	0.00346527	0.00121395
Peptacetobacter	0.00513131	0.00408332	0.00654522	0.00191797	0.00822061	0.00551513	0.00560822	0.0141311	0.00384447
Peptoanaerobacter	0.00408703	0.00482519	0.00333538	0.00708292	0.00854131	0.00235682	0.00400054	0.00590809	0.00472224
Peptoclostridium	0.00560785	0.00569659	0.00731507	0.00543456	0.00881064	0.00560926	0.00685597	0.0156576	0.00648784
Peptococcus	0.00103038	0.00152142	0.00116553	0.0013471	0.00201044	0.000255498	0.00174578	0.00172114	0.000949725
Peptoniphilus	0.0191059	0.0194566	0.0215714	0.0232215	0.0236626	0.0341347	0.0218699	0.0405165	0.0199213
Peptostreptococcus	0.0172922	0.0199827	0.0223269	0.0183927	0.0324325	0.0262481	0.0247091	0.0334756	0.0251215
Peredibacter	0.000890864	0	0	0	0	0	0	0	0
Peribacillus	0.0113235	0.0223605	0.0138571	0.0229022	0.0139414	0.017995	0.0139548	0.0175225	0.0151013
Periweissella	7.17796e-05	0.000626722	0.000918965	0	0.000515684	5.92222e-05	0	0.000281031	0.000403884
Perlabentimonas	0.00121017	0	0.00110482	0.00709444	0.000197899	0.000657783	0.000788737	0.00455135	0.00285706
Perlucidibaca	0.000160355	0.00014815	0	0	0	0	0.000825774	0.00133934	0
Permianibacter	0.000168559	0	0	0.00101296	0.00110798	0	0	0.00059443	0.000937512
Persephonella	0	0	0.000564362	0.00372726	0.000902684	0	0	0	0.000175896
Persicimonas	0	0	6.00244e-05	0.000906153	0.000359082	0	0	0	0
Persicirhabdus	0.0004936	0	0.000170048	0	0	0	0	0.000382396	0
Persicobacter	0.00110606	0.000719506	0.00353467	0.00179251	0.00661845	0.00273973	0.000491379	0.00320125	0.00322878
Perspicuibacillus	0.00029825	0.000513783	0.000217136	0.000155001	0.000122845	0.000132389	0	0.000755442	0.000198473
Petralouisia	0.00818743	0.0100041	0.0116948	0.0119115	0.00731043	0.0149678	0.0187663	0.0171258	0.0107294
Petrimonas	0.0302776	0.0147759	0.0190271	0.0192297	0.0183879	0.00690897	0.0484095	0.0254911	0.0439471
Petrocella	0.00327988	0.00213701	0.00104085	0.00121702	0.00213353	0.000496535	0.00177934	0.00204517	0.00127711
Petroclostridium	0.0562266	0.133938	0.0759996	0.090236	0.100858	0.0798368	0.0687015	0.0863295	0.0626611
Petrotoga	0.00434864	0.00695648	0.00443797	0.0067948	0.00636936	0.0117071	0.00417353	0.00935687	0.0043005
Phaeocystidibacter	0.0006986	0	0.000756984	0	0	0	0	0.000897684	0
Phaeodactylibacter	0.034547	0.0952585	0.045641	0.0127247	0.0315557	0.0213092	0.07137	0.0262509	0.0246481
Phaeovibrio	0.00255647	0.000918661	0.000370765	0	0	0	0.000419911	0.000637783	0.000414447
Phascolarctobacterium	0.098936	0.0953418	0.093556	0.180805	0.154774	0.149155	0.129631	0.124031	0.113475
Phenylobacterium	0.00437669	0.0011272	0.000787997	0.00356285	0.00197541	0.000667594	0.00433109	0.00194801	0.000915677
Philodulcilactobacillus	0.000162085	0	0	0	0	0	0.000939012	0.000270757	0.000377582
Phocaeicola	1.17872	0.477309	0.737416	0.378821	0.467646	0.368678	0.70798	0.305611	0.568329
Phocicoccus	0.000101235	0.000311763	0.000504631	0.001794	0.000612474	0.000722899	0.000260661	0.000483082	0.000812354
Phocoenobacter	0	0	0.00028311	0	0.000451637	0	0	0.000238742	0
Phoenicibacter	0.00282306	0.00220915	0.00435236	0.00195766	0.00102508	0.000821656	0.000878119	0.00214766	0.00326002
Phorcysia	0	0.000364303	0	0	0	0	0	9.75842e-05	0
Phormidesmis	0.000132598	8.16701e-05	7.78266e-05	0	0.00023279	0	0.000113806	0.000492225	0
Phormidium	0.000909817	0	0.000297303	0	0	0.00146497	0.000402424	0.000724174	0.00100124
Phosphitispora	0.00570072	0.00322796	0.00577133	0.00776394	0.0107994	0.00468607	0.00306454	0.00974208	0.0063206
Photobacterium	0.00144293	0.00108117	0.00360564	0.00472684	0.00198822	0.00117094	0.00130991	0.00196728	0.00318434
Photorhabdus	0.000761526	0.000108455	0.00306601	0	0.000803499	0	0.00015113	0.000206516	0
Phototrophicus	0.000804873	0	0	0	0	0	0	0	0
Phragmitibacter	0.00142313	0	0.000219636	0	0	0	0	0.001242	0
Phycicoccus	0.000532966	0.00014333	0.000265039	9.70966e-05	0.000808009	6.84765e-05	0	0.000872089	0.000201974
Phycisphaera	0.00119702	0.00016759	0.000251241	0	0.000158779	0.000113353	0.0028621	0.000344318	0.000178943
Phycocomes	0.000437823	0.00142585	7.93132e-05	0	0.000562724	0	6.3954e-05	0.000902929	0
Phyllobacterium	0.00987639	0.03458	0.00379677	0.0111849	0.00819824	0.0106446	0.00845363	0.0105605	0.00269747
Phytoactinopolyspora	0.000339073	0.000203818	0.000131794	0.000268084	0.00078827	0.000301316	0.000434859	0.000603677	0.000349059
Phytobacter	4.52982e-05	0.00190314	0.00251258	0.00168978	0.00153253	0.000403363	5.3351e-05	3.35385e-06	0.000796883
Phytohabitans	0.000152284	0.000484854	0	0	0.000987816	0.000382134	0.000294079	0.000466375	0
Phytomonospora	0	0.000209488	0	0	0.000191077	0.000425073	0	0.000303019	0
Picosynechococcus	0.000116877	0.000475116	0.000473335	0	4.92455e-05	0	0	0.000104128	0.000217816
Pigmentiphaga	0	0	5.01696e-05	0.00632176	0.002716	0.000320482	0.000146726	0.000253844	0.00074462
Pilibacter	0	0	0.000240879	0.00173458	6.42741e-05	0	0	0.000862573	0.000213216
Pilimelia	0.000264337	0.00123563	0.000285021	0.000938568	0.00106427	0.00017487	9.88985e-05	0.000449274	0.000268431
Pirellula	0	0.000275167	3.49622e-05	0	8.36614e-05	0	0.000153376	0.000132674	0.000832587
Pirellulimonas	0.000856594	0	0	0	0.000244323	0.000118913	0.000597645	0.000680019	0.000247683
Piscinibacter	0	0	0	0	0	0	0	0.00136779	0
Planctellipticum	0.000630412	0.000499498	0.000617506	0.000815686	0.000646466	4.10896e-05	0.000213646	0.000795045	0.00101025
Planctomicrobium	0.000115014	0.000330191	2.80336e-05	0.00054578	0.000559202	0.000227191	8.19871e-05	0.00145165	0.000313328
Planctomonas	0	0.000200473	0.000132686	0.000849206	0.000988979	0.000141265	0	0.000167838	0.000307199
Planctomyces	0.00100656	0.00314065	0.000826814	0.0092979	0.00360885	0.00126583	0.000592016	0.00204592	0.00268892
Planctopirus	0.00121442	0	0	0	0	0	0.000616249	0.000133268	0.000139386
Planifilum	0	0	0	0	0.000938147	0	0	0	0.000999417
Planktothricoides	0.00170883	0.000594863	0.00138343	0.000339979	0.00149129	0.000158886	0.000118701	0.000993621	0.000883376
Planktothrix	0.000660276	0.00206537	0.000332253	0.00143635	0.000869084	0.00195481	0.000959532	0.00196107	0.000619393
Planobispora	2.26363e-05	0.00012548	0.000318865	0.000120343	0.000119221	4.24353e-05	0	0.000100835	0.000105464
Planococcus	0.00686454	0.00752807	0.00606963	0.00742112	0.00973949	0.00732741	0.00554646	0.00878731	0.00606666
Planomicrobium	0.00251309	0.00265978	0.00309265	0.00464204	0.00883227	0.00448358	0.00296764	0.00585668	0.00167263
Planomonospora	6.52914e-05	9.04824e-05	0	0.000347113	0.000618979	0.000183598	0	0.000218134	0.000133086
Planotetraspora	0.00114404	0.000634053	0.000166679	6.29065e-05	0.00053901	0	0.000254178	0.00139279	0.000896695
Plantibacter	0.000117148	6.94886e-05	0	0.0003114	0.00114705	0.000141	5.39862e-05	0.000475144	0.000185293
Plasticicumulans	0	0	0	0.00429869	0.0014394	0	0	0	0.000500193
Plebeiobacterium	0.000698575	0	9.78767e-05	0.000315218	0.00180478	0.000791961	0.000276708	0.00244768	0.00239049
Pleionea	0	0	0	0.00073619	0.00102106	0	0.000651241	0	8.06464e-05
Pleomorphomonas	0.00270346	0.000167227	0.000256136	0.000188942	0.000265971	0.0017146	0	0.000457456	0.000150661
Plesiomonas	3.46615e-05	0	0.00106043	2.30341e-05	0.000584177	0.000519827	2.60304e-05	0	0.000592132
Pleurocapsa	0.000987738	9.23627e-05	0.00146401	0.00296618	0.00045089	0.000732485	0	0.00126699	0
Pluralibacter	0.00540335	0.00325529	0.00282291	0.00508271	0.00317659	0.00424178	0.00283055	0.00504952	0.00246838
Polaribacter	0.00280407	0.000777522	0.00642853	0.00362797	0.00332383	0.00485411	0.000846687	0.00370638	0.00402871
Polaromonas	0.0015093	0.000345476	0.000124875	0.00118076	0.00135586	0	0.00064507	0.0035583	0.000413896
Pollutibacter	0.00194865	0.00349806	0.000307928	0.00364509	0.00295322	0.00560967	0.00399536	0.00275746	0.00263185
Pollutimonas	0.000740641	0.000671824	0.000545361	0.000465343	0.00151777	0.000732092	8.66827e-05	0.00121472	0.000768566
Polyangium	0	0.00041884	0	0	0.00013644	0	0	0.000144248	0.00030174
Polycladomyces	0.00110186	0.00015062	0.000415933	6.67273e-05	0.000469869	0.000235294	0.000823972	0.00276824	0.00108014
Polycladospora	0	0	0.000578596	0	0	0	0	0	0
Polymorphospora	0.000128285	0.000474079	0.000508239	0	0.000540519	0.000480979	0.00033031	0.000571454	0.000373554
Polynucleobacter	0.00114448	0.00138589	0.00182291	0.0117655	0.00364509	0.0015363	0.00627482	0.0012958	0.00189192
Pontibacillus	0.000616004	0.000915961	0.00185263	0.000339555	0.000595199	0.000965718	0.000195214	0.00184266	0.000447499
Pontibacter	0.0175223	0.0184386	0.0142843	0.0282845	0.0148411	0.0236291	0.0209449	0.0259396	0.0219648
Pontiella	0.0560711	0.0316773	0.0852295	0.107623	0.114516	0.0305092	0.0101727	0.0270597	0.0796485
Porcincola	0.00452652	0.00656744	0.00856822	0.00536291	0.0106932	0.00789619	0.00574683	0.0100933	0.00818707
Porcipelethomonas	0.00394627	0.00284247	0.00511936	0.00150375	0.00413545	0.00414233	0.00386333	0.00709503	0.00199928
Poritiphilus	0.000244942	0.000171634	3.59413e-05	0	0	0.000153061	0.000478336	0.000161424	9.51003e-05
Porphyromonas	0.146597	0.207919	0.160806	0.121124	0.136375	0.122852	0.223654	0.125452	0.17775
Portibacter	0.000923744	0.000636456	0	0	0	0	0	0	0
Poseidonibacter	0	0	0.000403108	0	0.000348328	0	0	0	0
Poseidonocella	0.000276094	0.000127539	4.86148e-05	0	5.81654e-05	0.000155275	0.000213268	0.000338218	6.43172e-05
Posidoniimonas	0.000828711	0	0	0	0	0	0	0	0
Povalibacter	0.000700625	0	0.000250588	0.000523797	0.00209872	0.0011903	0	0.000512038	0.000357029
Pradoshia	8.79142e-05	2.70742e-05	0.0001806	0	0.000200645	0.000164809	0	0.00086483	0.000136533
Pragia	0.187921	0.347212	0.388089	0.430682	0.224515	0.308881	0.178104	0.208218	0.355148
Prauserella	0	0	0	0	0.00100414	0	0	0	0.000847685
Prevotella	0.3871	0.385901	0.335868	0.401598	0.354064	0.517779	0.463596	0.304844	0.40113
Prevotellamassilia	0.00040004	0.000846652	0.00109238	0.00161381	0.00184003	0.00173	0.000829754	0.00109177	0.00119005
Pricia	0.00263357	0.00397514	0.000403118	0.0040432	0.00310317	0.00737664	0.00576188	0.00419792	0.00303389
Priestia	0.0143584	0.0140718	0.0184567	0.0180617	0.0204911	0.0142212	0.0107636	0.0195884	0.00997725
Primorskyibacter	0.000628207	0	0	0	0	0	0.000898622	0	0
Prochlorococcus	0	0	0.000211819	0	0.000221753	0	0	0	0.00063053
Prochlorothrix	0.0007986	0	0.000292458	0	0.000322789	0	0	0.000632697	0.000222707
Prolixibacter	0.000564172	0.00434519	0.00168075	0.000971418	0.00110808	0.00101279	0.0018546	0.00628293	0.00190182
Promicromonospora	4.52471e-05	0.000143263	0	0.00115554	0.0028063	0.000634021	0.000525032	0.00103728	0.000471336
Propionibacterium	0	0	0.000434509	0.000920635	0.000127687	1.62317e-05	0.000195073	0.000323024	1.00852e-05
Propionicicella	0.000206644	0	0.000682236	0	0.000217671	0	0	0	0
Propioniciclava	0.00314306	0.00432596	0.00394466	0.00412494	0.00621583	0.00704917	0.0184485	0.00833487	0.00766663
Propionicimonas	0.00148681	0.00152808	0.000716217	0.000546729	0.00196358	0.00231512	0.00121113	0.00430323	0.00190654
Propionigenium	0.0031281	0.00403407	0.00162409	0.000261353	0.00252117	0.00347972	0.00274342	0.00156632	0.000390108
Propionimicrobium	0.000125868	0.000232574	0	0	0	0	0.000486131	0.00035043	7.33035e-05
Propionispira	0.00552658	0.00686174	0.00451849	0.00454017	0.0039822	0.00752702	0.00650544	0.0073394	0.00253094
Propionispora	0.0313405	0.034771	0.0461462	0.0715693	0.0494077	0.0589246	0.0314892	0.043251	0.0391463
Propionivibrio	0.00255858	0.00315382	0.00387256	0.00876906	0.00693087	0.000869407	0.00215363	0.00336633	0.00495635
Prosthecobacter	0.00259532	0.000175332	0.000976694	0.000246675	0.000498003	0.000454508	7.80327e-05	0.00177578	0.00131947
Prosthecochloris	0.000749439	0.0012279	0.00110927	0.00088249	0.00365859	0.00292864	0.00196281	0.00600434	0.000730214
Prosthecomicrobium	0.000276231	0.000326456	0.00227125	0.000441746	0.000866082	0.000163944	0.000304115	0.000464679	0.000257655
Proteiniborus	0.0146428	0.0195957	0.0157266	0.013429	0.0331564	0.0168349	0.0189777	0.0364829	0.0208521
Proteiniclasticum	0.0144417	0.0107179	0.0171706	0.0242739	0.027804	0.0204444	0.012953	0.0239244	0.0106846
Proteiniphilum	0.193966	0.234454	0.197235	0.163108	0.177444	0.243039	0.224801	0.174943	0.247691
Proteinivorax	0.00317075	0.00402088	0.00484074	0.00424549	0.00932357	0.00240338	0.0069605	0.00605477	0.0100218
Proteocatella	0.00660231	0.00923521	0.00600166	0.0105888	0.00764796	0.00838975	0.00566011	0.00998399	0.00468847
Proteus	0.00552009	0.0127476	0.00982998	0.0148543	0.0037919	0.00878508	0.00748029	0.0107261	0.00879077
Provencibacterium	0.000280016	0	0	0	0.000245798	0	0	0.000259865	0
Providencia	0.00560998	0.0116283	0.017643	0.00654024	0.010306	0.00706888	0.00584413	0.0130771	0.0111168
Pseudacidobacterium	0.000424542	0.00162494	0	0.00354674	0.0021721	0	0	0.000202624	0.00134219
Pseudactinotalea	0.00022385	0	0	0.000895552	0.00108965	0	0	0.00027447	0.000105345
Pseudalkalibacillus	8.61293e-05	0.000266571	0.000193363	0.000589199	0.000163305	0.00104475	0.000321563	0.000395232	0.000250802
Pseudaminobacter	0	0	0	0	8.2316e-05	0.000292994	0	0.000696215	0
Pseudanabaena	0.0188444	0.0081485	0.000400072	0.000220514	0.000528976	0.000649285	0.000536681	0.00160677	0.000167663
Pseudarcicella	0.000107333	0.000247908	9.44962e-05	0.000142655	0.000339181	0	0.000207273	0.000179296	0
Pseudarthrobacter	0.00133099	0	0.000234125	0	7.00299e-05	0.000484858	0	0.000516234	0.000309747
Pseudazoarcus	0	0	0	0.0015707	0.000636256	0	0	0	6.11782e-05
Pseudescherichia	0	0	0.0603113	0.0055254	0.0442868	0.00220411	0	0	0.0266279
Pseudidiomarina	0.00135288	0.00131441	0.0048181	0.00617154	0.00591175	0.00279799	0.00132595	0.00877733	0.00686232
Pseudoalteromonas	0.00386987	0.00179611	0.00401526	0.00373094	0.00835778	0.00362801	0.00284697	0.0067797	0.00655285
Pseudobacter	0.00067654	0.000206913	0.00013145	0.000396885	0.000157274	0.000559799	0	0.000823511	0.000260862
Pseudobacteroides	0.0181265	0.0187626	0.0153596	0.0113395	0.01877	0.0247919	0.0244337	0.0276533	0.0134024
Pseudobdellovibrio	0	0	0	0.000669159	0.000331461	0	0	0	0.000293214
Pseudobutyrivibrio	0.00938665	0.00530188	0.00457055	0.00416504	0.00403221	0.00531367	0.00895024	0.0162891	0.00473909
Pseudochelatococcus	0.000220511	0	0	0	9.29111e-05	0	0	0.000294685	0
Pseudochryseolinea	0	0	0	0	0	0	0	0.000677169	0
Pseudocitrobacter	0	0	0.000322323	0	0.000128548	0	7.85553e-05	0.000135905	0.00035536
Pseudoclavibacter	0.00154156	0.00217966	0.000318045	0.00748612	0.00316421	0.000138149	0.00225191	0.000968099	0.0021699
Pseudodesulfovibrio	0.0189405	0.0112199	0.0188014	0.021258	0.0173035	0.0139429	0.0141726	0.0535694	0.0339764
Pseudoduganella	0.00263743	0.000727168	6.45163e-05	0.00177606	0.00105177	0.000133487	0.00339545	0.000935778	0.0004282
Pseudoflavonifractor	0.171838	0.240692	0.205683	0.329415	0.273127	0.307073	0.196588	0.276349	0.194025
Pseudofrankia	0.000778125	0.000215752	0.000334642	0	0.000350104	0.00046035	0	0.00102847	0.00015867
Pseudofulvimonas	0.000285839	0.000264081	0.000125827	0	0.000150546	0	0.000183996	0.000159161	0
Pseudogracilibacillus	0.000951757	0.000728321	0.000332084	0.000298602	0.000801379	5.26466e-05	0.00096446	0.00168491	0.00130134
Pseudogulbenkiania	0.00636543	0.00424333	0.00330199	0.0046028	0.0108118	0	0.000107012	0.0161565	0.00263417
Pseudohalioglobus	0	0	0	0	0.000999481	0	0	0	0.000621669
Pseudoleptotrichia	0.000389345	0.000910042	0.00038249	0.000344983	0.000674913	0.00115246	0.000386928	0.000560784	0.000658777
Pseudomarimonas	0.0001303	0.000240763	0	0	0.000320256	0	0	0.000386954	0
Pseudomonas	0.0762555	0.051698	0.100657	0.135389	0.077838	0.0796096	0.0410129	0.0995998	0.0779594
Pseudoneobacillus	6.75039e-05	6.23657e-05	0.000237723	4.48594e-05	0.000195542	6.32734e-05	0	0.000808135	0.00017691
Pseudonocardia	0.000534627	0.00129155	0.000596565	0.00163535	0.00421684	0.000759687	0.000855545	0.00276454	0.00102345
Pseudooceanicola	0.00132094	0.000251589	0.00163268	0.0046441	0.0043047	0.000377977	0	0.00188998	0.00133451
Pseudopedobacter	0.000627206	0.00152918	0.00639213	0.00292633	0.00546976	0.00359356	0.00177767	0.00259449	0.0178151
Pseudoramibacter	0.0203535	0.0213088	0.0205485	0.0390331	0.0428099	0.0318079	0.0218545	0.0320522	0.0252078
Pseudorhodobacter	0.000476539	0.000385233	0.00031466	0	0.000752952	0.000558343	0	0.000530696	0.000277529
Pseudorhodoferax	0	0	0	0.00108186	0.000414421	0	0	0	0.000189622
Pseudoroseomonas	0.00100005	0.000235462	7.01189e-06	7.40981e-05	0.000461417	0	0.00141734	0.000891388	0.000156131
Pseudoruminococcus	0.000550753	0.000365845	0.000465779	0.000384284	0.000471822	0.00106048	0.000525981	0.000877064	0.000431948
Pseudoscardovia	0.00098985	0	0.000108933	0	0	0	0	0.00172241	0
Pseudotenacibaculum	0.000123161	0	0.000542156	0	0	0	0	0	0
Pseudothauera	0.000340699	6.99479e-05	0	0.00237934	0.00101935	0	9.7471e-05	0.00050589	0.000433926
[truncated: 608 more rows]

## Sheet: Species
Supplementary Table S4. Relative abundance table of bactetrial composition in species levels
Species	F(MX)_1	F(MX)_2	F(MX)_3	F(FO)_1	F(FO)_2	F(FO)_3	M_1	M_2	M_3
Abiotrophia defectiva	0.0010336	0	0	0	0	0.00041521	9.50476e-05	8.22188e-05	0
Absicoccus porci	0.00209645	0.00211836	0.00157443	0.000775929	0.00430528	0.00668673	0.00322374	0.00827019	0.00183412
Absiella sp. AM29-15	0.00250896	0.00209604	0.00121382	0.00345405	0.0030068	0.00229352	0.00507621	0.00121088	0.00138514
Abyssisolibacter fermentans	0.00206039	0.00167654	0.0045743	0.0028403	0.00602422	0.00468599	0.00632674	0.00537935	0.0028527
Acanthopleuribacter pedis	0.000288401	0.000269615	0.000393101	0.000381777	0.000755663	0.000599196	0.000380362	0.000512939	0.000512088
Acaryochloris sp. CCMEE 5410	0.000517117	0	0	0	0	0	0.000412126	0	0.000172092
Accumulibacter sp.	0.00286662	0.000856853	0	0.00978847	0.00262573	0	0	0.000299128	0.00125732
Acetanaerobacterium elongatum	0.0931422	0.150989	0.14372	0.20439	0.176426	0.171188	0.0990077	0.158909	0.111837
Acetanaerobacterium sp. MSJ-12	4.12013e-05	0.000342587	0	0	0	0	0.000318258	9.17673e-05	0
Acetatifactor aquisgranensis	0.00365971	0.00256533	0.00400805	0.00237887	0.00165774	0.00425081	0.0049572	0.00375459	0.00168802
Acetatifactor muris	0.00840207	0.00902995	0.0113473	0.0150851	0.0183968	0.0169485	0.00925939	0.0166206	0.0112837
Aceticella autotrophica	0.000875838	0.000636804	0.000929491	0.000647394	0.000768623	0.000400489	0.000167464	0.000415576	0.000587929
Acetitomaculum ruminis	0.00620231	0.00242427	0.00508907	0.00564469	0.00482912	0.00423558	0.00678198	0.00797144	0.00348335
Acetivibrio cellulolyticus	0.00814605	0.0321681	0.00958746	0.0160701	0.0091084	0.0144496	0.018287	0.0118809	0.00962618
Acetivibrio clariflavus	0.0102892	0.0122202	0.0133436	0.0148981	0.0235269	0.0153966	0.00970185	0.0159284	0.0153215
Acetivibrio ethanolgignens	0.0260286	0.0200165	0.0345699	0.00821335	0.0114911	0.0292751	0.020341	0.0269494	0.0205633
Acetivibrio mesophilus	0.0063331	0.00827378	0.00939437	0.019228	0.0157496	0.0192091	0.00746437	0.0123021	0.012293
Acetivibrio saccincola	0.0070068	0.0129727	0.00957834	0.00775281	0.00748393	0.00739772	0.00407769	0.00720373	0.00497074
Acetivibrio sp.	0.00467532	0.0012819	0.00275407	0.0013362	0.00234935	0.00113708	0.00516465	0.00315149	0.00165208
Acetivibrio sp. MSJd-27	0.0193889	0.0209768	0.0249765	0.0349231	0.0385807	0.0344902	0.0234977	0.0323985	0.0242132
Acetivibrio straminisolvens	0.00486638	0.00556181	0.0103454	0.0107227	0.00984672	0.0104638	0.00580734	0.0142968	0.0113633
Acetivibrio thermocellus	0.00194359	0.0027876	0.00380391	0.0028516	0.00419672	0.00519883	0.00273512	0.00506557	0.00315377
Acetoanaerobium noterae	0.00711968	0.00763857	0.0080362	0.00201785	0.0226926	0.0141102	0.0105086	0.0189908	0.00385098
Acetoanaerobium pronyense	0.00676912	0.0055382	0.00512007	0.0123201	0.00563777	0.0102607	0.00697567	0.00497124	0.00332377
Acetoanaerobium sticklandii	0	0	0.00097793	0	0	0	0	0	0
Acetobacter lambici	0	0	0	0.0016408	0.000509619	0	0	0	0.00023318
Acetobacter orientalis	0.000198337	4.58101e-05	0	0	0.000235035	0	6.38353e-05	0.000331316	0.000115508
Acetobacter sacchari	0.000303704	0	0.000687552	0.00230657	0.00114253	0	0	0.000338218	0.00151605
Acetobacteraceae bacterium SCN 69-10	5.52454e-06	0	0.00232977	0.00107202	0.000826347	0	0	0	0.00385446
Acetobacterium bakii	0.00967837	0.0179446	0.0137599	0.0232574	0.0122005	0.0224553	0.0100922	0.0215255	0.0104708
Acetobacterium dehalogenans	0.00589423	0.0131983	0.00775223	0.0209467	0.00558008	0.0109848	0.00467198	0.0076131	0.00407526
Acetobacterium fimetarium	0.00280458	0.00347929	0.00698825	0.00456185	0.00762949	0.0100386	0.00434745	0.0117931	0.00361622
Acetobacterium malicum	0.00258881	0.000733657	0.001976	0.00718378	0.00311491	0.00127273	0.00035486	0.00523668	0.000751066
Acetobacterium paludosum	0.00260598	0.0053421	0.00359021	0.00496281	0.00402296	0.00468651	0.00528297	0.00611325	0.00144998
Acetobacterium sp.	0.00463961	0.00484144	0.00502504	0.00810121	0.00691491	0.00246748	0.00155503	0.0075234	0.0050404
Acetobacterium sp. K1/6	0.000445727	0.000582918	6.69976e-05	0.000384341	0	0.00111988	0.000999135	0.000790267	0.000869287
Acetobacterium sp. MES1	0.000731317	0.00165075	0	2.02739e-06	7.6224e-05	1.4298e-06	0.00102544	0.00127513	0.0012657
Acetobacterium sp. UBA5834	0.000338541	0.00162902	2.48377e-05	0.000599935	0.000222879	0.00148085	0.000326881	0.000361305	0.000328602
Acetobacterium tundrae	0.00557531	0.00183558	0.00877962	0.00344439	0.00683304	0.00786949	0.00367023	0.00470743	0.00911396
Acetobacterium wieringae	0.013407	0.0175389	0.00635189	0.00301736	0.0118532	0.0172586	0.0135146	0.0118181	0.00397449
Acetobacterium woodii	0.00172097	0.0023294	0.00214375	0.00558076	0.00204111	0.00391388	0.00190628	0.00569918	0.00232194
Acetobacteroides hydrogenigenes	0.00368933	0.00215465	0.00113037	0.000802498	0.00748697	9.7983e-05	0.00523958	0.0117813	0.00347525
Acetohalobium arabaticum	0.000335488	3.25175e-05	0.000464807	0	0.000779355	0	9.06249e-05	0.000590443	0.000185786
Acetomicrobium flavidum	0.00045704	0	0	0	6.87753e-05	0.000489596	0	0	0
Acetomicrobium hydrogeniformans	0.00229434	0.00116531	0.00282112	0.00275854	0.00640181	0.001873	0.00274144	0.00276629	0.00499977
Acetomicrobium mobile	0.000499244	0.000258373	0.000555076	0.0010837	0.000677321	0.00101902	0.000787285	0.00160252	0.000914727
Acetomicrobium sp.	0.000417593	0	0.000494781	0	0	0	0.000268806	0	0
Acetomicrobium sp. S15 = DSM 107314	7.66518e-05	7.08172e-05	0.000830018	0	0.00100322	0.000419285	0.000197365	0.000330111	8.92816e-05
Acetomicrobium sp. UBA5826	0.000185597	0.000228626	0.00103487	0	0.000130334	0	0	0.000482274	7.2059e-05
Acetonema longum	0.0690009	0.0954911	0.0881845	0.147724	0.109949	0.137102	0.0671216	0.106164	0.0852586
Acetothermia bacterium 64_32	0.000148753	0.000103073	0.000130962	0.000197706	7.83452e-05	0.00013943	0.000191506	0.000207072	0.000259894
Acholeplasma equifetale	0.00149972	0.000172806	0.00145478	0.000839862	0.00178606	0.000465628	0.00116191	0.00169555	0.000968708
Acholeplasma equirhinis	0.00125978	0.00473927	0.00170319	0.00233924	0.00263081	0.00601465	0.000920214	0.00165129	0.00164055
Acholeplasma hippikon	0.00203478	0.00466898	0.0053257	0.00242278	0.00596809	0.00760255	0.00710885	0.00114161	0.00451128
Acholeplasma laidlawii	0.0010698	8.69774e-05	0.00104008	0.000439035	0.000551081	0.000773887	0.000328209	0.000827557	6.55282e-05
Acholeplasma oculi	0.0004501	0.000388117	0.000396269	0.00103692	0.0044251	0.0012938	0.000386309	0.00150375	0.00108348
Acholeplasma sp.	0.00107154	0.00150483	0.00105217	0.000803487	0.00359184	0.00368515	0.00214329	0.0049784	0.0018619
Acholeplasmataceae bacterium	0.000697904	0.00250116	0.00208477	0.000882912	0.00190884	0.00149985	0.000663943	0.000479743	0.00123195
Achromatium sp. WMS1	0	0.000365982	0.000139503	0	0	0	0	0	0
Achromobacter anxifer	0.000136563	0.000238318	0.000187025	0	9.59002e-05	5.6891e-05	0.00123793	0.000490045	0.000106043
Achromobacter xylosoxidans	0.000110958	0	0	0	0	0	0	0.00243733	0
Acidaminobacter hydrogenoformans	0.0101019	0.00593939	0.0156366	0.0145789	0.0193534	0.00954898	0.0104239	0.0105776	0.0175456
Acidaminobacter sp.	0.00671606	0.0142172	0.00849907	0.0130256	0.0119477	0.00894577	0.00741473	0.0153711	0.00697289
Acidaminobacter sp. JC074	0.00274031	0.00294951	0.0042736	0.00243386	0.00330573	0.00402772	0.00238215	0.00413446	0.00289472
Acidaminococcus fermentans	0.00976196	0.00893465	0.00919392	0.0128432	0.01311	0.0260217	0.0137272	0.0115324	0.00727284
Acidaminococcus hominis	0.00074423	0.000557339	0.00226668	0.00101455	0.00177109	0.00147686	0.00109341	0.00119998	0.00146719
Acidaminococcus massiliensis	5.2818e-05	0.000390381	0.000641149	0	0.000412248	5.26281e-05	0.000101998	0.000121348	0.000584448
Acidaminococcus sp. CAG:917	0.00179001	0.00112674	0.00127151	0.000804434	0.00104444	0.000529879	0.000523496	0.00243834	0.000880219
Acidaminococcus timonensis	0.00050814	0.00128692	4.66548e-05	0	7.57561e-05	0.000141919	6.82232e-05	0.00276	0.000127857
Acidibrevibacterium fodinaquatile	0.000900279	0	0	0	0	0	0	0	0
Acidicapsa acidisoli	6.54335e-05	0	7.68104e-05	0	9.19e-05	0	0	0.000437218	0.00010162
Acididesulfobacillus acetoxydans	0.00227267	0.00227809	0.00343111	0.00311834	0.00608581	0.00518532	0.00434022	0.00906129	0.00309597
Acidilutibacter cellobiosedens	0.000277913	0	0	0	0	0	0	0.00122644	0
Acidimicrobiaceae bacterium	0.0001447	0.00019098	0.000206258	3.66324e-05	0.000312102	0.000155008	0.000212902	0.000230207	0.00019262
Acidimicrobiales bacterium	0	0	6.09574e-05	0	0.000351455	0.000146354	0.000178276	0.00107537	0.000252226
Acidimicrobiia bacterium	0.00012405	0	0.0015787	0.00017261	0.000413787	0.000155034	0.000346024	0.000322345	0.000264898
Acidimicrobium ferrooxidans	9.52796e-05	8.80271e-05	2.09711e-05	0	0.000250909	0	3.0666e-05	0.000716226	0
Acidiphilium sp. CAG:727	0.00226464	0.000650622	0.00191023	0.000303816	0.000843904	0	0.000302113	0.00200281	0.00055971
Acidipila rosea	0.000153318	0	0.000467713	0.000108627	0.000193707	0.000114913	0.000447565	0.00040991	0.000214364
Acidipropionibacterium acidipropionici	0.000275525	0.00168005	0.000145544	0.000732396	0.000522409	0.00129129	0.000390185	0.000521623	0.000449292
Acidipropionibacterium timonense	0.00226946	0.0010719	0	0	0	0	0	0	0
Acidisoma cellulosilyticum	0.000106833	2.46752e-05	9.40556e-05	0	0.000225066	0.000300411	0.000137537	0.00035692	0.000186653
Acidisoma sp.	0.000122784	0.000170157	0	0	0.000129336	0	0.000158073	0	0.000143015
Acidisphaera sp. L21	0.000764406	0.000706222	0.000448657	0.00169686	0.00175139	0.000318445	0	0.000756691	0.000205372
Aciditerrimonas ferrireducens	0	0.000507362	0	0	0	0	0.000157111	0	0
Acidithiobacillus ferriphilus	0	0	0	0.00181563	0.000636465	0	0	0	0.000122397
Acidithiobacillus sp.	0	0	0	0.00220673	0.000507753	0	0	0	0.000187151
Acidithiobacillus sp. AMEEHan	0	0	0	0.00159765	0.000316552	0	0	0	0.000280026
Acidobacteria bacterium 13_1_40CM_4_58_4	0.000627751	0	0.000276337	0	0	0	0	0.000427223	0
Acidobacteria bacterium OLB17	0.000203497	6.26691e-05	0.000358318	0	0	0	0	0.000151082	0
Acidobacteria bacterium RIFCSPLOWO2_02_FULL_59_13	0.00121416	0.00133678	6.35362e-05	0	0.00038009	0.00331458	0.00230179	0.00121747	0.000214307
Acidobacteria bacterium RIFCSPLOWO2_12_FULL_54_10	0	0	0.000363859	0	0	0	0	0.000460256	8.02307e-05
Acidobacteria bacterium RIFCSPLOWO2_12_FULL_66_21	0.000254667	7.84276e-05	3.73683e-05	0	0	0	0.000382505	0.000354511	9.88762e-05
Acidobacteria bacterium SCN 69-37	9.84984e-05	4.55005e-05	0	0.000261827	0.000311263	9.23255e-05	0	0.000219385	0.000229456
Acidobacteriota bacterium	0.0248291	0.0227485	0.0293425	0.0388303	0.0422189	0.0190791	0.0192203	0.0346877	0.0253354
Acidocella sp.	0.000111204	0	0.000489519	0	0.000234275	0	0	0	0
Acidovorax sp.	0	0.000132466	0.00027771	0.000609806	0.000392679	0	3.69176e-05	0.000223543	0
Acidovorax sp. KKS102	7.7342e-05	0	0	0	0	0	0	0.00149294	0
Acidovorax sp. SUPP1855	0.00101468	0	0	0	0	0	0	0	0
Acinetobacter apis	0.000237699	0.000270285	0.000104635	0.000388829	0.000572992	0	9.41589e-05	0.000432703	0
Acinetobacter baumannii	0	0.000278826	0	0.000160005	0	0.000789896	0.00247348	0.0024298	0.000140223
Acinetobacter courvalinii	0	0.00135745	0	0	5.33688e-05	0	0	0	0
Acinetobacter dispersus	0.000916794	0.00192502	0.00186778	0.00157096	0.00285724	0.00201696	0.00356038	0.00259043	0.00390075
Acinetobacter oleivorans	5.99236e-05	0.000332174	0.000422055	0	0	0.00146037	7.71463e-05	0.000266935	0.000279189
Acinetobacter pittii	0.000137056	0	0.000766831	0.001053	0	0	0	0.000320245	0.00128068
Acinetobacter populi	8.36056e-05	0	7.36066e-05	0	0.000308234	0	0.000107635	0.000186214	4.86906e-05
Acinetobacter rathckeae	2.19185e-05	0	0	0	0	0	0	0.00205039	0
Acinetobacter sp.	0	0	0	0.000828367	0.000422046	0	0	0	0.000233342
Acinetobacter sp. A7.4	0.00480897	0.00100261	0.0120271	0.0234168	0.0098846	0.0463124	0.0120261	0.0141233	0.0176219
Acinetobacter sp. ANC 4470	0	0.000192302	0.000146602	0.000110658	0.000789309	0.00319966	0.00133985	0	0.000727325
Acinetobacter sp. ANC 4648	0.000557008	0.0069871	0.000386787	0.00179344	0.000305761	0.000985372	0.0010706	0.00064652	0.000219308
Acinetobacter sp. B51(2017)	0	0	0	0.00193113	0.000417411	0	0	0	0.000115389
Acinetobacter sp. NIPH 1852	0	0	0	0	0	0	0	0.000734289	0
Acinetobacter sp. TGL-Y2	0.000785324	0	0	0	0	0	0	0	0
Acinetobacter sp. UBA1297	0	0	0	0	0	0	0	0.000886982	0
Actimicrobium antarcticum	0	0	0	0.0014381	0.000455903	0	0	0	6.30152e-05
Actinacidiphila sp. DG2A-62	4.05758e-05	0.00020618	0	0.000808934	0.000683856	7.60657e-05	0	0.000474464	9.45228e-05
Actinoallomurus iriomotensis	0.000295314	0.000272835	0.000714987	0.00127562	0.00101099	0.00138403	0.000332667	0.000246656	0.000515959
Actinoalloteichus hoggarensis	0	0	0	0.00153771	0	0	0	0	0.00013476
Actinobacillus genomosp. 1	0.000169868	8.9679e-05	0.000106823	0	7.66854e-05	0	0.000124966	0.000621568	5.65306e-05
Actinobacillus indolicus	0.000258222	0.000119283	0	0	0.000204	0	0	0.000934593	0.000225576
Actinobacillus succinogenes	3.77663e-05	1.74458e-05	0.00111386	0	0.000735958	0.000389394	2.43103e-05	0	0.000659834
Actinobacteria bacterium ADurb.Bin346	4.07201e-05	0.000225723	0.00046605	0	0.000428929	0	0	4.53477e-05	0.000237147
Actinobacteria bacterium ADurb.BinA094	3.02786e-05	0.000167843	7.99721e-05	0	6.37887e-05	5.67621e-05	0.000233886	0.000539514	3.52676e-05
Actinobacteria bacterium HGW-Actinobacteria-10	0.000158454	0.000246877	0.000555642	0.00109225	0.000729861	0.000297047	0	0.000176462	0.000276843
Actinobacteria bacterium HGW-Actinobacteria-4	0.000844068	0.000294616	0.000481287	0	0.000575837	0	0.000426033	0.000101465	0.000381443
Actinobacteria bacterium HGW-Actinobacteria-5	0.000185884	0	5.45508e-05	0	0.000489506	0	0	6.90028e-05	0.000108256
Actinobacteria bacterium HGW-Actinobacteria-6	0.000477751	0.000392852	0.000135586	0.000648691	0.000609417	0.000934012	0.00130028	0.000961039	0.000249792
Actinobacteria bacterium HGW-Actinobacteria-7	0	0.000279317	0	0	0	0	7.78445e-05	0.000202013	0.000211286
Actinobacteria bacterium HGW-Actinobacteria-9	6.08791e-05	8.43677e-05	0.000187593	0.000323655	0.000384766	0.000228255	0.000235129	0.000101697	0.000319095
Actinobacteria bacterium RBG_13_63_9	0.000371194	0	0	0	0	0	0.000730873	0	0.000203461
Actinobacteria bacterium RBG_16_64_13	0.00030743	0	0.000717279	0	0	0	0.000633263	0	7.1617e-05
Actinobacteria bacterium RBG_16_70_17	6.40398e-05	0	0	0	0.000134914	0	0.000824455	0	0
Actinobaculum sp. 352	0.0118702	0.0171768	0.0164848	0.0209382	0.0329137	0.015974	0.0124257	0.0252015	0.0115594
Actinocorallia libanotica	0	0	0.000318788	0	0.000326927	0	0	0	0.000120501
Actinocorallia populi	0.000603064	0.000503329	0.000707275	0.00202798	0.0011648	0.000899832	0.000942343	0.00117573	0.000927674
Actinokineospora auranticolor	0.000624336	0.00209474	0.00231438	0.00690043	0.00269983	0.00264883	0.00122682	0.00146376	0.00229644
Actinomadura craniellae	0.000163295	0	0	0.000217034	0	0	0	0.000272779	0.000190201
Actinomadura graeca	0.00119514	0.000140559	0	0	0	0.000142605	0.000195867	0.000322062	8.86039e-05
Actinomadura hibisca	0.000132234	0.000346144	3.88063e-05	0	4.643e-05	0	0.000170239	0	0.000308044
Actinomadura physcomitrii	0.000790254	0.00143981	0.00130259	0.000550035	0.000580086	0.000390327	0.000751931	0.000807372	0.000128457
Actinomadura sp. CNU-125	0.00012808	0.000150602	7.17573e-05	0.000185705	0.000282093	0.000742144	0.000119921	0.000181536	0.000108497
Actinomyces massiliensis	0	0	0	0	0.000907244	0	0	0	0.000729598
Actinomyces minihominis	0.000110134	0	0.00041209	0	0	0	0.000177235	0.000429277	6.41405e-05
Actinomyces naeslundii	0	0	0	0.000101975	0.000767783	0	0	0.000341778	0
Actinomyces oricola	0.000132089	0	0.00035517	0.000721242	0.000278274	0	0	0	0.000384632
Actinomyces ruminis	0	0	9.95609e-05	0	0.00035736	0.000529993	0	0.000125937	0
Actinomyces sp.	7.67252e-05	0.000212655	0.000424157	0	0.000155692	0	0.000197554	0.000371926	0.000789805
Actinomyces sp. B33	0.000393771	0.00189372	0	0	0.000208478	0	0	0.000136078	0.000124684
Actinomyces sp. Chiba101	0.000125671	3.87016e-05	0	0.000445407	0.000573631	0.000235589	5.39298e-05	0.000443182	0
Actinomycetaceae bacterium MB13-C1-2	0.000388127	0.00233829	0.000702363	0	0.00107665	6.532e-05	5.96313e-05	0.000228098	0.000406015
Actinomycetales bacterium	0.000266774	0.000425718	0.000683254	0.000838068	0.00111127	0.00120481	0.000374671	0.000297092	0.000423723
Actinomycetospora endophytica	0	0.000187058	0	0.000538199	0.00063982	0.00018978	0	0.000394588	0
Actinomycetota bacterium	0.0104029	0.00762857	0.00825803	0.0142507	0.0173238	0.0144305	0.0104642	0.0185817	0.0088838
Actinophytocola sp.	0.000802356	0.000621075	0.000400928	0.000461148	0.00117258	0.000338771	5.58358e-05	0.00123969	0.000858784
Actinophytocola xinjiangensis	6.3785e-05	0.000854483	0	0	0.000100783	0	0	7.10339e-05	0
Actinoplanes cyaneus	0	0.00020425	0.000259517	0.000391778	0	0	0.000189746	0.000164135	0
Actinoplanes regularis	0	6.91642e-05	0	9.94992e-05	0.000985716	0	9.63788e-05	0.000291796	0
Actinoplanes sp. NBRC 103695	0.000159823	0	0.00233162	0	0.000476995	0.000299613	6.85858e-05	0.000118657	0.000124104
Actinoplanes subtropicus	0	8.91608e-05	8.49648e-05	0	8.13252e-05	0.000398018	0.000496975	4.29897e-05	0.00102291
Actinopolymorpha pittospori	9.2584e-05	0.000264515	8.15112e-05	0	0.000504932	0.000607472	0.000498805	0.000955023	0.000615983
Actinorhabdospora filicis	0.00988186	0.0113123	0.00597296	0.00207327	0.00372573	0.00811697	0.00700411	0.00135453	0.00502051
Actinotalea caeni	0	0.000100237	0	0	0.00079999	0.000203391	0	0.000120825	0.000126372
Actinotalea fermentans	0.00126065	0.00161685	0.000575685	0.00184068	0.00495108	0.00127389	0.012832	0.00512766	0.00195258
Actinotalea ferrariae	0.00011734	0.000127025	0	0.000795165	0.00157632	0.000158613	2.72317e-05	0.000719828	0.000129347
Actinotalea soli	0.000156942	0.000214089	0	0.000834361	0.000910536	0	9.94429e-05	8.60207e-05	0
Actinotalea solisilvae	0	0	0	0.000612434	0.00048538	0	9.88714e-05	0.000299342	0
Actinotalea sp.	0.000224304	6.88369e-05	3.01018e-05	0.00120985	0.00213954	0.000317876	5.1905e-05	0.000912281	0.000268872
Actinotalea sp. C106	5.56018e-05	0.000154109	0	0.0001478	0.00046855	0.000312703	0	0.000247683	6.47632e-05
Actinotalea sp. K2	9.22644e-05	6.21173e-05	0	0.00114931	0.00152191	0.000189064	0	0.000888129	0.000156627
Actinotalea sp. M2MS4P-6	5.25929e-05	9.71553e-05	0.000148668	0.000946829	0.00142041	0.000715698	0.000135384	0.00106839	0.000353595
Actinotalea sp. Marseille-Q4924	0	0.000117954	0	0	0.000201726	0.000239341	8.21829e-05	0.000284362	0.000148708
Actinotalea subterranea	0.000156823	0.000171318	6.54205e-06	0.00111456	0.00263996	0.00034971	8.60978e-05	0.00119279	0.000361494
Actinotignum urinale	0	0.000138977	0.000264873	0	0.000396136	0	0	0	8.76065e-05
Actomonas aquatica	0.000152865	0.0019066	0.000302812	0.00121903	0.000523322	0.0018627	0.000787201	0.000383034	0.000222566
Acutalibacter caecimuris	0.0140164	0.00854402	0.0124483	0.0177302	0.0136071	0.0233804	0.0218404	0.0140319	0.0124667
Acutalibacter intestini	0.00801948	0.00876652	0.00846169	0.0159255	0.0155264	0.0116239	0.0118383	0.0167088	0.0116753
Acutalibacter muris	0.013186	0.0136976	0.0166782	0.0247818	0.0323653	0.0303955	0.00839076	0.0204248	0.0185988
Acutalibacter sp.	0.00930386	0.0100653	0.010088	0.0103411	0.0159921	0.0117241	0.00601657	0.0155103	0.0116728
Acutalibacter sp. 1XD8-33	0.00403479	0.0067817	0.00690405	0.00323486	0.00665263	0.00515959	0.00641653	0.00885018	0.00608826
Acutalibacter sp. 1XD8-36	0.00718273	0.0158126	0.00731243	0.0202787	0.0079434	0.013004	0.00647145	0.0154908	0.00652355
Acutalibacter sp. JLR.KK004	0.00117312	0.00190841	0.00189515	0.000472726	0.000418443	0.00096068	0.00508931	0.0014343	0.000925318
Acutalibacter sp. LFL-21	0.00615244	0.0145785	0.0103459	0.0161901	0.0119991	0.00754755	0.00684683	0.0128529	0.00764771
Acuticoccus kalidii	3.53673e-05	0.000163376	0	0	3.72546e-05	0.000298357	0	0.000846813	8.23896e-05
Acuticoccus kandeliae	0	0	0.000762091	0	0	0	0	0	0
Acuticoccus mangrovi	0.000293155	0	0	0	0.000625601	0.000278344	0	0.000822523	0
Acuticoccus sediminis	0.000237681	0	0	0	0.000166909	0	0	0	9.22812e-05
Acuticoccus sp. I52.16.1	0	0	0.000810588	0	0	0	0	0	0
Adhaeretor mobilis	0.000387243	0	0	0	0	0	0.000807162	0	0.000257742
Adhaeribacter aerolatus	0.00164487	0.000159453	0.00233995	0.00318402	0.00147018	0.00259875	6.55742e-05	0.00124391	0.000523882
Adhaeribacter aquaticus	0.000911112	0.0009041	0.000522879	0.000710423	0.00018768	8.35032e-05	0.000305842	0.000214956	0
Adhaeribacter arboris	0.000189322	0	0	0	0.000856374	0.000798556	0	0.000316256	0.00112251
Adhaeribacter radiodurans	4.58683e-05	8.47538e-05	8.07651e-05	0.000121926	0	0.000343949	0	5.1081e-05	0.000160278
Adhaeribacter rhizoryzae	0.000891174	0.000681828	0	0	0	0	0.000920757	0.0004192	0
Adhaeribacter soli	0	0	0	0	0	0	0.00131802	0.000360039	0
Adhaeribacter swui	0.000831287	0	0	0.000272193	0.000323587	0	0	0.000114035	0
Adlercreutzia agrestimuris	0.00206543	0.00102206	0.00347179	0.00367725	0.0034334	0.00253907	0.00269462	0.00702301	0.00337125
Adlercreutzia aquisgranensis	0.00168278	0.00169825	0.00764236	0.00327527	0.00496247	0.00193139	0.00254111	0.00349265	0.00402686
Adlercreutzia caecimuris	0.00166515	0.0011272	0.00423101	0.00386332	0.00252466	0.00209122	0.00139614	0.00446713	0.00338327
Adlercreutzia equolifaciens	0.00930929	0.010634	0.0106766	0.0172557	0.0151557	0.00987972	0.00845048	0.0101986	0.00775877
Adlercreutzia faecimuris	0.00301783	0.00179704	0.00505298	0.00488169	0.00497248	0.00396541	0.0037021	0.00635419	0.00544219
Adlercreutzia mucosicola	0.00145292	0.000722623	0.00406576	0.00339189	0.00348064	0.00231746	0.000898611	0.00169877	0.00358511
Adlercreutzia murintestinalis	0.00358037	0.00225593	0.00240554	0.00300462	0.00421516	0.0018239	0.0019501	0.00596386	0.00229971
Adlercreutzia muris	0.000780457	0.00028744	0.000892427	0.000993838	0.00147848	0.00134879	0.000810725	0.00117022	0.000871964
Adlercreutzia rubneri	0.000293692	9.04454e-05	0.000344755	0	0	0	0	0	0
Adlercreutzia sp. R25	0.00144498	0.000574243	0.00234709	0.00175374	0.0018666	0.00106205	0.00152601	0.00173909	0.000906278
Adlercreutzia sp. R7	0.00204853	0.00156657	0.00269165	0.00314047	0.00321849	0.00271156	0.00165891	0.0046316	0.00290033
Adlercreutzia sp. ZJ138	0.000285861	0.000230985	0.000940628	0.00193215	0.00100826	0.000508718	0.000316924	0.000972377	0.000812493
Adlercreutzia sp. ZJ141	0.000323013	0.000175702	0.000879591	0.0019341	0.000838913	0.000441839	0.000462576	0.001551	0.000880726
Adlercreutzia sp. ZJ154	0.000469193	0.00100004	0.00156278	0.00126919	0.000844559	0.000506347	0.000173377	0.00100423	0.000780103
Adlercreutzia sp. ZJ242	0.000386804	0.000694404	0.000736278	0.000547752	0.00104247	0.000639876	0.000673514	0.00124957	0.000793042
Adlercreutzia sp. ZJ304	0.000607277	0	0.000302523	0	0.000132793	0.000214723	8.11492e-05	0.000127557	0.000346956
Adlercreutzia sp. ZJ473	0.000463964	0.00029742	0.000623076	0.00106649	0.00105843	0.000384733	0.000213464	0.00100994	0.000986896
Aedoeadaptatus coli	0.000200111	0.000184879	0	0	0.000421578	0	0	0.000148568	0
Aedoeadaptatus coxii	0.000128903	0.000119091	0.000113487	0.000342648	0.000135782	0	0	0.000143552	0.000300285
Aedoeadaptatus ivorii	0.000562432	0.000375282	0.000770259	0.000581406	0.00055953	0.00029288	0.00018102	0.000608951	0.000800681
Aedoeadaptatus nemausensis	0.000102977	0.00145562	4.83526e-05	0	9.40089e-05	0.000141567	0.00115183	0.000741595	0.000119944
Aedoeadaptatus urinae	0	0	0.00012673	0	0	0	0	0.000320609	0.000251495
Aeoliella mucimassa	0.000424756	0	0.000178075	0	0.000871611	0	0	0.000416715	0.000830859
Aeoliella straminimaris	0.000198644	6.88214e-05	0.000633965	6.60041e-05	2.61555e-05	0	0.000143852	0.000345655	0.000144609
Aequitasia blattaphilus	0.0478075	0.0717955	0.0523841	0.0822138	0.0527114	0.0662622	0.0492313	0.0785768	0.0413195
Aequorivita aquimaris	0	0.00152823	0	0	0	0	0	0	0
Aequorivita capsosiphonis	0.000111204	0	0	0	0.000234275	0.00208469	0	0.000619206	0.00019429
Aequorivita sp. 609	0.000220673	0.00047571	0	0	0	0	0.000757591	0.000901088	0
Aeribacillus sp. FSL K6-1121	0	0	0	0	0	0	0.0014746	0	0
Aeriscardovia aeriphila	6.43482e-05	0	0	0.000513147	0.000440582	0.000241262	8.28425e-05	0.000394135	7.49507e-05
Aerococcaceae bacterium zg-1292	0	0	0.000553396	0	0.000147136	0	0.00127509	0	0
Aerococcus kribbianus	0.000356559	0.00065985	0.00043306	0.000261185	0.000207	0.000276298	0	0.000498943	0.000143234
Aerococcus sp. 1KP-2016	0.000475317	0.000241943	0.000217282	0.000232038	0.000528713	0.000663002	0.000430113	0.000757353	0.000234007
Aerococcus urinaehominis	0.000251038	0.000104496	0	0	0	0	0.000621518	0.000872497	0.00117925
Aerococcus viridans	0.000270928	0.000420444	0.00100807	0.000576643	0.00141227	0.000732009	0.000390991	0.000361851	0.000227407
Aeromicrobium sp. IC_218	0	0	0	0.00256292	0	0	0	0	0
Aeromonas allosaccharophila	0	0	0.000858166	0	4.36918e-05	0	0	0	0
Aeromonas cavernicola	0	0.00040478	0	0	0	0	0	0.000325281	0
Aeromonas caviae	0	0	0	0.00151035	0.000498757	0	0	0	0.000183836
Aeromonas hydrophila	0.00010039	1.5458e-05	0.00103114	0	0.00059923	0.000439124	0	0	0.000896468
Aeromonas jandaei	0.00807195	0.00385389	0	0	0	0	0	0	0
Aeromonas sp. RU39B	7.27566e-05	0	0	0	0	0	0	0.00149896	0
Aestuariibaculum marinum	0.000389748	0	9.70482e-05	0.000209297	8.29384e-06	0.00101847	0.000359852	0.000648868	0.00127936
Aestuariibaculum suncheonense	0	0.000117393	0	0	0	0	0	0.000424515	0.000518003
Aestuariicella albida	0	0	0	0.00105046	0.000416268	0	0	0	0.000204575
Aestuariivirga sp.	5.22808e-05	9.66026e-05	0.000303785	0.00044471	0.000253324	0.00023522	0.000201921	0.000430844	0.000389728
Aestuariivirga sp. YIM B02566	0.000186213	0.000344077	0.000398145	0.000494987	0.000308234	0.00244359	0.000410969	0.000414749	0.000309849
Aestuariivita sp.	0	0	0	0	0	0	0.00142179	0	0
Aestuariivivens insulae	0	0.000208075	0	0	0	0.000281472	0	8.36044e-05	0
Aestuariivivens sediminicola	0	0	0	0	0.000993602	0	0	0	0.000384541
Affinibrenneria salicis	0.000257393	0.00210991	0	0	0	0	0.000191547	0.000934531	0
Afifella sp. H1R	0.000117048	0	0.000618295	0	0.000184941	0	0	0	0.000136334
Afipia carboxidovorans	0.000931026	0	0	0	0	0	0.000913188	0.0010003	0.000284895
Agarivorans sp. OAG1	0.000302884	0	0	0	0	0	0	0.0010601	0
Agathobacter rectalis	0.00457788	0.00333678	0.00236456	0.00233153	0.00231205	0.00295337	0.00774094	0.00713657	0.00230378
Agathobacter ruminis	5.34519e-05	6.1729e-05	0.001025	0	0.000856995	0.000150306	0	0.00126179	0.000939311
Agathobacter sp.	0.00122351	0.00882736	0.000738071	0.00418462	0.000927233	0.00140334	0.00167936	0.00368126	0.00147167
Agathobaculum butyriciproducens	0.00368723	0.0024565	0.00160357	0.00388877	0.00246128	0.00202564	0.00227188	0.00240909	0.00213992
Agathobaculum desmolans	0.0207731	0.00940927	0.0159092	0.0169636	0.0194682	0.0169513	0.00861124	0.0149904	0.0134316
Agathobaculum faecis	0.00254071	0.00194737	0.00173902	0.00146726	0.00307049	0.0013519	0.000717923	0.0027142	0.00180208
Agathobaculum hominis	0.000125572	0.000145017	0.000248747	0	0.000496023	0.000176554	4.04157e-05	0.000384568	0.000146262
Agathobaculum massiliense	0.000453263	0	0	0	0	0	0	0.00123058	0
Agathobaculum sp.	0.0568657	0.0295357	0.0346173	0.0474545	0.0370074	0.0450007	0.0167311	0.041272	0.0302906
Agathobaculum sp. Marseille-P7918	0.00444048	0.00333052	0.00288406	0.00345673	0.00429372	0.00858404	0.00242976	0.00672705	0.00629112
Agathobaculum sp. NTUH-O15-33	0.02766	0.0425554	0.0187786	0.0364047	0.0176943	0.0223983	0.021299	0.0276153	0.0124739
Aggregatilinea lenta	0.000177581	0.000535417	0.000213918	0	0.000441425	0.00182214	0.000598586	0.00148529	0.000279878
Aggregatimonas sangjinii	0	0	3.48414e-05	0	4.16862e-05	0.000296754	0	0.00185771	9.219e-05
Agilicoccus flavus	0.000266751	0.000176033	3.35498e-05	0	0	0	0.000490598	0.000339504	8.87723e-05
Agreia bicolorata	0	0	0	0.000354326	0.000842456	0	0	0.00029689	7.76297e-05
Agrilactobacillus yilanensis	0.000465128	0.000573699	0.000996557	0.000539426	0.00129908	0.000380425	0.00213627	0.00266249	0.000705218
Agriterribacter humi	0	0.0015113	0	0	0	0	0	0.000592302	0
Agriterribacter sp.	0.000646525	3.94435e-05	0.000276161	0.000113486	0.000825108	0	0.000109927	0.000564267	0.000904262
Agrobacterium sp. FDAARGOS_525	0	0	0	0	0	0	0	0.00107491	0
Agrococcus sp. SGAir0287	0.000434437	0	0.00019124	0	0	0	0	0.000564444	0
Agromyces allii	0.000528887	0.000915954	0	0	0.00042844	0	0	0.000847528	5.92191e-05
Agromyces aurantiacus	0.000233075	7.1778e-05	0	0	0	0.00029129	0	0.000173042	0
Agromyces intestinalis	0.000526088	0.000793723	0.000446172	0	0.000381303	0	9.94189e-05	0.00175304	0.000725206
Agromyces mangrovi	0.00108445	0.000610416	0.000100524	0.00241123	0.00106956	0.00220053	0.000629876	0.00108246	0.000873676
Agromyces neolithicus	0.000223604	0.00025577	0	0.000200685	0.000611745	0	0.000466074	0.000832193	0
Agromyces seonyuensis	0.000398498	0	0.000128033	0	0	0	0	0.000532543	0.00146802
Agromyces sp. Soil535	0.00067343	7.31965e-05	0	0.0001053	0	0.000371309	0.000101998	0	0
Agromyces subbeticus	0.000252186	6.03215e-05	5.74827e-05	0.000520669	0.000246084	0.000734394	8.40568e-05	0.000873893	0.000163267
Agromyces tropicus	0	0	0.000939791	0	0.000187403	0	0	0	0.000276297
Ahniella affigens	0	0	0	0.0016093	0.000499084	0	0	0	0.000122638
Akkermansia glycaniphila	0.033575	0.0290048	0.0683116	0.0266034	0.0147192	0.037528	0.0563401	0.0482675	0.0496859
Akkermansia massiliensis	0.000506742	0	9.91414e-05	0	0	0	0	0.000250813	0
Akkermansia muciniphila	0.0123218	0.00747065	0.0205013	0.0099518	0.00941647	0.0132837	0.0110239	0.0185946	0.0148482
Akkermansia sp.	0.00858617	0.000473055	0.00236794	0.000293025	0.00154391	0.000275538	0.000189224	0.00650413	0.00115559
Akkermansia sp. AE01SA01	0.00170935	0	0.000782344	0	0	0	0	0.00133827	0
Akkermansia sp. N21116	0.0046515	0	0.00164947	0	0	0	0	0.00448248	0
Akkermansia sp. N21169	0.00295992	0.00105436	0.00142907	0.000105823	0.0021107	0.00323399	0.00143506	0.00604424	0.000803741
Akkermansia sp. NBRC 115031	0.000715433	0	0.000119458	0	0.000259865	0	0.00167537	0	0
Albibacterium bauzanense	0.000587383	0.000264876	0.000504821	7.4351e-05	0.00153945	0	0.00055815	0.00108244	7.33035e-05
Albibacterium sp.	0.00113236	0.00236057	0.00272979	0.00206346	0.00388985	0.0029009	0.00639901	0.00389014	0.00456295
Albitalea sp.	0.000131493	0.00013667	0.000357467	0.000262149	8.65683e-05	0.000246504	0	0.000517419	0.000531683
Alcaligenaceae bacterium	0.000720258	0.000877163	0.000922351	0.000522157	0.00315546	0.00343697	0.00200205	0.00362773	0.000705467
Alcaligenes endophyticus	0	0	0	0.001518	0.000466193	0	0	0	0.000232806
Alcaligenes faecalis	0.000167605	0.000391956	0.000101447	4.17678e-05	0.000336544	0.000176738	0.000249491	0.00121907	0.000140315
Algibacillus agarilyticus	0	0	0	0	0.000891659	0	0	0	0.000994391
Algibacter agarivorans	0	0.000178187	4.85146e-05	0	5.80455e-05	0.000516515	0.000141885	0.000398888	0.000256738
Algibacter amylolyticus	0	0	0	0	0	0	0.00123619	8.91114e-05	0
Algihabitans albus	0	0	0.000695455	0	0.0006934	0	8.47469e-05	7.33084e-05	0.00122678
Algimonas arctica	0.00029423	0	0	0	0	0	0	0.000573419	0
Alginatibacterium sediminis	0.000136564	0.000225494	6.65111e-05	0.000154473	8.56988e-05	0.000838846	0.00114092	0.000524205	0.000155681
Algivirga pacifica	0.000462375	0	0	0	0	0	0.000734584	1.09558e-05	0.000137505
Algoriphagus limi	0.000219665	0.000121767	0.000154715	0	0.00034708	0.00144129	2.82799e-05	0.000599341	0.000294238
Algoriphagus mannitolivorans	0	0	0.000251305	4.21533e-05	0	0	0	0.00118323	0
Algoriphagus sediminis	0	0.000108934	9.47075e-05	0.000156711	0.000224071	0	0	0.000131308	0.00186178
Algoriphagus sp.	0.000726839	0.000443391	0.000136298	4.11522e-05	0.000587068	0.000580444	0.000488305	0.00207116	9.91769e-05
Algoriphagus sp. AK58	0.000383015	0	0	0	0	0	0	0.00109005	0
Algoriphagus sp. TR-M5	0	0	0.000198745	0	0.000114795	0	0.000370797	0.00118764	0.000244805
Algoriphagus sp. Y33	0	0	0	0	0.000616969	0	0	0	0.000909629
Aliarcobacter butzleri	0.00306927	0.000195195	0.00155016	0.00185461	0.00080449	0.00138199	1.56872e-05	0.00158767	0.000652868
Aliarcobacter cibarius	0.000449595	0	0	0	0	0	0	0.000166896	0
Alicyclobacillaceae bacterium I2511	0.000118841	3.65982e-05	0.000209255	0	0	0	0	8.82308e-05	0.000138422
Alicyclobacillus cellulosilyticus	0.000940279	0.000339948	0.00147512	0.000499712	0.00107628	0.000176208	0.000942931	0.00093027	0.00148671
Alicyclobacillus cycloheptanicus	0.000263743	0	0	0	0.000324119	0	0.000226363	0.000391621	0
Alicyclobacillus dauci	0.00112556	0.000691727	0.000753098	0.000684106	0.00106363	0.00225237	0.0010021	0.00153638	0.000468062
Alicyclobacillus fastidiosus	0.00103327	0.000677073	0.00142632	0.000948914	0.000430511	0.000680558	0.00110652	0.00175714	0.000488894
Alicyclobacillus ferrooxydans	0.000133937	0.00054137	0.000117918	0.00105696	0.000304211	0.000384474	6.46618e-05	0.000829691	0.000102378
Alicyclobacillus herbarius	5.07133e-05	0.000187413	0.000165691	0	0.000106839	0.000786952	6.52889e-05	0.000943142	0.000219209
Alicyclobacillus hesperidum	0.000953373	3.27234e-05	0.000945734	0.000360792	0.000323301	4.42662e-05	7.97695e-05	0.00160029	7.90729e-05
Alicyclobacillus macrosporangiidus	0.000177685	8.22688e-05	0.00042153	0.000271111	0.000637398	0.000649489	0.000410597	0.000513827	0.000496898
Alicyclobacillus mengziensis	0.00096955	0.000917112	0.00124426	0.00403745	0.0028489	0.00390018	0.000293714	0.0011859	0.00139273
Alicyclobacillus pomorum	0.00538227	0.00140055	0.00446136	0.000995086	0.00196918	0.00341762	0.00103998	0.00235808	0.00380142
Alicyclobacillus sacchari	0.000125082	0.000115561	5.50614e-05	0	6.58785e-05	0	8.05161e-05	0.000313419	0.000145692
Alicyclobacillus sendaiensis	0.00102539	0.000147415	0.00115219	0.00107194	0.000829175	0.0017748	0.0012292	0.000367598	0.00099572
Alicyclobacillus shizuokensis	0.0014966	0.000579147	0.00124071	0.00625609	0.00570386	0.0020913	0.00108349	0.00397273	0.00118323
Alicyclobacillus sp.	0.000148203	0	0	0	7.80555e-05	0.000799663	0.000167568	0.000165045	0.000227407
Alicyclobacillus sp. ALC3	0.00166445	0.00117105	0.000217862	0.000253572	0.000351691	0.000160241	0.000252489	0	7.75584e-05
Alicyclobacillus sp. SO9	0.000574328	0.00155362	0.00164124	0.00360121	0.00213806	0.00214981	0.00141656	0.00136298	0.0018755
Alicyclobacillus sp. SP_1	0.0011452	9.74242e-05	0.000439448	0.000186871	0.000254078	0.000380373	0.00120181	0.000772516	0.000110687
Alicyclobacillus tolerans	0.00130601	0.000918661	0.00275464	0.0121943	0.00780968	0.00349784	0.00116334	0.000473337	0.0020707
Alicyclobacillus vulcanalis	0.000507835	0.00188598	0.000323558	0.0010302	0.000619397	0.00192909	0.00047744	0.000844601	0.000575944
Alienimonas chondri	0.00402289	0.00318807	0.0106309	0.00821881	0.00950656	0.00320682	0.00258501	0.00550978	0.00666062
Aliidiomarina celeris	0.000384317	0.0020561	0	0.00715834	0.00296728	0	0.000122816	0.000217032	0.00171913
Aliidiomarina indica	0.000350427	0.000194252	0.000555331	0	0.000258389	0	0	7.80503e-05	0
Aliidongia dinghuensis	0.000647054	0.00224795	0.000830185	0.00178439	0.00130327	0.000360934	0.00138865	0.00107603	0.000679543
Aliifodinibius sp. S!AR15-10	3.33935e-05	6.17034e-05	0.000146999	0.00044383	0.00068592	0.00225365	0.000128973	0.000223131	0.000525092
Aliiglaciecola sp. LCG003	0.000141265	0	0	0	0	0	0	0.00235978	0
Aliikangiella sp. G2MR2-5	0	0	0	0.00124734	0.000614518	0	0	0	0.000192036
Aliivibrio finisterrensis	0.000116368	0	0	0	0	0	0	0.00158751	0
Aliivibrio fischeri	0	0.000141095	6.4939e-05	0.000196069	0.000868351	0.000276552	0	0.000287501	0.000392668
Alistipes communis	0.00799061	0.0047949	0.00859836	0.00953752	0.0043331	0.0659318	0.0154699	0.0084062	0.00781626
Alistipes dispar	0	0	0.000314326	0	5.37253e-05	0	0.000262651	0.0010792	0.000178222
Alistipes finegoldii	0.000631812	0.00568848	0.00317092	0.00372794	0.0161277	0.00385046	0.0102701	0.00819855	0.00827432
Alistipes ihumii	0.0266681	0.0134417	0.0327161	0.0516881	0.0632383	0.0714917	0.0590894	0.0619625	0.0609011
Alistipes indistinctus	0.121184	0.0875651	0.155494	0.254832	0.214711	0.236291	0.200371	0.28888	0.252456
Alistipes montrealensis	0	0.00015828	0.000301661	0	0	0	0	0.00019079	0.000199548
Alistipes onderdonkii	0.0068019	0.00981367	0.00495057	0.0105256	0.0156346	0.00694331	0.0213265	0.0157282	0.0131257
Alistipes provencensis	0.000380895	0.000208289	0.00143075	0.00460665	0.00184458	0.00392301	0.0088891	0.00491605	0.00536582
Alistipes putredinis	0.00729139	0.00295438	0.00881607	0.00721401	0.0116122	0.00262583	0.00373488	0.0178473	0.014255
Alistipes senegalensis	0.00094806	0.000308645	0.00122687	0.00277992	0.00128548	0.000339459	0.000956645	0.00412053	0.00534439
Alistipes shahii	0.00222335	0.0037463	0.00116457	0.00352494	0.00370537	0.00648642	0.00555447	0.00614426	0.00413023
Alistipes sp.	0.00765062	0.00860948	0.0128706	0.00618387	0.0521838	0.0119294	0.00871578	0.030103	0.033109
Alistipes sp. 58_9_plus	0.00142515	0.00238989	0.000637162	0.0010886	0.00219817	3.87387e-05	0.00124479	0.00598211	0.00313828
Alistipes sp. AF48-12	0.000200884	0.00229672	0.00184596	0.00253643	0.00403189	0	0.00674028	0.00204138	0.00241321
Alistipes sp. An116	0	0.0012983	0	0	0.000272672	0	0.00113902	0.00237134	0.00035241
Alistipes sp. An54	0	0	0	0	0	0	0.00154661	0.000594603	0
Alistipes sp. An66	0.0999026	0.0246379	0.0639113	0.00028401	0.0122762	0.00119826	0.0185058	0.00533044	0.000474577
Alistipes sp. CAG:157	2.20754e-05	7.13827e-05	0.00028424	7.33504e-05	0.000517387	7.24217e-05	5.68401e-05	0.000399492	0.00029891
Alistipes sp. CAG:268	0.000797893	0.00036193	0.000786137	3.6886e-05	0.0018367	0.00027217	0.000529072	0.00118636	0.000365561
Alistipes sp. CAG:435	0.000241371	0.00036371	0.000408836	0.000478987	0.00098628	0.000124811	0.00113372	0.00245598	0.000200159
Alistipes sp. CAG:831	0.00413387	0.00181287	0.00295022	0.00835571	0.00451847	0.00879116	0.00374839	0.00413735	0.00414994
Alistipes sp. D31t1_170403_E11	0.0013606	0.000548567	0.00170407	0.000463124	0.000961037	9.95749e-05	0.00732771	0.00206758	0.00112693
Alistipes sp. UBA1686	7.43627e-06	7.21375e-05	0.000291337	9.88347e-05	0.000548315	6.97023e-05	0.000124456	0.000405787	0.000407091
Alistipes sp. UBA6068	0	0	0.000379138	0	0.000164953	0	0	0	0.000820798
Alistipes sp. ZOR0009	0.00168201	0.000380427	0.00215388	0.00240707	0.00241897	1.14219e-05	0.00747466	0.00396806	0.00669888
Alistipes sp. cv1	0.0231513	0.0718989	0.0324267	0.00959071	0.0210085	0.0137154	0.0424499	0.0177982	0.0153508
Alistipes timonensis	0.00400267	0.00212033	0.00283259	0.00714355	0.0218715	0.000712223	0.0191929	0.0213146	0.0126258
Alitiscatomonas sp.	0	0	0.000340679	0	0	0.000145083	0	0.000172374	0
Alkalibacillus flavidus	0	0	0	0	0	0	0	0.000989663	0
Alkalibacter mobilis	0.00888443	0.00809019	0.0143213	0.00615085	0.0151519	0.0179206	0.00557689	0.00971078	0.00891434
Alkalibacter rhizosphaerae	0.0053579	0.00470445	0.00782507	0.0122346	0.0139434	0.00793384	0.00776321	0.00710766	0.00524891
Alkalibacter saccharofermentans	0.00291706	0.000887653	0.00381831	0.00546271	0.0029018	0.00474921	0.00130474	0.00363647	0.00304959
Alkalibacterium kapii	0.000520353	0.000839863	0.000414608	0.000429427	0.000563868	0	0.000115482	0.00119923	0.000626886
Alkalibacterium olivapovliticus	0.000810056	3.27765e-05	0.000343573	0.000157173	0.000168165	0.000376873	1.52244e-05	0.000243637	9.64188e-05
Alkalibacterium pelagium	0.00232898	0.00211344	0.00162353	0.00275993	0.00106673	0.00149085	0.00121765	0.00248119	0.00146213
Alkalibacterium sp.	0.000252365	0.000265061	0.000732035	0.00075557	0.00107452	0.000483059	0.000215458	0.00124252	0.00118507
Alkalibacterium sp. AK22	0.000154114	0.000142383	0.00129205	0.000166506	0.000935802	0.000234853	0.000117766	0.000787269	0
Alkalibacterium sp. MB6	0.00111208	0.000420375	0.000507453	0.000837373	0.00108497	0.000561541	0.000704567	0.00189833	0.000649727
Alkalibaculum bacchi	0.0133362	0.018664	0.0110223	0.00712701	0.0129233	0.0109589	0.0166589	0.014349	0.00771824
Alkalibaculum sporogenes	0.0158596	0.010168	0.014745	0.0249265	0.0341185	0.0127491	0.00955282	0.0297962	0.0128724
Alkalicaulis satelles	0	0	0	0	0	0	0.000790971	0	0
Alkalicella caledoniensis	0.00033864	0.00129387	0.000963041	0.00136207	0.00192484	0.00132503	0.000796189	0.000489711	0.00146004
Alkalicoccobacillus gibsonii	0.000897991	0	0	0	0	0	8.25774e-05	0.000142863	0
Alkalicoccobacillus murimartini	0.000256159	0	0	0	6.74569e-05	0	0	0.000142635	0.000149183
Alkalicoccus chagannorensis	0	0.000236409	0	0	0.000404311	0	0.00106768	9.49889e-05	0
Alkalicoccus daliensis	0.00128855	0.000898169	0.000433259	0.00455052	0.000715889	0.00296871	0.000678548	0.000234767	0.000601153
Alkalicoccus halolimnae	0.00034122	0.000471259	0.000200624	0.000500107	0.000468989	0.000826971	0.000619826	0.00035138	0.000452565
Alkalicoccus luteus	0.000141034	0.00010066	0.000830532	9.37234e-05	0.00118404	0	0.000371319	0.00024267	0.000432887
Alkalicoccus urumqiensis	0.000467635	0.000146229	0.000519384	0.000451804	0.00176953	0	0.000380905	0.000324485	0.000371853
Alkalidesulfovibrio alkalitolerans	0.0414512	0.0244782	0.0413865	0.0670147	0.0393668	0.0364805	0.0282894	0.0599669	0.0547983
Alkaliflexus imshenetskii	0	0	0	0.000278962	0.000331634	0	0.000135107	0.00101465	0
Alkalihalobacillus alcalophilus	0.000222667	0.000334877	0.000574411	4.7351e-05	0.000225166	0.000350636	0	0.0005257	4.14968e-05
Alkalihalobacillus macyae	0	0.000104478	0.000149341	0	0.00023824	0	0	0.000251875	0.000461015
Alkalihalobacillus pseudalcaliphilus	0.000577858	0	0	0	0	0	0	8.0441e-05	0
Alkalihalobacillus sp. BA299	0.000307781	0.000281103	0.000422715	0.000532958	0.000418687	0.000497854	0.00041209	0.000325131	0.000206902
Alkalihalobacillus sp. TS-13	0.000921163	0.000509484	0.00172643	0.000878315	0.000845629	0.00107577	0.000806539	0.00142307	0.000912999
Alkalihalobacillus trypoxylicola	0.000724282	0.00101429	0.000539449	0.000873922	0.00121149	0.000805083	0.000203036	0.000867323	0.000730559
Alkalihalobacterium bogoriense	0.00065758	0.000462877	0.000775608	0.000827025	0.000676177	0.000410912	0.000634932	0.00164721	0.000920938
Alkalihalobacterium elongatum	0.000379646	0.000305242	0.000100529	0.000880254	0.000168273	0.00115421	0.000786544	0.000194992	0.00064784
Alkalihalophilus pseudofirmus	0.000261777	0.000227642	0.000455411	0.000343753	5.19091e-05	9.23822e-05	0.000356816	0.000318967	8.60989e-05
Alkalinema sp. FACHB-956	7.95415e-05	7.3487e-05	7.00285e-05	0	0.000502715	0.00126746	0	0.000310033	0.000324266
Alkaliphilus flagellatus	0.0017174	0.00247516	0.00130404	0.00183226	0.0018383	0.00294108	0.00153975	0.00364628	0.00309008
Alkaliphilus hydrothermalis	0.00173868	0.00213915	0.00124888	0.000584116	0.00147781	0.00076871	0.0017535	0.00345319	0.00132822
Alkaliphilus metalliredigens	0.0020236	0.00113098	0.00371044	0.00263892	0.00295893	0.0021592	0.00172973	0.0032303	0.0027119
Alkaliphilus oremlandii	0.00787054	0.00670064	0.00869284	0.0123965	0.0157701	0.0156601	0.0107117	0.017403	0.00939545
Alkaliphilus peptidifermentans	0.00297063	0.00374552	0.00383876	0.00530198	0.00662095	0.00494175	0.00404724	0.00636084	0.00280866
Alkaliphilus pronyensis	0.00116917	0.00162675	0.00157128	0.00120503	0.00165066	0.0012055	0.00047822	0.0018464	0.00100859
Alkaliphilus serpentinus	0.00400124	0.00355544	0.00308241	0.00333665	0.00340301	0.00125608	0.0029018	0.00552781	0.00133557
Alkaliphilus sp.	0.00629022	0.00299338	0.00535124	0.00488982	0.00310612	0.00575375	0.00530034	0.00183557	0.00516676
Alkaliphilus sp. B6464	0.00209089	0	0.00103732	0.00118504	0.000945632	0.00135222	0.0016151	8.68463e-05	0.00142947
Alkaliphilus transvaalensis	0.00345505	0.00465725	0.00197786	0.00757114	0.00275041	0.00595247	0.00339931	0.0056945	0.00228673
Alkalithermobacter paradoxus	0.00134501	0.00135277	0.000589257	0.00147493	0.00204513	0.000418961	0.00242623	0.00140614	0.00052062
Alkalithermobacter thermoalcaliphilus	0.0102364	0.00324205	0.00255066	0.00415782	0.00247707	0.00308162	0.00455237	0.00905035	0.00354727
Allisonella histaminiformans	0.0002479	0	6.37082e-05	0	0	0	0.000227963	0.00069018	0.000337143
Alloacidobacterium sp.	0.000628953	0	0	0	0	0	0.000563284	0	0.000191109
Allobaculum mucilyticum	0.000173757	0.000658266	0.00165019	0.00187213	0.00237303	0.000100226	0.00020415	0.00165196	0.000363246
Allobaculum sp. JKK-2023	0.00269185	0.00203846	0.00351661	0.00277677	0.00694643	0.00226612	0.00239806	0.0031977	0.00506862
Allobaculum stercoricanis	0.000400041	0.000188966	0.00064604	0	0.000459001	0	0.000562864	0.00185722	0.000280166
Allochromatium warmingii	0.000658781	0.00140914	0.00101619	0.00585185	0.00218197	0.00198646	0.00207828	0.000817211	0.00192059
Allocoprobacillus halotolerans	0.00646902	0.00205569	0.000855323	0.00315252	0.000835085	0.00183919	0.00172265	0.00194444	0.000807318
Allofustis seminis	5.23695e-05	0	0.000445694	0.000139208	0.0004597	1.63625e-05	0	4.86009e-05	0.0012403
Allohahella marinimesophila	0	0	0	0	0.000955288	0	0	0	0.00108033
Allomuricauda sp.	4.27289e-05	0.000180464	0.000601898	0.000146033	3.21493e-05	0.000148761	6.28682e-05	0.00224984	3.55495e-05
Alloprevotella sp. OH1205_COT-284	0.00397349	0.00280193	0.00541962	0.000268832	0.0028513	0.000299354	0.00472149	0.00200995	0.0075612
Allopusillimonas soli	0.000359672	0.000225563	0.00029228	0	0.000147408	0.000543093	0.00225658	0.00124144	0.000574307
Alloscardovia macacae	0.000380948	0.000938084	0.000621756	0.000817892	0.000382755	0.00176339	0.0028483	0.000688575	0.000121169
Alloscardovia omnicolens	0.000813612	0	0.000227915	0	0.000194779	0	0	0.000384396	8.61518e-05
Alphaproteobacteria bacterium	0.0194051	0.014755	0.028296	0.0198459	0.0276626	0.0115217	0.0273148	0.0263856	0.020888
Alphaproteobacteria bacterium 64-11	0	0	0	0.00108738	0.000521614	0	0	0	0.00010031
Alphaproteobacteria bacterium CG1_02_46_17	0.00033426	0	0	0	0	0	0.000918037	0	0.000155734
Alphaproteobacteria bacterium CG_4_9_14_3_um_filter_47_13	0.000580438	0	0	0	0.000366846	0	0.00019927	0.000430934	0
Alphaproteobacteria bacterium MarineAlpha2_Bin1	0.000767987	0	0	0	0	0	0	0	0
Alphaproteobacteria bacterium MarineAlpha3_Bin6	6.59357e-05	9.13752e-05	0.0001161	0.000219086	0.000104181	0.000556231	0	0.000624146	0
Alphaproteobacteria bacterium PA2	0.000242092	0.000125811	6.66057e-05	8.04405e-05	0.000111567	0.000326197	0	0.000606609	0
Alphaproteobacteria bacterium RIFCSPHIGHO2_12_FULL_66_14	0.000148477	0	6.53599e-05	0.000789359	0.000391	0.000139172	0	8.26755e-05	8.64708e-05
Alphaproteobacteria bacterium SO-S41	0.00209353	0.00113856	0	0	0	0	0	0	0
Alphaproteobacteria bacterium TMED89	6.87178e-05	0.000175811	4.18841e-05	0	0.000373059	0.000713478	0.000183741	0.000300222	0.000110825
Alsobacter metallidurans	0.000382342	0.000604212	0.000274343	0.000258994	0.000690494	0.00041909	0.00056842	0.000938792	0.000142491
Alsobacter soli	0.000172691	0.000136754	0.000260635	0.000655776	0.000207892	9.2496e-05	6.35211e-05	0.000164842	0.00017241
Alteracholeplasma palmae	0.000390484	0.000861716	0.000913496	0.00077093	0.00117081	0.000186022	0.000373377	0.000469007	0.000570492
Alteribacillus bidgolensis	2.30838e-05	0.000149287	0.000128713	0	1.21578e-05	2.88495e-05	0.00185244	8.56906e-06	4.48122e-05
Alteribacillus iranensis	0.00562591	0.00371828	0.00869237	0.0131119	0.00855858	0.0150608	0.00505378	0.00432622	0.00669049
Alteribacillus persepolensis	0	0.0019955	0	0	0	0	0	5.28654e-05	0
Alteribacillus sp. YIM 98480	0.000309919	6.73714e-05	0.000216678	0.00029076	0.000499286	0.000102528	4.69403e-05	0.000131965	0.00014864
Alteribacter aurantiacus	0.000272019	0	0.000598717	0.000180769	7.16337e-05	0	0	0	0.00023763
Alteribacter keqinensis	0.000239662	0.000342193	3.83634e-05	0.000637065	0.00016065	0.00040844	0.000336593	4.85269e-05	0.000152264
Alteribacter natronophilus	0.000170229	0.00027486	0.000261925	0.000282288	0.000358209	0	0.000136717	0.000982648	0.000321971
Alteribacter populi	0	7.22681e-05	0.000654237	0	8.23962e-05	0	0	0	9.11108e-05
Alteribacter salitolerans	5.55083e-05	0.000120882	0.000799368	0.000800991	0.00385904	0.000245282	0.000224595	0.00033116	6.46543e-05
Alterileibacterium massiliense	0.00145609	0.000844679	0.00174717	0.0014729	0.00176203	0.00232423	0.00199462	0.00298625	0.00258383
Alteromonas halophila	0	0.00122659	0	0	0	0	0	0	0
Alteromonas macleodii	0.000588461	0.000883461	6.47603e-05	0	0.000232448	0.000137895	0	0.000163834	0.000428388
Alteromonas marina	0	0	0.00103355	0	0.000392472	8.86957e-05	0.00120727	0.00151735	0.000406427
Alteromonas sp.	0	0	0	0	0	0	0	0.00141242	0
Alteromonas sp. 5E99-2	0	0	0	0	0	0	0	0.000968433	0
Alteromonas sp. C1M14	0.000293692	6.78341e-05	0.000517134	0.000390343	0.000309363	0	0	0	0
Alteromonas sp. KUL42	0.000737509	0	0	0	0	0	0	0	0
Alteromonas sp. V450	0.00756651	0.00525571	0.010012	0.00925981	0.00512481	0.0250309	0.000629925	0.000161097	0.00965622
Alysiella crassa	0.000158038	0	0	0	0	0	0	0.00181864	0
Alysiella sp.	0.000142013	0	0	0	0	0	0	0.00188534	0
Amantichitinum ursilacus	0.000137434	0	0	0	0	0	0	0.0018932	0
Amaricoccus macauensis	0.000438781	0.00012451	0.000165559	0.000266596	7.59319e-05	0.000117509	0.00101075	0.000157065	1.09517e-05
Amedibacillus dolichus	0.00347086	0.00362849	0.00206329	0.00550264	0.0032825	0.00368001	0.00313594	0.0070033	0.00226821
Amedibacterium intestinale	0.000805314	0.000479173	0.000833009	0.000765246	0.000326758	0	0	0.000198245	0.00227701
Aminicella lysinilytica	0.00511376	0.00824737	0.0137626	0.0130472	0.0130631	0.00944175	0.00399119	0.0122639	0.0155271
Aminiphilus circumscriptus	0.00124559	0.00105401	0.000415664	0.00183645	0.000568873	0.000963697	0.00183653	0.000799201	0.000267393
Aminiphilus sp.	0.000731105	0	0	0	0	0	0.000700694	1.80931e-05	0.000283856
Aminipila butyrica	0.0147831	0.0134006	0.0178602	0.0263678	0.0254317	0.0265942	0.0188599	0.0348787	0.0294118
Aminipila luticellarii	0.0278468	0.0420612	0.0347049	0.0529827	0.0363612	0.0436972	0.0197284	0.0342693	0.0319655
Aminipila sp.	0.0251135	0.021702	0.0179369	0.0435122	0.026947	0.0273094	0.0194412	0.043341	0.0234428
Aminipila terrae	0.00942183	0.00686916	0.00783834	0.014464	0.0161047	0.0172871	0.00798575	0.0199606	0.0119075
Aminivibrio pyruvatiphilus	0.00808515	0.00624722	0.0123493	0.0183112	0.0159092	0.00407368	0.00379269	0.00980689	0.011502
Aminivibrio sp.	0.008486	0.00390241	0.00426175	0.00630338	0.0053545	0.00232446	0.00564307	0.00479172	0.00577344
Aminobacter carboxidus	0.000289122	0.000167901	7.27269e-05	0.000856373	0.000356759	0.000495548	0.000297776	0.000193188	0.000115461
Aminobacterium colombiense	0.000290499	0.000849892	0.00042626	0.000772199	0	0.00217835	0.00124664	0.00150973	0.000676728
Aminobacterium sp. EBM-42	0	0	0.000172028	0.000173133	0	0	0	0.000326404	0.000455184
Aminomonas paucivorans	0	0.000394949	0	0.00156023	0.000934736	0	0	0	0.000344991
Ammonifex sp.	0.00115658	0.00105753	0.0013273	0.00139216	0.00403875	0.00312991	0.00175943	0.00494431	0.00145461
Ammoniphilus oxalaticus	0	0	0.000272018	0.00041065	0.000162729	0.000579213	0	8.60207e-05	0.000179939
Ammoniphilus resinae	0.00184603	0.00154327	0.00090191	0.00506128	0.00242195	0.00208323	0.00145716	0.00256079	0.00131514
Ammoniphilus sp. 3BR4	0	0	0	0	0	0	0.00126476	0	0
Ammoniphilus sp. CFH 90114	0.000128331	0.00506048	0.00089616	0.00500837	0.000181263	0.00144346	0.000274107	0.000224117	0.00155591
Ammoniphilus sp. YIM 78166	0.00295568	0.00876021	0.00375198	0.00778877	0.00413791	0.0048761	0.00336794	0.00332272	0.00381745
Amorphus coralli	5.07776e-06	9.81539e-07	0.00514245	0.00107032	0.000765595	3.9833e-06	5.32021e-06	4.34123e-06	0.0035092
Amphibacillus cookii	0.000939391	0	0	0	0.000150546	0.000456971	0.00126464	0.000864271	0.000156168
Amphibacillus indicireducens	0.000410289	0.000214498	0	0	0.000109541	0	0.000994776	0.00160869	0.00187199
Amphibacillus marinus	7.75414e-05	0	0.00027307	0	0	0.000290727	0	0	0
Amphibacillus sediminis	0.00100957	0.000727233	0.00313904	0.00129591	0.00315042	0.00614661	0.000790448	0.00253058	0.002147
Amphibacillus sp. MSJ-3	0	0	0.000196809	0	0	0	0	0.000165966	0.000260377
Amphibacillus xylanus	0.00147885	0	0.000152196	0.000183809	0.000109258	0.000489438	0	0.000791297	0.000241626
Amycolatopsis aidingensis	0.000157486	9.6999e-05	0.000123245	0.000186056	0	0.000360839	0	0.000545637	0
Amycolatopsis palatopharyngis	0.000136357	0	0	0	0.000538623	0.000383433	0.00013166	7.59265e-05	0
Amycolatopsis sp. BJA-103	0	4.08952e-05	0	0.000313768	0.000777108	8.29808e-05	0	0.000558676	3.43719e-05
Amycolatopsis sp. FDAARGOS 1241	0.000848035	0	0	0	0	0	0	0	0
Amycolatopsis sp. NBC_01488	0.000251183	0.000139238	0.000265371	0	0.000105835	0	0.000129351	0.000783242	0.000234057
Amygdalobacter indicium	0.000267516	0.000115113	0.00139134	0.000379905	0	0.000817515	0.00238723	0.000495849	0.000384157
Amygdalobacter nucleatus	6.63174e-05	0.000245078	0	0	0	0	8.53778e-05	7.38541e-05	0.000308978
Anaeroarcus burkinensis	0.00256407	0.000237419	0	0	0.000395906	0.000896196	0.000244278	0.000643378	0
Anaerobacillus alkalidiazotrophicus	0.000949726	0	0	0	0	0	0.00147963	0.000357731	0.000160972
Anaerobacillus alkaliphilus	0.000166805	0	0.00031466	0	0	0	0.000506182	0.000636872	0.000323816
Anaerobacillus arseniciselenatis	0.000285584	0.000148414	0.000817145	9.48919e-05	0.00013161	6.69216e-05	4.5958e-05	0.00116862	0.00016632
Anaerobacillus isosaccharinicus	8.04191e-05	0	0	0	0.000635327	0	0	0.000134337	9.36695e-05
Anaerobacterium chartisolvens	0.025567	0.0327706	0.0364763	0.0535331	0.0469612	0.0399156	0.0381199	0.0560979	0.0369876
Anaerobiospirillum sp. NML120448	0.000435722	0.000223728	7.37712e-06	9.35491e-05	0.000383065	0	0.000707663	0.00060095	4.09916e-05
Anaerobiospirillum succiniciproducens	0	0	0.00023661	0	0	0.000335879	0	9.97649e-05	5.21723e-05
Anaerobiospirillum thomasii	0.00154156	0.00182164	0.000915409	0.00247605	0.00207271	0.00251572	0.00327473	0.00309461	0.00157111
Anaerobium acetethylicum	0.0547314	0.0587538	0.0478713	0.0598651	0.0389212	0.0549459	0.0924926	0.0749574	0.0325756
Anaerobranca californiensis	0.000948299	0.000300985	0.000743518	0.000872062	0.000409221	0.000687608	0.000490736	0.000477702	0.000282283
Anaerobranca gottschalkii	0.00213335	0.000833685	0.00186605	0.00128774	0.00284171	0.00165013	0.000815642	0.00369793	0.0008951
Anaerobutyricum hallii	0.00464939	0.00226305	0.00284505	0.00680749	0.00639944	0.0045712	0.00215211	0.00599276	0.00319437
Anaerobutyricum soehngenii	0.000434568	6.69149e-05	0	0	0.000305171	0	9.32446e-05	0.000201648	0
Anaerocaecibacter muris	0.0034711	0.00431995	0.00603038	0.000165659	0.00410609	8.40988e-05	1.33121e-05	0.00186927	0.00287754
Anaerococcus hydrogenalis	0.024551	0.0416986	0.0359109	0.0329223	0.0448525	0.0504284	0.0367132	0.0550221	0.0382839
Anaerococcus ihuae	0	0	0.000348972	0	0	0	0	0.000715413	0
Anaerococcus lactolyticus	0.0011949	0.000588772	0.00222557	0.00643193	0.00678408	0.00261337	0.000987093	0.00317467	0.0012526
Anaerococcus mediterraneensis	0.000244369	0.000315679	0.00179435	0.00101813	0.00144931	0.000991535	0.00139642	0.000174122	0.000582307
Anaerococcus nagyae	0.000124888	0	0	0	0.000263103	0	0	0.00013908	0.000218198
Anaerococcus sp.	0.000226938	0.00030439	5.61416e-05	5.65024e-05	0.000374044	0.000179315	0.000191557	0.000529129	9.90335e-05
Anaerococcus sp. AGMB09787	0.000611974	0.000305278	0.000698153	0.000318735	0.000796071	7.49282e-05	0.000688308	0.000430429	0.000508381
Anaerococcus sp. Marseille-Q7828	0.000279365	0	0	0	0.000220704	0	0	0.000311114	0
Anaerococcus tetradius	0.000236745	0.000510358	0	0.000209771	8.31262e-05	0.000591755	0.000711174	0.00123037	0.000735343
Anaerocolumna aminovalerica	0.0113201	0.0162459	0.0185621	0.0166459	0.024592	0.0232415	0.0195294	0.0267065	0.0214644
Anaerocolumna cellulosilytica	0.0297814	0.0230483	0.0295601	0.0167351	0.0215095	0.0466539	0.0218092	0.017257	0.0244453
Anaerocolumna chitinilytica	0.0159095	0.00720466	0.00603509	0.0195757	0.00588256	0.0273359	0.00918073	0.0171905	0.00738332
Anaerocolumna jejuensis	0.0167912	0.0151289	0.0164258	0.02143	0.0295135	0.0307871	0.0151357	0.0290081	0.0170988
Anaerocolumna sedimenticola	0.0130633	0.00799102	0.0153173	0.00779014	0.012554	0.0122192	0.0084427	0.0214306	0.014111
Anaerocolumna sp.	0.00712637	0.0125621	0.0137783	0.0146377	0.0135712	0.0153975	0.0142292	0.0176083	0.011918
Anaerocolumna sp. AGMB13020	0.0087241	0.00447241	0.0107291	0.00663359	0.00887117	0.00774547	0.00537117	0.00962354	0.0115696
Anaerocolumna sp. AGMB13025	0.0250109	0.0396699	0.023405	0.0289825	0.0272202	0.0352696	0.0311519	0.0370769	0.0228968
Anaerocolumna sp. MB42-C2	0.0274608	0.0406841	0.0359142	0.0561651	0.0453251	0.0463737	0.0274578	0.0468214	0.0362023
Anaerocolumna xylanovorans	0.0116395	0.0081877	0.0101124	0.00974828	0.0143491	0.0163991	0.0145205	0.0198405	0.011223
Anaerofilum hominis	0.0729691	0.0857998	0.0701366	0.0678157	0.0914665	0.131415	0.184545	0.153384	0.104456
Anaerofilum sp. An201	0.0765425	0.0949989	0.0818669	0.0681777	0.0945916	0.143262	0.154705	0.188145	0.0980205
Anaerofustis sp.	0.00406219	0.00244322	0.0031627	0.00348474	0.00467138	0.00267946	0.00276962	0.00411238	0.00308687
Anaerofustis stercorihominis	0.00236672	0.00360422	0.00417439	0.00414237	0.00675659	0.00546236	0.00394995	0.00936947	0.00330224
Anaeroglobus geminatus	0.000317194	0.000676345	0.000591493	0.000208132	0.000324235	0	0	0.000510504	7.79407e-05
Anaerohalosphaera lusitana	0.000196992	0.000666945	0.000346965	0.000533854	0.000589423	0.000321124	0.000512879	0.00145088	0.000250649
Anaerolentibacter hominis	0.0337683	0.0359412	0.0385068	0.0399182	0.0505082	0.0496852	0.0754262	0.0693535	0.045277
Anaerolinea sp.	0.000274582	0	0.000181307	0	0.000361542	0.000450403	0.00017675	0.00022934	0.000319824
Anaerolinea thermolimosa	0.00012849	5.93548e-05	5.65615e-05	0.000256162	6.76732e-05	0.000120437	0.000413549	0.000286185	0.000187076
Anaerolineaceae bacterium	0.0113573	0.015658	0.0124644	0.00974998	0.00968698	0.010109	0.010228	0.031755	0.00833291
Anaerolineaceae bacterium 4572_32.1	0.000135665	0.000150406	0.000220963	3.60621e-05	0.000214356	0.000114446	1.74656e-05	0.000815844	0.000134315
Anaerolineaceae bacterium 4572_5.1	0.000748573	0.007765	0.00066262	0.00229818	0.000383698	0.00118082	0.000760689	0.000760822	0.000337978
Anaerolineaceae bacterium oral taxon 439	0.00358263	0.0100028	0.00336139	0.00589011	0.00539578	0.00326054	0.00338738	0.00451086	0.00543257
Anaerolineae bacterium	0.00242217	0.000955089	0.00281924	0.00249351	0.0018421	0.000613784	0.00524789	0.00269609	0.0013204
Anaerolineae bacterium 49_20	0.000154869	0.000563107	0.000321389	0	0.000559885	0.000587789	0.000115332	0.000248807	0.000309234
Anaerolineae bacterium CG2_30_64_16	0.000190123	0.000200745	0	0	0.000200269	0	0.000419601	0.00058982	0
Anaerolineae bacterium CG_4_9_14_0_8_um_filter_58_9	0.000791228	0	0	0	0	0	0	0	0
Anaerolineae bacterium SG8_19	4.56074e-05	0	0.000120459	0.000121233	0.000144123	0.000170997	0	0.000660276	0
Anaerolineales bacterium	0.000949563	0.00120413	0.00111878	0.00193979	0.000764958	0.00176269	0.00152975	0.00249455	0.00168268
Anaeromassilibacillus senegalensis	0.041236	0.0517617	0.054235	0.0590469	0.0620036	0.0622015	0.0440612	0.0750961	0.0437659
Anaeromassilibacillus sp. 1001302B_160321_C8	0.00034916	0	0	0	0.000230335	0	0	0.0011495	0.000169797
Anaeromassilibacillus sp. An172	0.0106563	0.0156371	0.022742	0.0197798	0.0318153	0.0162968	0.0133522	0.0220853	0.0171236
Anaeromassilibacillus sp. An200	0.0140063	0.035652	0.0236299	0.0227208	0.0301471	0.0233736	0.0148421	0.0253056	0.0177764
Anaeromassilibacillus sp. An250	0.00113595	5.76637e-05	0.00036267	0.0001825	0.000269555	0.000409521	6.42826e-05	0.000236326	1.45397e-05
Anaeromassilibacillus sp. D41t1_190614_C2	0.000661136	0	0	0	0	0	0	0.000133867	0
Anaeromassilibacillus sp. Marseille-P3371	0.0118956	0.0151797	0.0161689	0.0267936	0.0221509	0.0208434	0.0172127	0.0211977	0.01424
Anaeromicrobium sediminis	0.0015099	0.0010578	0.0030834	0.007167	0.00403452	0.00184969	0.00219587	0.008493	0.00490786
Anaeromicrobium sp.	0.00390606	0.00178576	0.00290777	0.00186296	0.0068052	0.00509024	0.000668723	0.00450198	0.00180566
Anaeromicropila herbilytica	0.00873312	0.011667	0.00909556	0.00475099	0.00967901	0.0115166	0.0117744	0.0212257	0.00884406
Anaeromicropila populeti	0.0157562	0.00622526	0.0156963	0.00759654	0.0125461	0.0118741	0.0224198	0.0234676	0.00898783
Anaeromonas frigoriresistens	0.00274161	0.000377988	0.00171849	0.00196524	0.00338243	0.000570199	0.00045597	0.00633753	0.00102572
Anaeromonas gelatinilytica	0.00143695	0.00416365	0.00546657	0.00314546	0.00365687	0.00323322	0.00216545	0.00507158	0.00356948
Anaeromusa sp.	0.000794681	0.000940824	0.000774747	0.000430743	0.00211842	0.00067445	0.0012111	0.00116387	0.000598644
Anaeromyxobacter oryzae	0.000323852	0	0.000899471	0.00183564	0.000618222	0.000817621	0.000114882	0.000924726	0.000162621
Anaeromyxobacter oryzisoli	0.000406699	0	0	0	0	0	0	0.00025881	0
Anaeromyxobacter paludicola	0.00317207	0.00102779	0	0	0	0	0.00086785	1.00767e-05	0.000274021
Anaeromyxobacter sp. K	0.000127266	0.000156772	0	0	0.000357487	0.000159054	0.000436917	9.44863e-05	0.00024706
Anaeropeptidivorans aminofermentans	0.402471	0.466963	0.354434	0.331517	0.392231	0.485165	0.443788	0.423431	0.355085
Anaerophaga thermohalophila	0.00973912	0.00992022	0.00421394	0.00711534	0.0112419	0.00433576	0.0135394	0.0179119	0.00719733
Anaerophilus nitritogenes	0.00344493	0.00387192	0.00618032	0.00801483	0.00842383	0.00649125	0.0032099	0.00999254	0.00550027
Anaeroplasma bactoclasticum	0.00144381	0.000635452	0	0.000223403	0.000422415	0.000173306	0.000580583	0.00126812	0.000706708
Anaeroplasma sp.	0.00150257	0.000987966	0.00145275	0.00071389	0.000890751	0.000250586	0.00141186	0.000773807	0.00108654
Anaerorhabdus furcosa	0.0032815	0.00262672	0.00344682	0.0062381	0.00290862	0.00518823	0.00294986	0.00348372	0.00231332
Anaerorhabdus sp.	0.0100246	0.020863	0.00943846	0.00468912	0.0100795	0.00609127	0.0122161	0.0140288	0.00758392
Anaerosacchariphilus polymeriproducens	0.0323043	0.0197679	0.0434587	0.0103701	0.0157282	0.0304275	0.047179	0.0364628	0.0221171
Anaerosalibacter bizertensis	0.003733	0.00221037	0.00210212	0.00469626	0.00600231	0.00309464	0.00238024	0.00509609	0.00198071
Anaerosalibacter massiliensis	0.00163133	0.00398522	0.00161988	0.00408671	0.00134805	0.00224788	0.00146384	0.00363588	0.00197751
Anaerosalibacter sp. Marseille-P3206	0.00260091	0.00255741	0.0085785	0.0105916	0.0121002	0.00700649	0.00370944	0.00705887	0.00601501
Anaerosolibacter carboniphilus	0.00793031	0.0102828	0.00420065	0.00442231	0.00440637	0.00278537	0.00393249	0.00433432	0.00385608
Anaerosolibacter sp.	0.00316863	0.0031335	0.00307977	0.00773754	0.00409808	0.00356892	0.00262052	0.00265276	0.0024167
Anaerosoma tenue	6.47117e-05	0	0.000877037	0.000200496	0.000772384	0.000141398	0.0010588	0.000216198	0.000169468
Anaerosphaera aminiphila	0.00275362	0.00449392	0.00281492	0.0037828	0.00238054	0.00278996	0.000608971	0.00412789	0.00263896
Anaerosphaera multitolerans	0.00374594	0.00504763	0.00547556	0.00853399	0.00681095	0.00629162	0.00524831	0.00615836	0.00478167
Anaerospora hongkongensis	0.00654455	0.00716373	0.0108243	0.0164121	0.0143352	0.0114568	0.00679924	0.0115752	0.00773478
Anaerospora sp.	0.0152883	0.00887565	0.00667955	0.0146518	0.0121261	0.0107772	0.0126943	0.0141275	0.0111423
Anaerosporobacter faecicola	0.0144584	0.0111151	0.0219206	0.00918299	0.0117962	0.0184789	0.0172679	0.0154206	0.0195026
Anaerosporobacter mobilis	0.00553258	0.0161104	0.0146254	0.00486847	0.00609137	0.00656846	0.00901614	0.00860811	0.0085961
Anaerosporobacter sp.	0.0264839	0.0368594	0.0282853	0.0283121	0.0304264	0.0498504	0.0364652	0.050492	0.0247386
Anaerosporomusa subterranea	0.0371622	0.0210572	0.0156271	0.0329973	0.0226095	0.0235184	0.0317046	0.0203182	0.0177917
Anaerostipes butyraticus	0.000358394	0	0.000461795	0	0.000362853	0	0	0.000961826	5.96351e-05
Anaerostipes caccae	0.00640638	0.0130208	0.00763907	0.0120156	0.0109789	0.00591375	0.00425414	0.0183952	0.00468147
Anaerostipes faecis	0.00046135	0.00178719	6.41327e-05	0.000666963	0.000332504	0.00177527	0.000687728	0.000865314	0.000358244
Anaerostipes hadrus	0.000451762	0.000603341	0.00088032	0.00241929	0.00153397	0.00185886	0.000550027	0.0013416	0.00150627
Anaerostipes hominis (ex Lee et al. 2021)	0.00197195	0.0303918	0.000676975	0.000655226	0.000951862	0	0.00190404	0.000149731	8.11369e-05
Anaerostipes rhamnosivorans	0.00603058	0.00533822	0.00734808	0.0143788	0.0176696	0.00881615	0.0211118	0.0206765	0.00814163
Anaerostipes sp.	0.00331571	0.0033341	0.00329019	0.00193898	0.00190102	0.00162884	0.00271964	0.00737436	0.00283247
Anaerostipes sp. 494a	6.21534e-05	0	2.736e-05	0	0	0	0	0.000899818	0
Anaerostipes sp. 992a	0.00951536	0.00487006	0.00846357	0.00599464	0.00525359	0.00702012	0.0133124	0.0156192	0.00593865
Anaerostipes sp. MSJ-23	0.000859225	7.61304e-05	0.000689807	0	0.000379919	0.000308954	0.00340071	0.00321117	0.000236894
Anaerotalea alkaliphila	0.0438282	0.0229538	0.0616537	0.070426	0.0779253	0.0314387	0.0170709	0.0319424	0.0541946
Anaerotardibacter muris	0.00242164	0.00153004	0.00239694	0.00289127	0.0025483	0.00148503	0.00175364	0.00463214	0.00166799
Anaerotignum faecicola	0.0164728	0.0270026	0.0164743	0.0108642	0.0276655	0.0190306	0.0161406	0.0208257	0.016088
Anaerotignum lactatifermentans	0.0321707	0.0300235	0.0337072	0.0334753	0.0458051	0.0544618	0.0308181	0.0406306	0.038216
Anaerotignum neopropionicum	0.0159584	0.00666179	0.0115454	0.00647831	0.0120309	0.0106545	0.00943022	0.0106049	0.0114461
Anaerotignum propionicum	0.0352055	0.0324279	0.0315999	0.0322186	0.040431	0.0495223	0.0419159	0.0646004	0.031945
Anaerotignum sp.	0.0720088	0.078559	0.0661599	0.0740949	0.089274	0.0736915	0.0545276	0.104151	0.0596946
Anaerotignum sp. MB30-C6	0.0145932	0.0130588	0.0182866	0.0127621	0.0163838	0.0139388	0.0133044	0.0261199	0.0156321
Anaerotignum sp. MSJ-24	0.0203429	0.0153745	0.019848	0.0097772	0.0309337	0.01803	0.0166009	0.0388824	0.0186816
Anaerotruncus colihominis	0.106072	0.136755	0.16144	0.215336	0.199882	0.196061	0.114691	0.167995	0.152875
Anaerotruncus massiliensis (ex Liu et al. 2021)	0.000367708	0.000250745	0.000416225	0.00244358	0.000451884	0.00283937	0.000169068	4.87495e-05	0.000265135
Anaerotruncus massiliensis (ex Togo et al. 2019)	0.0359312	0.0505587	0.06106	0.0719924	0.0790976	0.0954728	0.0370108	0.0587853	0.0610802
Anaerotruncus rubiinfantis	0.0512171	0.0606786	0.0789735	0.121559	0.117254	0.0878149	0.0426648	0.0796008	0.0778873
Anaerotruncus sp.	0.000162743	5.01183e-05	0.000399197	0.000288399	0.00046299	0.000813564	0	0.000381037	0.000189557
Anaerotruncus sp. 1XD22-93	0.00125428	0.000292209	0.000647635	0.00278237	0.00234359	0.00376219	0.00138116	0.00401472	0.00126359
Anaerotruncus sp. 1XD42-93	0.0050448	0.00125366	0.00705904	0.00545624	0.00424821	0.00385559	0.00211824	0.0027801	0.00572183
Anaerotruncus sp. AF02-27	0.00772336	0.00562459	0.0102872	0.0177945	0.0146579	0.0139777	0.00946134	0.00734994	0.0124002
Anaerotruncus sp. CAG:390	0.00355868	0.0104873	0.00493873	0.00700953	0.00582358	0.0065047	0.00474846	0.00723318	0.00443361
Anaerotruncus sp. CAG:528	0.000886527	0.00172768	0.00407199	0.00395569	0.00167678	0.00450252	0.00190833	0.00128525	0.00220722
Anaerotruncus sp. DFI.9.16	0.00127178	0.00209597	0.00452988	0.00184417	0.00328273	0.00423927	0.00113098	0.00496301	0.00378078
Anaerotruncus sp. G3(2012)	0.00552519	0.00544496	0.00907076	0.0178177	0.020205	0.0163603	0.00660371	0.0116844	0.00801332
Anaerovibrio lipolyticus	0.00137533	0.00114427	0.00310121	0.00172913	0.00519666	0.00155625	0.00202583	0.00316783	0.00436383
Anaerovibrio sp.	0.00717415	0.004357	0.0137671	0.0129759	0.0152549	0.00672702	0.00353487	0.00887799	0.0088984
Anaerovibrio sp. RM50	0	0.00154783	0	0	0	0	0	0	0
Anaerovirgula multivorans	0.0037671	0.00504397	0.0053358	0.012321	0.00849503	0.0061209	0.00470046	0.0062736	0.00723143
Anaerovorax odorimutans	0.0543022	0.0672941	0.0839808	0.107523	0.115349	0.126721	0.0793137	0.147944	0.105235
Anaerovorax sp. IOR16	0.0888071	0.0918625	0.109579	0.114954	0.223375	0.243303	0.149832	0.290835	0.113537
Anatilimnocola aggregata	0	0	0	0	0	0	0	0.00138336	0
Anatilimnocola floriformis	0.00180021	0.000949098	0	0	0	0	0	0	0
Ancalomicrobiaceae bacterium S20	0.000639538	0.000606406	0.00010372	0.000536844	0.000141824	0.00164062	0.000541676	0.00108707	0.00072531
Ancrocorticia populi	0	0	0	0	0	0	0.00201299	0.00155991	0
Ancylobacter novellus	9.21214e-06	0.000170219	0.000105435	0.000318338	0.000883037	0.00355322	0.00182344	0.000253911	0.000828893
Ancylobacter pratisalsi	0	0	0	0	0	0	0.00113628	0.00194857	0
Ancylobacter sonchi	0	0	0.000958527	0	0.000163834	0	0	8.66049e-05	0
Ancylomarina euxinus	0.000152236	0.00116794	4.46764e-05	0.000404672	0.000267266	0	6.53302e-05	0.000113025	5.91067e-05
Ancylomarina longa	0.00114819	0	0.0014133	0	3.26439e-06	0	0	0.00203119	0
Ancylomarina salipaludis	0.000120472	0.0018594	0.00672259	0.00332481	0.00481476	0.00497521	0.000374058	0.00134274	0.016459
Ancylomarina sp. 16SWW S1-10-2	0.00316016	0.00677309	0.00729181	0.01059	0.0166653	0.00448453	0.0103284	0.0128152	0.0147045
Andreesenia angusta	0.000273705	0.000171714	0.00127065	0.000366196	0.00238671	0.000766946	0.000881418	0.00190885	0.00228218
Andreprevotia lacus	0	0	0	0.00107731	0.000729297	0	0	0	9.83451e-05
Andreprevotia sp. IGB-42	0.000566193	0	0.000260075	0	0	0	0	0.000740196	0
Aneurinibacillus aneurinilyticus	0.000525765	0.000633307	0.000357269	0.000873902	0.000901596	0.00138732	0.00314981	0.0026772	0.00149952
Aneurinibacillus migulanus	0.000694415	0.0010556	0.000590349	0.000555887	0.00129447	0.000264489	0.000878651	0.00122502	0.00149056
Aneurinibacillus soli	0.000518391	0	0	0	0	0	0	9.62173e-05	0
Aneurinibacillus terranovensis	0	0.00020491	3.08787e-05	0	0	0.000207892	0.000142769	0.0017212	0
Aneurinibacillus tyrosinisolvens	0.00149385	0.00128046	0.00283592	6.9832e-05	0.00753721	0	0.000682699	0.000919423	0.00105481
Aneurinibacillus uraniidurans	0.00042497	8.72495e-05	0	0	0.000198955	0.000177039	0.000303951	0.000157755	0
Angelakisella massiliensis	0.0865109	0.130499	0.126052	0.170706	0.166005	0.144145	0.0774571	0.125821	0.109811
Anoxybacillus caldiproteolyticus	0	0	0.000725678	0	7.8931e-05	0	0	0	0
Anoxybacillus flavithermus	0.000254969	0	0	0	0	0	0	0.00155077	0
Anoxybacillus rupiensis	0	0.000292209	0	0	0	0	0	0.00026417	0
Anoxybacillus sp.	0.000278395	0	0.0002451	0	0.000439876	0	0.000179204	0.000155017	0.000162133
Anoxybacillus sp. UARK-01	0.000817595	0.00109069	0.00049445	0.00117806	0.00208062	0.000501354	0.0113128	0.00276557	0.00149521
Anoxybacillus tepidamans	0.000225911	0	0	0	0	0	0	0.00070901	0.000263134
Anoxybacter fermentans	5.29926e-05	0.000146877	0.000582738	0.000673329	5.58203e-05	0.000447044	0.000807998	0.000934796	0
Anoxynatronum buryatiense	0.00416041	0.00123218	0.0043181	0.000994006	0.00364828	0.00242577	0.00183837	0.00295168	0.00340609
Anoxynatronum sibiricum	0.00223844	0.000130643	0.000784353	0.000907419	0.000225958	0.00065652	0	0.00204213	0.000342901
Anseongella ginsenosidimutans	0.000171137	0	0.000197727	0	0	0	0.000399299	0.00169726	0.000313911
Anthropogastromicrobium aceti	0.00209807	0.000243935	0.0010525	0.000292436	0.000201273	0.000536944	0.000302149	0.000179906	0.00025628
Antiquaquibacter oligotrophicus	0.000113642	0.000192402	0	0.000293887	0.00153669	8.29045e-05	8.93695e-05	0.000323555	0.000106611
Antribacter gilvus	9.52796e-05	0.000144573	6.29132e-05	0.000695399	0.00130587	0.000592754	0.000200821	0.00100701	0
Aphanothece sacrum	0	6.26691e-05	0.000328459	0	0.000107178	0.000127162	8.7328e-05	7.55411e-05	0.000158018
Apibacter adventoris	0.00946519	0.0190404	0.0100379	0.00156711	0.00113955	0.000898361	0.0161817	0.00460408	0.00237196
Apibacter mensalis	0.000143516	0	0	0	0	0	0	0.00286272	0
Apibacter muscae	0.00541458	0.00846396	0.00477136	0.00838701	0.00182031	0.00050362	0.00745953	0.00491342	0.00307747
Apibacter raozihei	0.0017639	0.00393164	0.00207439	0	0	6.93523e-06	0.00299899	0.000674837	0
Apibacter sp. HY039	0.0217119	0.0317445	0.0180511	0.00546674	0.00433773	0.00286354	0.0427709	0.0171625	0.0155098
Aquabacterium sp.	0.000998193	0.00152001	0.00202522	0.00122916	0.00108784	0.00192044	0.00429626	0.00168789	0.000803121
Aquabacterium terrae	0	0.000479227	0.00104383	0	0.000273195	0	0	0.000123784	0.000258933
Aquamicrobium sp. LC103	0	0	0	0	0	0	0	0.000906493	0
Aquaspirillum serpens	0	0	0	0.00128476	0.000593965	0	0	0	0.000281479
Aquaspirillum sp. LM1	0	0	0	0	0	0	0	0.00179605	0
Aquaticitalea lipolytica	0.000401253	0	0	0.000470133	0.0002484	0	0	0.00116576	0.000206004
Aquibacillus albus	0.000314999	0.000339526	0.000813489	0.00122808	0.00151526	0.00129913	0.000405533	0.00112892	0.000765488
Aquibacillus halophilus	5.37025e-05	2.48074e-05	9.45595e-05	0	2.8284e-05	0.000604043	0	0.000598055	0
Aquibacillus kalidii	0.00201721	0.00193513	0.00272998	0	0.0013911	0.000106864	0.000823022	0.000317414	5.06583e-05
Aquibacillus koreensis	0.000273878	0	0	0	0.000144246	0	0	0.000381254	0
Aquibacillus rhizosphaerae	0.000120677	0	0	0	0	0	0	0.000860105	0
Aquibacillus saliphilus	0.000148477	0	9.80398e-05	0.00039468	0	0.000139172	0.000286727	8.26755e-05	8.64708e-05
Aquibacillus salsiterrae	0.000248512	0.000272454	0.000515374	0.000393418	0.000447923	0.000552839	0.000514744	0.000297665	0.000244432
Aquibacillus sediminis	5.60684e-05	0.000207202	0	0	0	0	0.000433098	0.000374642	0
Aquicella lusitana	0.000130893	0.000115433	0.000429525	0.000189784	0.000294556	0.000412683	0.00136697	0.000304788	0.00035343
Aquifex sp.	0	0	0	0	0	0	0	0.000882662	0
Aquificota bacterium	0.000533591	0	0	0	0	0	0.000866155	0	0.000162133
Aquiflexum balticum	0.000596158	0.0018953	0.001971	0.00095624	0.00563743	0.0107546	0.00481018	0.00723886	0.00255615
Aquiflexum lacus	0	0	0	0	0	0	0	0.000933341	0
Aquiflexum sp. TKW24L	0	0	7.86065e-05	0	0.000156749	0	0.000344839	0.00122632	0.000242658
Aquihabitans sp. G128	0.00030142	0.000278477	0	0	0	0	0.000155221	0.00026854	0.000140434
Aquiluna sp. KACHI24	0	0	0	0	0	0	0.000384438	0.000166275	0.000347816
Aquimarina algiphila	0.00656292	0.00453693	0.00218191	0.0153105	0.00449462	0.00137659	0.00888138	0.00489713	0.0105577
Aquimarina atlantica	0.00374617	0.00772925	0.00876847	0.0106525	0.0121223	0.0133008	0.00716003	0.00602634	0.012356
Aquimarina sp. 2201CG14-23	0	0	0.000247044	0	0	0	0	0	0.00119841
Aquimarina sp. 2304DJ70-9	0	0.000322532	0	0	9.19334e-05	0.000381764	0	0.000161991	0.000135542
Aquimarina sp. RZ0	0.000548662	0.000111223	0.000295776	0	0.000710541	0.000902738	0.000154988	0.000419208	0.00229558
Aquimarina spongiae	0.000242963	0	0	0	0	0	0	0.00074408	0
Aquipluma nitroreducens	0.000342966	0	0.000334369	0.000184686	0.000146371	0	0.00206975	0.0031476	0.00208705
Aquipuribacter hungaricus	0	0.000457252	0.000174293	0.00052624	0.000469201	0	0.000127434	0.000330702	0
Aquirhabdus parva	0	0	0.00014028	0	0.000100703	0	0	0	0.00126201
Aquirufa ecclesiirivi	0.0032637	0.00215184	0.00293476	0.00475031	0.0090069	0.000516537	0.00411775	0.00185488	0.0034386
Aquisphaera insulae	0.000207446	0	0	0	0	0	0	0.00113585	0.000302033
Aquitalea aquatica	0.000428389	0	0.000304699	0	0	0	0	0.00693182	0
Arabiibacter massiliensis	0.0075898	0.00414229	0.0145314	0.0105566	0.0146537	0.00829429	0.0104322	0.0181528	0.011612
Arachidicoccus soli	0	0	0	0	0.000723274	0	0	0	0.00065212
Arachidicoccus sp. BS20	0	0.00168563	0	0	0	0	0	0	0
Arachnia propionica	0	0.000311001	5.38845e-05	0.000488077	0.000580233	0	7.87952e-05	0.00020448	0
Arachnia rubra	9.18133e-05	0.000186331	0.000100216	0.00138769	0.0013213	0.000150244	0.000311237	0.000923438	0.000301331
Arcanobacterium haemolyticum	0	0	0.000477668	0	0	0	0	6.7135e-05	0.000280868
Arcanobacterium hippocoleae	0.000386738	0.00030705	0.000275374	5.71713e-05	0.000266622	0.000623139	0.00267039	0.00135962	0.00164292
Arcanobacterium ihumii	0.000238284	7.04468e-05	0.000209786	0.000557394	0.000301199	0.000214417	4.90831e-05	0.000180447	0.000111018
Archangium gephyra	0	0	0.000654435	0.000953893	0.000108	9.61036e-05	0.000329993	0.000456724	0
Archangium lansinium	0	0	0.000544082	0.000833271	3.77373e-05	6.71608e-05	9.22446e-05	0.00039897	0
Archangium primigenium	0	0	0	0	0	0	0	0.000832686	0
Archangium sp.	0.000530543	0	0.00144117	0.000851308	0.00093695	0.00114636	0.00035681	0.000830861	0.00161925
Archangium violaceum	0.00012918	0.00015913	0.000454922	0.000343384	0.000362862	0.00056506	0.000443488	0.000239768	0.00020062
Arcobacter sp. F2176	9.75399e-05	0	0.000429372	0	0	0	0.000125574	0.00021725	0.000113611
Ardenticatenaceae bacterium	0	0	0.000311945	0	0.000106637	0	0	0	0.000117915
Ardenticatenia bacterium	0.000138956	0	0.000122337	0	0.000146371	0.000260495	8.94469e-05	0.000464244	8.09259e-05
Arenibacter certesii	0	0	0	0	0	0	0	0.000984812	0
Arenibacter latericius	0	0	0	0	0	0	0	0.000765339	0
Arenibacter palladensis	0	0.0013542	0	0	0	0	0	0	0
Arenimonas composti	0.000513021	0	0	0	0	0	0	0	0
Arenimonas fontis	0.000130317	7.52487e-05	8.60488e-05	0.000173204	0	0.00012215	0	0.000653073	0
Argonema antarcticum	0	0	0	0	0	0	0.00191506	0	0
Aristaeella hokkaidonensis	0.0012253	0.00114683	0.00114699	0.00119834	0.00304766	0.00137301	0.00183104	0.00158795	0.00210053
Aristaeella lactis	0.00240419	0.00319616	0.00151132	0.00190704	0.00522459	0.00426676	0.00136349	0.00380151	0.00212813
Armatimonadetes bacterium 13_1_40CM_3_65_7	2.08471e-05	0.000250383	0.000587322	0.000166246	0	0.000156324	0	0.00125368	0.000169974
Armatimonadetes bacterium CG07_land_8_20_14_0_80_40_9	0.000107766	0	0.000316258	0	0	0	0.000184985	0.000160017	0.000125522
Armatimonadetes bacterium CSP1-3	0	6.22478e-05	0	0	0.000283886	0	0	0.000300133	0
Armatimonadetes bacterium Uphvl-Ar2	6.03748e-05	0.000613572	0.000345502	0	0.000286184	0	0	0	3.51614e-05
Armatimonadota bacterium	0.00154991	0	0.000971962	0.00091707	0.00043609	0.00116416	0.00156523	0.00131101	0.000686357
Arsenicibacter rosenii	0	7.20573e-05	0	0	0	0	0.000301231	0.000521146	0
Arsukibacterium ikkense	8.96175e-05	9.19956e-06	0.000166565	0	0.000314665	0.00117601	0	0.000443565	0.000301553
Arthrobacter crystallopoietes	0.000293411	0.000271078	0.000146007	6.78208e-05	0.000174691	7.17451e-05	0	0.000411996	5.94358e-05
Arthrobacter gandavensis	4.40296e-05	6.10172e-05	0	0	0.000579737	0.000165081	5.66841e-05	0.000196133	0.000102568
Arthrobacter ginkgonis	6.95384e-05	0.000214151	4.08145e-05	0	2.44163e-05	0	0.000179049	5.16274e-05	0.000377982
Arthrobacter globiformis	0.000180465	0	0	0	0	0	6.63805e-05	0.000818249	0
Arthrobacter pullicola	0.000302939	4.66467e-05	0.000211706	0	7.23703e-05	0	0.000325005	0.00247918	0
Arthrobacter russicus	8.06618e-05	0	0.000177537	0	0.000339864	0	0.00020769	0	0.000140928
Arthrobacter sp. 35W	0.000108524	4.01055e-05	1.9109e-05	0.000432716	0.000914522	0.000122068	5.58862e-05	0.000217544	2.52812e-05
Arthrobacter sp. 49Tsu3.1M3	0.000241149	9.60314e-05	0.000197666	0.00033156	0.000359127	4.6766e-05	2.14108e-05	0.000148168	0.000222769
Arthrobacter sp. 9AX	7.24935e-05	0	0.00038294	0	0	0	0	0	0
Arthrobacter sp. APC 3897	0.000103123	9.52731e-05	0	0.000411178	0.000651752	0.000193319	0	0.000430657	0
Arthrobacter sp. CAN_C5	0	8.9679e-05	0	0.000172015	0.000579401	6.06562e-05	0	7.20659e-05	0.000226122
Arthrobacter sp. ES1	4.15235e-06	2.30177e-05	0.000106016	1.10377e-05	0.000161835	0.00162301	0.00020314	0.000873983	0.000108822
Arthrobacter sp. ES3-54	0.000118782	0	0	0.000315744	0.00025024	0.000445351	0.000152921	0.000132281	0.000276707
Arthrobacter sp. RIT-PI-e	0	0	0.000327406	0	0	0	0	0	0.000346525
Arthrobacter sp. ok909	0.000512939	0.00163361	0.00129587	0.00483571	0.00254382	0.00282503	0.00170628	0.000929582	0.0019074
Arthrospiribacter ruber	0	0	0.0002231	0	0.000106771	0	0.00027404	0.00134329	0.000330579
Arundinibacter roseus	9.58491e-05	4.42767e-05	0	0.000350329	0.00027765	0.000583974	0.000107972	0.000373597	0.000251195
Asaccharospora irregularis	5.00634e-05	0.000175281	0.00131922	0.000213231	0.000158205	0.000635058	0.000500203	0.0004359	0.00101215
Asaia bogorensis	0.00538577	0.0115526	0.00853496	0.0130715	0.0106557	0.0161544	0.0293627	0.0167418	0.0162557
Asaia platycodi	0.000425147	0.00194083	0.00018715	0.000980544	0.000586135	0.0016995	0.00045075	0.000967815	0.000451504
Ascidiimonas aurantiaca	0	0.00129284	0	0	0	0	0	0	0
Asticcacaulis sp. MM231	0.0017375	0.00586645	0.00141845	0.00780962	0.00269541	0.00384944	0.00211487	0.00267376	0.00136146
Atlantibacter hermannii	0	0	0.00135695	0	0.000623171	0.000350227	0.000522642	0.000678149	0.00106989
Atlantibacter sp. RC6	0	0	0.00131387	0	0.000107793	0	0	3.79875e-05	0
Atopobacter sp. AH10	0.00126529	0.00120228	0.00127949	0.00412916	0.00139489	0.00407229	0.00176089	0.00175106	0.000677207
Atopobium deltae	0.000199137	0.000387762	0.000217629	0.000198504	0.000104882	0.000653301	0.0018222	0.000695143	0.000559334
Atopobium fossor	0.000527485	0.000357379	0.00029412	0.00229018	0.000259295	0.0029336	0.000362182	0.000332878	0.000409599
Atopobium sp.	0	0	0.00017415	0	0	0	0	0.000110143	0.000652799
Atopobium sp. ICM42b	0.000107766	0	9.48773e-05	0	0.000113516	0.000656578	0	0.000540058	0.000219664
Atopobium sp. oral taxon 416	0.000953749	0.00129307	0.00108434	0.00140055	0.00138649	0.00378189	0.00301176	0.00285899	0.00233676
Atopobium sp. oral taxon 810	1.75099e-05	0.000166553	0.000347354	0.000761946	0.000633432	0.000869864	0.00169959	0.00119787	0.000233066
Atopococcus tabaci	0	0.000295287	0.000160794	0.000242741	0.000240479	0	0	0.000651369	0
Atopostipes suicloacalis	0.00158364	0.0014621	0.00128851	0.00288655	0.00254189	0.00105622	0.00199941	0.0013227	0.00119308
Atribacter sp.	0.000954596	1.5405e-05	0.00026424	0.000221615	0.000197594	0.00047669	2.14665e-05	0.000236756	0.00012624
Aurantiacibacter aquimixticola	5.49539e-05	0.000406168	0	0	5.78863e-05	0	0.000212245	6.11992e-05	0.00044806
Aurantibacillus circumpalustris	0	0.00105358	0	0	0	0	0	0	0
Aurantimicrobium photophilum	0.000355002	0.000145769	0.000254666	0.000419404	0.000249297	0	0.00011849	0.000161067	0.000107202
Aurantimonas manganoxydans	0.0279121	0.0209854	0.0363643	0.0446335	0.0564446	0.00566597	0.00418993	0.017817	0.0324265
Aurantimonas sp. A2-1-M11	0.000303704	0	0	0	0	0	7.81983e-05	0.000135287	0.000141498
Aurantimonas sp. HBX-1	0.000937752	0.00095301	0.00276576	0	0.00118535	0.00711976	0.00169018	0.00302854	0.00420522
Aurantimonas sp. VKM B-3413	0.000372487	0.000301117	0.000163969	0	0	0.000349143	0	0.000259261	0
Aureibacillus halotolerans	0.000724671	0.000667245	0.000262412	0.000243783	0.00129983	0.000128944	0.000187995	0.000689397	0.000694339
Aureimonas fodinaquatilis	0.000262448	3.03089e-05	0.00059209	0.000174408	0.0003974	0.000123	4.22348e-05	0.000146137	7.64227e-05
Aureimonas frigidaquae	0.000821592	0	6.56508e-05	0	0.000221618	0	0.00300346	0	1.2408e-05
Aureispira anguillae	0.000799114	0.000553716	0.000410399	0.000177016	0.000140293	0	0.00222904	0.000889929	0.000310261
Aureitalea sp. L0-47	0.000389212	0	0	0	0	0	0	0.00115585	0
Aureliella helgolandensis	0	0.000116014	8.29155e-05	0	0.000231477	5.88512e-05	0.000161663	0.000104882	0.000292525
Auritidibacter ignavus	0.000582987	0	0	0	0	0	0.000397346	0	0.000159775
Austwickia chelonae	0.000128405	0.000310851	0.000222772	0.000349081	0.000978986	0.000416103	9.72414e-05	0.000706003	0.000746313
Austwickia sp.	4.16292e-05	0	0	0.00228542	0.000701609	0.000390203	5.35938e-05	0.000185441	4.84884e-05
Avibacterium avium	0.000145601	8.9679e-05	8.54585e-05	0.000258023	0.000562359	0	0	0	0
Azoarcus indigens	0.000601025	0	0	0	0	0	0.000753926	0	0.000215402
Azoarcus olearius	0.00610922	0.0054293	0.0137386	0.0149382	0.0163309	0.0054194	0.0037558	0.0101334	0.00847054
Azoarcus taiwanensis	0	5.32147e-05	0.000101421	0	0.000121345	0.000431914	0	0.00012829	0.000268358
Azonexus sp.	0	0.00125079	0.000203074	0.000122628	0	0	0.00053452	0.000371157	0
Azorhizobium oxalatiphilum	0	0.00200107	0	0	0	0	0	0	0
Azospira inquinata	6.10414e-05	0	0	0	0	0	0	0.00159749	0
Azospira oryzae	0.01345	0.00349192	0.0183866	0.0183439	0.0105092	0.0191925	0.004486	0.0149279	0.0140797
Azospirillum argentinense	0.000683868	0	5.81935e-05	0	0.000160675	0	0.00231396	0	5.92229e-06
Azospirillum brasilense	6.29834e-05	0.000116378	0.000166352	0.000167421	6.63441e-05	0.000118072	0	0.000911834	0
Azospirillum fermentarium	0	0	0.000245136	0	8.73641e-05	0	0.00028982	0.00228782	0.000345015
Azospirillum halopraeferens	0	0	0	0	0.000145114	0	0.000532071	0	0
Azospirillum isscasi	0.00063084	0.00239709	0.000609141	0.00129824	0.00139331	0.000648528	0.00136232	0.00126909	0.000414797
Azospirillum sp.	0	0	0	0	0	0	0	0.00102274	0
Azospirillum sp. CAG:239	0.00192022	0	0	0	0	0	0	0	0
Azospirillum sp. OGB3	0.000206289	0	0	0	0	0	0.000354106	0.000727489	0.000160186
Azospirillum sp. SYSU D00513	0	0	0.000238073	0	0	0.000126733	0	0.000451718	0
Azotosporobacter soli	0.00660516	0.000457794	0.000521191	0.000443238	0.000254391	0	0.00553163	0.00205749	0.00105207
Azovibrio restrictus	0	0	0	0.00181885	0.000763158	0	0	0	0.000140645
Bacillaceae bacterium G1	0.000174299	0	0	0	0.00136297	0	0	0	0.000203019
Bacillaceae bacterium IKA-2	0.000132745	0	0	0	0	0	0.000170897	0.000221746	0.000231925
Bacillaceae bacterium SAS-127	0.00282883	0.00594595	0.00319978	0.0124596	0.0023819	0.00840944	0.00273435	0.00471018	0.00520365
Bacilli bacterium	0.000334956	0.00175632	0	0	0	0	1.1348e-05	0.000355028	0
Bacilliculturomica massiliensis	0.136369	0.155709	0.138291	0.209897	0.322437	0.291422	0.182505	0.342671	0.161537
Bacillota bacterium	0.0233719	0.0181321	0.0339263	0.026591	0.0309553	0.0394826	0.0322615	0.0440394	0.0346822
Bacillus aerolatus	0.000240774	0	0.000112645	0.000392499	0.000543932	0.00145768	0	0.00133266	0.000179475
Bacillus alkalicellulosilyticus	7.88118e-05	0	0.00034693	0.000139664	5.53448e-05	0	0	0.000175537	6.11983e-05
Bacillus altitudinis	0.000210994	0	7.43039e-05	0	0.000266704	0	0.000162982	0.000375956	0.000196607
Bacillus amyloliquefaciens	0	0.000284903	0.000305432	0	0.000203019	7.22624e-05	0	0.000128783	0.000359187
Bacillus atrophaeus	0	0	0.000324131	0.00022317	0	0	0	0.000467484	0.00146521
Bacillus benzoevorans	0	0.000553979	0	0	0	0	0	0	0
Bacillus carboniphilus	0	0	0.000521591	0	0.000499248	0	0	0	0
Bacillus cereus	0.00242094	0.00197676	0.00396454	0.00636762	0.0024201	0.00371109	0.0105793	0.00380794	0.00500672
Bacillus cereus group sp. BfR-BA-01380	0	0	0	0	0	0	0.00155261	0	0
Bacillus cereus group sp. N21	0	0	0.000274131	0.000206919	0	0	0.000100215	0.000173378	0
Bacillus chungangensis	0.00101854	0.00268226	0.00333895	0.00193935	0.00386437	0.00632459	0.00239631	0.00588137	0.00153745
Bacillus clarus	0.000877671	4.76979e-05	0	0	0.000190339	0.000193568	0	0.00022998	0.000120269
Bacillus coahuilensis	0	0	8.50466e-05	0	0.000169591	0.000120728	0	0.000143437	0.000975141
Bacillus dakarensis	0.000239136	4.34947e-05	0.000378247	3.85053e-05	0.000206962	0.000583844	0.000568792	0.000636457	0.000738166
Bacillus fonticola	5.26792e-05	0	0	0	0	0	0.000406919	0.000351996	0.000429514
Bacillus glycinifermentans	0.000189105	0.000545722	0.000440711	0	0.000555117	9.38415e-06	0	0.000635484	0.000122442
Bacillus halotolerans	0	0	0.000496468	0	0	0	0	0.000513815	0
Bacillus hominis	0.000179369	0	0	0	9.44699e-05	0.000168127	0	0.000399506	0
Bacillus horti	0.000270871	0.000250253	0	0	7.13312e-05	0	0.000174361	0.000377067	0
Bacillus inaquosorum	0	0	0	0	0	0	0	0.000712891	0
Bacillus kwashiorkori	0	0	0	0.00190974	0	0	0	0	0
Bacillus litorisediminis	0.000608461	0.00552276	0.00117792	0.00529963	0.000276699	0.00161314	0.000407059	0.000644463	0.00183621
Bacillus manliponensis	0.000155484	0.000456386	0.00126275	0	0	9.71597e-05	0	0.000571353	0.000804805
Bacillus marasmi	0.00166355	0.000201564	0.000828337	0.000362461	4.30898e-05	0.000255622	0.000122883	9.11118e-05	0.000349413
Bacillus massiliglaciei	4.35749e-05	5.03226e-05	0.000191817	0.00057915	0.000550801	0	8.41481e-05	0.000133449	0
Bacillus massiliigorillae	0.000217284	0.000391169	0.00091837	0.00123274	0.00033155	0.0003055	0	0.000522677	0.000126543
Bacillus massilionigeriensis	9.22223e-05	0.000563825	0.000428125	0	0.000651209	0.000393729	0	0.000936329	0.000120275
Bacillus mediterraneensis	9.02902e-05	4.17088e-05	3.97459e-05	0	0.000142662	0.00050779	0	0.000653583	5.25836e-05
Bacillus mesophilus	0.000816636	0.000273765	0.000948271	0.000494482	0.000617134	0.00098988	4.99058e-05	0.00221646	0.000266658
Bacillus methanolicus	0.00104771	0	0.000228766	0.000519226	0.000311877	0.000606428	0.000428981	0.000561874	0.000137945
Bacillus mojavensis	0	0	0.000231354	0	9.22681e-05	0	0	0	0.00119031
Bacillus mycoides	8.86923e-05	0.000204853	0	0.000825161	0.000210206	0	5.70917e-05	0	0
Bacillus ndiopicus	0.00073619	0	0	0	0	0	0	7.45322e-05	0
Bacillus niameyensis	0.0023337	0.00337059	0.00419051	0.00458044	0.00838387	0.00952548	0.00217522	0.0047524	0.00421534
Bacillus nitratireducens	0.0012638	0.00100468	0.000931522	0.00187502	0.000371508	0.000771365	0.000302703	0.000294577	0.000479267
Bacillus norwichensis	0	0	0.00145702	0.000389115	0.000128496	0	0	8.15099e-05	0.00215497
Bacillus obstructivus	0	0.000610354	0.00111038	0	0.000379578	0	0	0.00036786	6.9954e-05
Bacillus oleivorans	0.00104999	0.00028472	0.000445372	0.000634307	0.000816525	0.000237404	0.000206153	0.00130712	0.000429499
Bacillus pakistanensis	0.00097831	0.00103253	0.000456732	0	0.000527615	0	1.53535e-05	0.000194188	0.000458191
Bacillus paranthracis	0.000426314	0.00114262	0.000682568	0.00073396	0.000381064	0.00167986	0.0028627	0.00074453	9.23136e-05
Bacillus pinisoli	0	0	0	0	0	0	0.000476618	0.000795125	0.000246408
Bacillus piscicola	0	0	0.000699359	0	0.000390484	0.000198555	0.00110463	0	0
Bacillus pseudomycoides	0.000237157	0.000921672	0.000112842	0.00111054	0.000229604	0.000851303	0.000668444	0.000101144	0.000275045
Bacillus pumilus	0.00272323	0.00207466	0.00372121	0.00619927	0.00232958	0.00536356	0.000569533	0.00129551	0.00103885
Bacillus rubiinfantis	0.00150105	0.00118455	0.00136362	0.000595239	0.00189916	0.00100336	0.00155129	0.00158572	0.0019848
Bacillus safensis	0	0.0002331	0	0	0.00055459	0.000477465	0	0.000283639	0
Bacillus salipaludis	0	0	5.54507e-05	8.37105e-05	0.000132688	0.000649397	0	0.000403311	3.66805e-05
Bacillus shivajii	0.000230113	7.59274e-06	0.000542656	0.000174766	0.000181794	3.0813e-05	0.000105803	3.66091e-05	0.000325462
Bacillus sinesaloumensis	0	0	0	0	0	0	0.00100591	0	0
Bacillus smithii	0	0	0.000177136	0	5.29838e-05	0	0	0.000224064	0.000117175
Bacillus solimangrovi	0.0015115	0.000847435	0.00125167	0.000487885	0.00323783	0.0014207	0.00424491	0.00160834	0.000698044
Bacillus solitudinis	0	0	0.000245954	0.000247534	0	0	0	0.00067408	0
Bacillus sp. 0102A	0.00333456	0	0.0045015	0.0015758	0.00226361	0.00194481	0.00095399	0.00132036	0.00517866
Bacillus sp. 03113	0.0011691	0	0	0	0.000406039	0	0	0.000171711	0
Bacillus sp. 123MFChir2	3.38588e-05	6.25632e-05	5.96188e-05	9.0003e-05	7.13312e-05	0.000571264	0	0.000697575	3.94378e-05
Bacillus sp. 165	0.00082183	0.0010478	0.000593304	0.000786446	0.00192182	0.000647074	8.46426e-05	0.000896923	0.000899808
Bacillus sp. 1NLA3E	0.000418971	0.00157888	0.000713743	0.000615466	0.00079046	0.00208491	0.000397443	0.00148563	0.000423793
Bacillus sp. 3255	0.000320611	0.000253892	0	0	0.000192982	1.56113e-05	0.00042348	0.000792923	0
Bacillus sp. AFS006103	0.000142665	0	6.28013e-05	0	0	0	0	0	0.000332344
Bacillus sp. AFS031507	0.000300416	0	0	0	0	0	0	0.000706287	0
Bacillus sp. AFS055030	0.000135291	0.000190199	0.000640883	0.000938059	0.000758993	0	0	0.000540494	0.000317627
Bacillus sp. B-jedd	0.000223454	0.000231125	0.000252826	0.000155454	0.000336335	3.99272e-05	0.000274083	0.00175079	0.000117733
Bacillus sp. B1-b2	0.000100853	0.000419291	0.0028214	0	1.02116e-05	0	0.000129839	0.000393099	0.000198788
Bacillus sp. B15-48	0	0.000337581	0	0	0.000109969	0	0	0.000232525	0.0001216
Bacillus sp. BGMRC 2118	0.000457505	0	0.000100697	0	0.00012048	0	0	0	0
Bacillus sp. CAG:988	0	5.34837e-05	0.0001529	0	0.000152448	0.000108524	7.45283e-05	0	0.000134857
Bacillus sp. DNRA2	0.0019417	0.00226798	0.00172619	0.00706503	0.00717324	0.00365852	0.00150567	0.00503038	0.00212537
Bacillus sp. DTU_2020_1000418_1_SI_GHA_SEK_038	0.000165511	0.00163235	0.000484507	0.00119889	0.00173471	0.000275371	0.000229062	0.00104141	0.00043858
Bacillus sp. EB106-08-02-XG196	6.6244e-05	4.70124e-05	0.0107443	4.47599e-05	7.03636e-05	0.000759678	5.64584e-05	0.000182988	0.000196992
Bacillus sp. EB600	0.000731537	0.000291825	0.000887083	0.00143011	0.000416548	0.00253175	0.000968954	0.00159792	0.000589113
Bacillus sp. F19	0.000277752	5.13221e-05	0.00094553	9.8442e-05	0.00087772	0.000485978	0.000357581	0.000329938	0.000927415
Bacillus sp. FJAT-25509	6.37597e-05	2.94532e-05	0.000336805	0	0.000167905	0.000149409	8.20849e-05	0.000195266	0.000575556
Bacillus sp. FJAT-27225	0.00221057	0.000482805	0.00109438	0.000471645	0.000803355	0.000352452	0.000392185	0.000739777	0.000438287
Bacillus sp. FJAT-27251	0.000923161	0.00103373	0.000704842	0.000113245	0.00198292	0.0014505	8.22703e-05	0.00279559	0.000465689
Bacillus sp. FJAT-27264	0.000357749	0.000213864	0	0	0.00022167	0	0.000433477	0.000820246	0
Bacillus sp. FJAT-27445	0	0	7.60654e-05	0	0.00040954	0.00102598	0.00448818	9.62173e-05	0.000257195
Bacillus sp. FJAT-27916	0.000744455	0	0.00044187	0	0.000710179	0.00020934	0	0.000165812	0
Bacillus sp. FJAT-28004	0.000141324	0.000174089	2.76493e-05	0.000166962	0.000430055	0.000235497	0	0.000664513	0
Bacillus sp. FJAT-29814	0.000489277	0.000415792	0.00108355	0.000975937	0.00256073	0.000438529	0.000952489	0.00125807	0.00127838
Bacillus sp. FJAT-29937	0.000142231	0.000628867	0.000187831	0	7.49104e-05	0	0	9.05115e-05	0.000355
Bacillus sp. FJAT-44742	0.000400889	0.000592598	0	0	0.000999167	0.000901836	0.00165155	0.00107148	0.000535326
Bacillus sp. FJAT-47783	0.000279504	0	0	0	6.96833e-05	0	0.000257026	0.0014691	0.000325558
Bacillus sp. FJAT-49711	0.000227052	2.62212e-05	7.49614e-05	0.00022633	0.000119584	7.98085e-05	0	0.000426694	0.000231405
Bacillus sp. FJAT-50079	0.000892827	0.00250373	0.00134062	0.00123436	0.00140824	0.00225107	0.000555489	0.00172382	0.00123627
Bacillus sp. FJAT-52991	0.000498337	0.00163594	0.00105671	0.00524785	0.00211086	0.00241698	0.00181546	0.000677789	0.00221311
Bacillus sp. FSL H8-0515	0.000983777	0	0	0	0	0	0.000768961	0	4.0924e-05
Bacillus sp. FSL K6-3431	0.00106385	0.00106756	0.00375069	0.00296891	0.00339429	0.00519033	0.00142034	0.00297161	0.00223097
Bacillus sp. GM_Baccil_2	0	0	0	0	0	0	0	0.000789397	0
Bacillus sp. H1m	0.000126597	0	0.000408671	0	0	0	0	0	0
Bacillus sp. HMF5848	0.000159929	0.000283198	2.3467e-05	7.08534e-05	0.000112309	0.000824484	0.000909367	0.000549155	0.00018628
Bacillus sp. HNG	0.000340892	0	0	0	0	0	0	0.000911119	0
Bacillus sp. HU-1818	0.000313195	6.43011e-05	0.000183825	0.000185006	0.000953065	0.000391422	0.00112003	0.000155017	0.00149973
Bacillus sp. ISL-35	0	0	0.000438894	0	0.000306318	0	0	0	0
Bacillus sp. ISL-46	0.00075951	0	0	0	0	0	0.000616439	0	0.000173084
Bacillus sp. ISL-7	0.000413634	0	0	0	0	0	0.000175348	0.00110823	0.000423051
Bacillus sp. J14TS2	0.000100962	0.000800896	0.00145898	0.000805126	9.53478e-05	0.0059783	0.000528883	0.0014733	0.000373068
Bacillus sp. J33	0.00084282	0.000609391	0.000658889	0.00214296	0.000639498	0.00336608	0.000283058	7.57333e-05	0.000658297
Bacillus sp. JCM 19041	0.00040129	0	0	0	0.000211352	0	0.00020665	4.46895e-05	0
Bacillus sp. JJ1521	0.000707759	0.000658496	0.000772316	0.00308116	0.000631445	0.00317344	0.000669745	0.00166096	0.000625219
Bacillus sp. JJ1532	0	0	0	0	0	0	0.00131602	0	0
Bacillus sp. JJ1533	0.00269746	0.000274401	0.00150174	0.000423635	0.000372504	0.000319135	0.000726428	0.00016807	0.000405853
Bacillus sp. JJ1562	0.000308751	0	0.000622176	0	0.000270693	0	8.3682e-05	0.000651485	0
Bacillus sp. JJ1566	0.000938499	0.000833747	0.000431035	0.000526084	0.000681508	0.000396071	0.00111761	0.000656698	0.000997701
Bacillus sp. JJ1609	5.9745e-05	0	0.000578596	0	0.000251732	0	0	0.00013307	0
Bacillus sp. JJ1764	1.67631e-05	3.09742e-05	0.000147694	4.45593e-05	0.000406457	0.000534225	0.000647429	3.73362e-05	0.000410027
Bacillus sp. JJ722	2.99842e-05	0	7.91945e-05	0.00302873	0.000248031	0.00309156	0.000468338	3.33918e-05	0.000488945
Bacillus sp. JJ864	0.000951574	0	0	0	0	0.000115089	0	6.83688e-05	0
Bacillus sp. M6-12	0	0	0.000815627	0	0	0	0	0.000639162	0.000617307
Bacillus sp. MB2021	0.0011599	0.00100463	0.00255294	0.00173431	0.00381809	0.00407702	0.00195991	0.00145318	0.00261758
Bacillus sp. MRMR6	0.00117595	0.00152812	0.00120364	0.000589064	0.00101126	0.00277102	0.00104637	0.00353506	0.00085009
Bacillus sp. Marseille-P3661	0.00031257	0.000317014	0.00020584	0.000135154	0.000630401	0.000533876	0.000251816	0.000604442	0.000165693
Bacillus sp. OK048	0.00027141	0.000118001	8.43354e-05	0.000169755	0.000336345	0.000149647	0.000184985	0.000124458	0.000204555
Bacillus sp. OV166	0.000263916	0.000170679	0.000139412	0	0.000555998	4.94753e-05	0.000169884	0.000382082	6.14803e-05
Bacillus sp. OV322	0.000430292	0	0.000252553	0	7.55421e-05	0.000268884	9.23272e-05	0.000159731	0.000167064
Bacillus sp. OxB-1	0.000467614	0.000116313	0.000839211	0.000191231	0.000814629	0.000775468	0.000833554	0.000460669	0.00085889
Bacillus sp. REN10	0.00012849	3.95699e-05	0.000263954	0	4.51155e-05	0	0.000330839	0.000143092	4.98871e-05
Bacillus sp. REN3	0.000302557	6.98819e-05	0.000133186	0.0016085	0.000159351	0.00184337	0.000194758	0	8.81023e-05
Bacillus sp. RO2	0	0	0.000257247	0	0	0	0	0.00013016	0.00027227
Bacillus sp. S3	0.000295423	0	0	0	0.000124475	0	0.000456397	6.57992e-05	0
Bacillus sp. SA1-12	0.00131088	0.00178523	0.000354895	0.000791575	0.0010008	0.00226705	0.000804705	0.00264012	0.000736831
Bacillus sp. SG-1	6.13919e-05	0	0.000108099	0	0	0.000575444	0.000948438	0	0
Bacillus sp. SM2101	0.000245845	0.000321978	0.00012606	0.000315978	0.000657368	1.01291e-05	0.000173903	0.000330947	5.66411e-05
Bacillus sp. SRB3LM	0.000148477	0.000453735	0.000653599	0.00160908	0.00162416	0.00132749	0.000367599	0.000483334	0.000572038
Bacillus sp. T3	0.000103145	0	0	0	0	0	0	0.000931696	0.000413815
Bacillus sp. USDA818B3_A	0.000118706	0.000130315	0.000876321	9.01553e-05	0.00034423	0.000718094	0.00359657	0.000916713	0.000228894
Bacillus sp. V3-13	0.00550715	0.00415692	0.00409605	0.00626317	0.00709939	0.00566471	0.00337368	0.00680779	0.00351574
Bacillus sp. V33-4	0	0	0	0	0	0	0	0.0010067	0
Bacillus sp. V3B	0.00098406	0.00101665	0.000851549	0.00407658	0.000582112	0.00328413	0.000510809	0.000994596	0.00115583
Bacillus sp. V5-8f	0.000242566	8.75878e-05	0.00193553	0.000222471	0.00125862	0.00191819	0.000229799	0.000540264	0.00149115
Bacillus sp. ZZV12-4809	9.15271e-05	9.66404e-05	0.000253254	0.000208539	0.00059224	0.000343164	3.36666e-05	0.000276664	0.000807174
Bacillus sp. es.034	0.000174783	5.87196e-05	0.00088131	0	0.000468643	5.95743e-05	4.09123e-05	0.000141561	3.70149e-05
Bacillus stercoris	0	0.00013542	0.000193571	0	0	0	0	0.00032647	8.53644e-05
Bacillus subtilis	0.000451289	0.000853329	0.00130951	0.0032159	0.00276653	0.00306466	0.000463302	0.00157889	0.00186821
Bacillus taeanensis	0	0.000165069	0.000540205	8.8877e-05	0.000152709	0.000564606	0	0.000826151	0.000311859
Bacillus testis	0.00100246	0.000226068	0.0014885	0.00341892	0.0050677	0.000420436	0.000140009	0.00258962	0.00173681
Bacillus thermotolerans	0.00025108	0.000472072	0.000661764	0.000396164	0.000600517	0.000569554	0.000327661	0.00132519	0.000353877
Bacillus thermozeamaize	0.000570831	0.00143075	0.000322488	0.00116505	0.000378519	0.00142418	0.00232575	0.00106342	0.000664886
Bacillus thuringiensis	0.000194945	0.00102523	0.0017444	0.000772199	0.00119122	0.0026828	0.00164707	0.000724505	0.00251835
Bacillus timonensis	0.00145059	0.00116522	0.00141331	0.00280898	0.00218689	0.00115269	0.000919348	0.00226654	0.00306979
Bacillus toyonensis	0.0405752	0.0525071	0.0456496	0.0654324	0.05314	0.0606031	0.0471385	0.0414949	0.0502786
Bacillus tuaregi	0.000893239	0.00045143	0.00104109	0.00381927	0.00130016	0.00320251	0.00042656	0.000406579	0.00124438
Bacillus velezensis	0.000142919	0.000132041	0.000601608	0.000385302	0.000130872	0.000155275	0.00130261	0.00200896	0
Bacillus wiedmannii	0.000126142	0.000444925	6.60943e-05	0.000133038	0.000239385	0.000187648	0.000164366	0.000752441	0.000446124
Bacterioplanes sanyensis	0.00138238	0	0	0	0	0	0	0	0
Bacteroidaceae bacterium HV4-6-C5C	0.229614	0.16654	0.193168	0.114357	0.147067	0.19854	0.271926	0.0830652	0.174754
Bacteroidales bacterium	0.0439718	0.0699348	0.0413121	0.00961273	0.0208452	0.00562736	0.0387087	0.0329819	0.0727278
Bacteroidales bacterium 36-12	0.00758347	0.00887865	0.00646312	0.0239742	0.0204905	0.0201033	0.0436762	0.0232655	0.0165013
Bacteroidales bacterium 43_36	0.0231662	0.0599225	0.0258859	0	0.0106603	0	0.0224594	0.0130814	0.0468972
Bacteroidales bacterium 45-6	0.0117983	0.00731101	0.00746598	0.0135953	0.00900581	0.00872865	0.0129816	0.0123463	0.0158837
Bacteroidales bacterium 55_9	0.000340313	0.00154839	0.00128158	0.00642206	0.0025753	0.000255188	0.00025253	0.00309248	0.0090149
Bacteroidales bacterium 6E	0	0	0	0	0.00108328	0	0	0	0.000849382
Bacteroidales bacterium Barb4	0.00971306	0.0494539	0.00803226	0.0600631	0.0162874	0.0290632	0.0113027	0.0144104	0.00792706
Bacteroidales bacterium Barb6	0.00109134	0.00250495	0.000635515	0.00151299	0.00569347	0.00185871	0.0118544	0.00286156	0.00413429
Bacteroidales bacterium Barb6XT	0.0360126	0.0940388	0.0393195	0.0130406	0.0286916	0.0199441	0.0628104	0.0224522	0.0215706
Bacteroidales bacterium Barb7	0.0382884	0.081973	0.0507406	0.0271689	0.0482636	0.0265488	0.019282	0.0157362	0.0505185
Bacteroidales bacterium CF	0.00217008	0.000183045	0.000720524	0.00200918	0.00348421	0.000475149	0.00457762	0.0118322	0.0056072
Bacteroidales bacterium KA00251	0	0	0	0	0	0	0.00108338	0.0003254	0
Bacteroidales bacterium KA00344	0.000446148	0	0	0	0	0	0	0.0015568	0
Bacteroidales bacterium KHT7	0.000372178	9.82425e-05	0.000187238	0.000282662	0.000476046	9.96724e-05	6.84494e-05	0.000118421	0.000123857
Bacteroidales bacterium MB20-C3-3	0	0	0.000583261	0	0.00138214	0	0.000258054	0.00108822	0.00324488
Bacteroidales bacterium WCE2004	0.000288889	0.000236864	0.00325674	0.00207885	0.000605085	3.13212e-05	0.00711662	0.0003983	0.00784171
Bacteroidales bacterium WCE2008	0	0	0.000177359	0.000535495	0.00150733	0	0	0.00163408	0.00190278
Bacteroides acidifaciens	0.0126021	0.0313025	0.0197407	0.00611356	0.0111322	0.00681886	0.019587	0.0135334	0.00766885
Bacteroides bouchesdurhonensis	0.00165199	0.00227286	0.00613414	0.0033909	0.00470229	0.0045967	0.000628655	0.00574533	0.0175017
Bacteroides caccae	0.462343	0.659309	0.441833	0.26074	0.309086	0.391454	0.572748	0.229445	0.401361
Bacteroides caecigallinarum	0.000267705	0	0.000117844	0.000177902	0	0.000250928	0.00051697	0.000372661	7.79537e-05
Bacteroides caecimuris	0.00658394	0.0021282	0.00668626	0.00388244	0.0022929	0.00176305	0.00937888	0.00643518	0.00940624
Bacteroides cellulosilyticus	0.0627478	0.0993657	0.0879774	0.0260552	0.0644359	0.0154874	0.0748591	0.0464712	0.130928
Bacteroides clarus	0.000594459	0	0.000113304	0	0.000711493	0.000361892	0	0.00162531	0.000765481
Bacteroides congonensis	0.111758	0.0129279	0.0387955	0.00488125	0.0144389	0.00206109	0.0207382	0.00482379	0.00148308
Bacteroides eggerthii	0.283757	0.339504	0.292483	0.14827	0.162096	0.404658	0.232663	0.117771	0.265095
Bacteroides faecalis	0.00833161	0.0019196	0.007432	0.00519432	0.00302895	0.00183931	0.00985747	0.00977395	0.0124816
Bacteroides faecichinchillae	0.0888402	0.0121083	0.0399481	0.00877718	0.0148261	0.0108902	0.0229625	0.0140316	0.0130384
Bacteroides faecis	0.000449763	0	0	0	0	0	0	0.00140245	0
Bacteroides faecium	0.000112553	0.000245248	0.00270819	0.00174148	0.00507565	0.00238069	0	0	0.0030103
Bacteroides finegoldii	0.0154332	0.0266479	0.0227969	0.0307176	0.0323849	0.0306674	0.0215435	0.0365571	0.0223224
Bacteroides fluxus	0.00467893	0.00107329	0.000545228	0.00190304	0.00147978	0.000351985	0.011228	0.00213454	0.00759
Bacteroides fragilis	0.44612	0.119997	0.325655	0.166841	0.252909	0.130877	0.433601	0.151463	0.323251
Bacteroides gallinaceum	0.00062734	0.00222757	0.00193065	0.000202761	0.00202363	0.000458733	0.00402903	0.00145596	0.00108319
Bacteroides gallinarum	0.000643859	0.000579275	0.000345008	0	0.00137627	0	0.00137761	0.00232641	0.00107757
Bacteroides graminisolvens	0.0843549	0.123379	0.0859521	0.0429903	0.0538978	0.181389	0.144466	0.0455607	0.0765145
Bacteroides helcogenes	0.00279572	0.00411414	0.00482318	0.00864334	0.00359579	0.00279984	0.00714073	0.00584305	0.00765714
Bacteroides heparinolyticus	0.104094	0.0127497	0.0440604	0.00678082	0.0155196	0.00259132	0.0230138	0.00604003	0.00700635
Bacteroides ihuae	0.0311085	0.0328799	0.0207303	0.0207003	0.0147254	0.0124037	0.0587637	0.0291933	0.0386647
Bacteroides intestinalis	0.105561	0.250012	0.128559	0.0494416	0.0985259	0.0510518	0.168477	0.0807858	0.121139
Bacteroides luti	0.102227	0.0198482	0.0508774	0.0309574	0.0241409	0.00559316	0.0270436	0.0146061	0.0206086
Bacteroides mediterraneensis	0.001812	0.00954117	0.000987521	0.00164417	0.00733862	0.000250532	0.0131261	0.00107562	0.00165425
Bacteroides ndongoniae	0.00039478	0.000425518	0.000140681	0.000449741	0.00125744	0.000845801	0.00254122	0.000659466	0.00117146
Bacteroides neonati	0.000477249	0	0.000420171	0.000422871	0.000167572	0	0	0.000531486	0.00101912
Bacteroides nordii	0.0184343	0.0311484	0.0181438	0.0227221	0.0154946	0.00217329	0.0222085	0.0158576	0.0159754
Bacteroides oleiciplenus	0.0081959	0.00326717	0.00496815	0.00443698	0.00187827	0.00336253	0.0057315	0.00801297	0.00556562
Bacteroides ovatus	0.338739	0.272041	0.309356	0.241806	0.246375	0.326381	0.329949	0.149773	0.330412
Bacteroides propionicifaciens	0.0360281	0.0253569	0.0352622	0.0247589	0.0372617	0.0352517	0.0437434	0.0323433	0.0527815
Bacteroides pyogenes	0.0694172	0.0995613	0.0664244	0.0359369	0.0482225	0.0298239	0.131883	0.0498532	0.0676202
Bacteroides reticulotermitis	0.334294	0.133649	0.23799	0.11229	0.144618	0.0741449	0.270236	0.11431	0.258227
Bacteroides rodentium	0.252508	0.0552306	0.169867	0.0662272	0.1325	0.0665419	0.270618	0.0674396	0.169798
Bacteroides salyersiae	0.00858928	0.00441405	0.0015336	0.00547601	0.00442551	0.0113568	0.0144662	0.00783503	0.0114445
Bacteroides sedimenti	0.227898	0.0712099	0.116204	0.0409199	0.0734181	0.0257965	0.113989	0.0480442	0.0578858
Bacteroides sp.	1.16512	1.32763	0.975661	0.506168	0.652863	0.81188	0.986036	0.500022	1.00987
Bacteroides sp. 14(A)	0.00043888	0	0.000127503	0	0.000988761	0	0	0.000916417	0.0023556
Bacteroides sp. 1_1_30	0.0515577	0.0216252	0.0286394	0.0138574	0.0232282	0.0112387	0.0658391	0.0180553	0.0283566
Bacteroides sp. 214	0.460027	0.107419	0.262359	0.103352	0.14621	0.0789659	0.22674	0.147056	0.167974
Bacteroides sp. 224	0.709028	0.170606	0.362664	0.159167	0.240132	0.143328	0.443978	0.229025	0.277354
Bacteroides sp. 43_108	0.00159391	0.000792887	0	0	0.000814927	0	0.00146958	0.00282478	0.000853332
Bacteroides sp. 43_46	0.000606503	0.00200205	0.00173891	0.00017567	0.00180095	0.000415629	0.0036612	0.00128557	0.00106896
Bacteroides sp. 51	2.32901	0.634715	2.38066	1.07127	1.89363	1.18852	3.36841	0.9346	2.80134
Bacteroides sp. 519	0.662472	0.664041	0.608156	0.584618	0.512563	0.462171	0.885693	0.631559	0.724673
Bacteroides sp. AF16-49	0.000655905	0	0	0	0	0	0	0.0013148	0
Bacteroides sp. AF25-38AC	0.0016697	0	0.000486478	0.00167104	0.000379597	0.000330277	0.000113408	0.00111924	0.000755541
Bacteroides sp. AM16-24	0.000306022	0	0	0	0	0	0	0.0014768	0
Bacteroides sp. An51A	0.000830466	0.000408538	0.000655182	0	0.00164732	0	0.000638714	0.0009849	3.76871e-05
Bacteroides sp. BFG-606	0.000166	0	0	0	0	0	0	0.00129405	0
Bacteroides sp. CAG:1060_57_27	0.00153316	0.00022702	0.00427307	0.00931743	0.00500148	0.00283643	0.00761174	0.00224253	0.00715718
Bacteroides sp. CAG:1076	0	0	0	0	0.000597708	0	0	0	0.00132185
Bacteroides sp. CAG:144	0.00229494	0.00208127	0.000590631	0.00118858	0.00527009	0.000893315	0.00890326	0.00503726	0.00279741
Bacteroides sp. CAG:530	0.000171198	0.000158167	0	0.000151692	0	0	0.00029387	0.000190654	9.97031e-05
Bacteroides sp. CAG:633	0.0965142	0.0100244	0.0379145	0.00480285	0.0131477	0.00195848	0.0175588	0.00240444	0.000875195
Bacteroides sp. CAG:661	0.0960882	0.0100653	0.0388589	0.00485914	0.0129971	0.00182313	0.0173937	0.00252009	0.000988345
Bacteroides sp. CAG:714	0.00159505	0.000243361	0.00320296	0.00104819	0.000665006	0.000510068	0.00482989	0.00115626	0.00471609
Bacteroides sp. CAG:770	0.00217264	0.00383678	0.000420884	0.00408091	0.00320359	0.00760673	0.00425816	0.00387598	0.00326627
Bacteroides sp. CAG:927	0.00174331	0.000283171	0.00345455	0.00116148	0.000854849	0.000509677	0.00517082	0.00325306	0.00515653
Bacteroides sp. D2	0.0372213	0.0636443	0.0353693	0.00967349	0.0189407	0.0292048	0.0438811	0.0246127	0.0627938
Bacteroides sp. D20	0.140624	0.0786011	0.0842762	0.0143642	0.0325094	0.00595989	0.0520007	0.0318035	0.0766956
Bacteroides sp. ET71	0.000778415	0.0010199	0	0	0	0	0.000244408	0.0014956	0
Bacteroides sp. GD17	0.291472	0.389646	0.309832	0.0718095	0.128098	0.0229568	0.261879	0.149568	0.511801
Bacteroides sp. GM023	0.00206766	0.00462047	0.000988115	0.00286492	0.0049545	0.00345731	0.0105871	0.00429914	0.00346137
Bacteroides sp. Marseille-P8574	0.000242116	0	0	0	0	0	0	0.00183557	0
Bacteroides sp. OF04-15BH	0.00229167	0.00102236	0	0	0	0	0	0.00301699	0
Bacteroides sp. SM23_62	0.00106535	0.00265092	0.00133828	0.00182749	0.00820818	0.000651957	0.0129325	0.00237426	0.00175133
Bacteroides sp. SM23_62_1	0.000617165	0	0	0	0	0	0.00234706	0.00175982	0.000125018
Bacteroides sp. UBA939	0.143296	0.0730766	0.0712446	0.0390474	0.0393216	0.0259484	0.0795368	0.0485732	0.0408727
Bacteroides stercorirosoris	0.00624007	0.0055229	0.0186388	0.00998439	0.0140677	0.00119572	0.008854	0.0177606	0.0125192
Bacteroides stercoris	0.0299437	0.0175839	0.0186084	0.0227595	0.0196834	0.037819	0.030179	0.026176	0.0308494
Bacteroides thetaiotaomicron	0.736574	0.637553	0.514094	0.157493	0.266807	0.177109	0.409055	0.214495	0.529868
Bacteroides timonensis	0.0008521	0.000336551	0.000561246	0.00024208	0.000805806	0.000239014	4.68977e-05	0.00368337	0.000933461
Bacteroides uniformis	0.0161136	0.0207393	0.0120438	0.0457605	0.0135379	0.00292631	0.00794716	0.0224229	0.0166727
Bacteroides xylanisolvens	0.00511289	0.00165782	0.00261355	0.00760743	0.00294391	0.00764595	0.00530997	0.00637074	0.00304279
Bacteroides zhangwenhongii	0.000412894	0	0	0	0	0	0	0.00181372	0
Bacteroides zoogleoformans	0.0157675	0.00584359	0.00828283	0.00424038	0.0079131	0.00421978	0.0190759	0.00760528	0.0105006
Bacteroidetes bacterium 37-13	0.000366946	0	8.07651e-05	0	0	0.000515924	0.000354308	0.000817296	0.00112194
Bacteroidetes bacterium 38_7	0.00147853	0.000204412	0.00307647	0.00272402	0.00123113	0.000381855	0.00444898	0.00108728	0.00425277
Bacteroidetes bacterium 41-46	0.00876052	0.00815311	0.00370942	0.0060125	0.0109913	0.00072213	0.0123941	0.0174151	0.00588544
Bacteroidetes bacterium 43-16	0	0	0	0	0.000714152	0	0.00153828	0.000597436	0.000755348
Bacteroidetes bacterium 43-93	0.000229736	0.000197819	0.000265369	0.000122136	0.00073761	0.00017227	0.000444832	0.00102135	0.000323251
Bacteroidetes bacterium 4572_77	0.0012361	2.97729e-05	0.000736905	0.00175473	0.00077006	0.000351951	0.000128647	0.000768372	0.000619495
Bacteroidetes bacterium ADurb.Bin008	0.0014091	0	7.62795e-05	0.00193373	0.00121247	0.000389061	0.0013253	0.00616303	0.0018494
Bacteroidetes bacterium ADurb.Bin012	0	6.42453e-05	0.000153054	0	0	0.000456263	8.95245e-05	0.000116162	0.000485977
Bacteroidetes bacterium ADurb.Bin013	0.00120317	0	0.00131314	0	0.000101361	0	0	0.00181777	0.00167716
Bacteroidetes bacterium ADurb.Bin035	0.00299677	0.00177977	0.00271405	0.00430644	0.00803462	0.000397226	0.00379416	0.00206478	0.00324048
Bacteroidetes bacterium ADurb.Bin037	0	0	0	0	0	0	0	0.000857376	0
Bacteroidetes bacterium ADurb.Bin041	0.000596223	0	0	0	0	0	0	0.000774644	0
Bacteroidetes bacterium ADurb.Bin057	0.000349559	7.29083e-05	0.000346568	0.000209771	0.000233364	7.39695e-05	0.000834938	0.000756899	0.00115627
Bacteroidetes bacterium ADurb.Bin090	0.000658485	0.000233921	0.000622151	0.00751187	0.00167666	0.000758726	0.00138171	0.00200728	0.0029732
Bacteroidetes bacterium ADurb.Bin123	0.00288797	0.00662933	0.00446353	0.00404254	0.006888	0.00126991	0.0150207	0.0090782	0.00583543
Bacteroidetes bacterium ADurb.Bin139	0	0	0.000264377	0	0.000848611	0	0.000903078	0.00200545	0.00100448
Bacteroidetes bacterium ADurb.Bin145	0.0201506	0.00404032	0.0169752	0.0129787	0.00592146	0.00371758	0.0100229	0.0062605	0.022272
Bacteroidetes bacterium ADurb.Bin174	0.00623317	0.00454453	0.0092091	0.00654442	0.0045987	0.064138	0.00929712	0.00353814	0.00607299
Bacteroidetes bacterium ADurb.Bin217	0.000180256	9.25936e-05	0.00022059	0	0	0	0.000603365	8.02964e-05	5.83679e-05
Bacteroidetes bacterium ADurb.Bin234	0	0	0	0	0.000703184	0	0	0	0.00092079
Bacteroidetes bacterium ADurb.Bin302	0.000609895	0.00244234	0.000358682	0	0.00101987	0	0.00195052	0.00361402	0.000643233
Bacteroidetes bacterium ADurb.Bin408	0.00536842	0.000834681	0.0100502	0.0232356	0.00810295	0.0371089	0.0108152	0.0131375	0.0146373
Bacteroidetes bacterium ADurb.BinA012	0.000280164	0.000494146	6.72701e-05	0	0.000214628	0	0	0.00238702	2.9666e-05
Bacteroidetes bacterium ADurb.BinA104	0	0	0	0	0	0	0.00259664	0.00140471	0
Bacteroidetes bacterium ADurb.BinA174	6.71506e-05	0	0	0	0	0	0.000345801	0.0004113	0.000273752
Bacteroidetes bacterium ADurb.BinA395	0	0.000671881	0.000278491	0	0.00122774	4.20907e-05	0.0189149	0.00781974	0.00142239
Bacteroidetes bacterium CG12_big_fil_rev_8_21_14_0_65_60_17	0.000239985	0.000234643	0.000696384	0.000585992	0.00039824	0.000695861	0.000540757	0.00013054	0.0002048
Bacteroidetes bacterium CG2_30_32_10	0.018351	0.00246185	0.0156951	0.00630423	0.00544344	0.00279379	0.00982159	0.00539877	0.0198015
Bacteroidetes bacterium CG2_30_33_31	8.85942e-05	0.000286477	0	0.0002355	0.000326626	0	0	0	0
Bacteroidetes bacterium CG_4_8_14_3_um_filter_31_14	0	0	0	0	0	0	0.000876579	0.00201172	0
Bacteroidetes bacterium GWA2_31_9	0	0	0	0	0.000960678	0	0	0	0.00030021
Bacteroidetes bacterium GWA2_31_9b	0	6.53217e-05	0.000124495	0	0	0	0.00124674	0.00042796	0.000494119
Bacteroidetes bacterium GWA2_32_17	0	0	0.000156358	0	6.80275e-05	0	0.000228643	0.00143841	0.000225667
Bacteroidetes bacterium GWA2_40_14	0	0	0	0	0	0	0	0.000800528	0
Bacteroidetes bacterium GWB2_41_8	0.00694786	0.000734075	0	0.00267551	0.000449397	0	0.0104837	0.0022413	0.00647453
Bacteroidetes bacterium GWE2_40_15	0.00749689	0.00659489	0.0101139	0.0141453	0.0199633	0.00567029	0.0147473	0.0160473	0.0192023
Bacteroidetes bacterium GWF2_29_10	0	0.00122961	0	0	0	0	0	0	0
Bacteroidetes bacterium GWF2_40_14	0.00414067	0.00203508	0.0147309	0.0193489	0.0138674	0.0214552	0.0108958	0.0160515	0.0266229
Bacteroidetes bacterium GWF2_49_14	0	0	0.000185638	0	0.000111053	0	0	0	0.000859592
Bacteroidetes bacterium HGW-Bacteroidetes-1	0	0	0	0.00237059	0	0	0.000783963	0.000565124	0
Bacteroidetes bacterium HGW-Bacteroidetes-10	0	0	0	0	0.0013854	0	0.00139429	0.00451412	0.00131947
Bacteroidetes bacterium HGW-Bacteroidetes-11	0.000152236	0.00112639	0	0	0	0	0	0.000678149	0
Bacteroidetes bacterium HGW-Bacteroidetes-12	0	0.000407901	0	0.000234721	9.30134e-05	0	0	0	0.000102851
Bacteroidetes bacterium HGW-Bacteroidetes-14	0	0.0018615	0	0	0.00033581	0	0	8.87571e-05	0
Bacteroidetes bacterium HGW-Bacteroidetes-15	0.000431727	0	0	0	0	0	0	0.00116763	0
Bacteroidetes bacterium HGW-Bacteroidetes-17	0.00147295	0.000407377	0.0029454	0.00367144	0.000991613	0.00309682	0.000141918	0.00160504	0.000615138
Bacteroidetes bacterium HGW-Bacteroidetes-20	0.000515657	0.00152886	0.000381369	0.000184766	0.000974011	0.000176824	8.94857e-05	0.0012377	0.000394685
Bacteroidetes bacterium HGW-Bacteroidetes-21	0.00329501	0.0057283	0.00778167	0.0116945	0.0182676	0.00487345	0.0107163	0.0135506	0.0156015
Bacteroidetes bacterium HGW-Bacteroidetes-4	0.00307591	0.00194975	0.00224941	0.00961909	0.00314937	0.00151131	0.00403034	0.00572525	0.00365064
Bacteroidetes bacterium HGW-Bacteroidetes-6	0.000436426	0	0	0	0	0	0	0.000937333	0
Bacteroidetes bacterium HGW-Bacteroidetes-7	7.95415e-05	0.00234243	0	0	0.00103891	0	0.000204805	0.00167297	0.000732848
Bacteroidetes bacterium HGW-Bacteroidetes-8	0	0.00146302	0	0	0.000567166	0	0	0	0.00074118
Bacteroidetes bacterium OLB9	0.000554864	0.00093336	0.000283002	0	4.83712e-05	0	0	0.000255698	0.000347667
Bacteroidetes bacterium QH_2_67_10	0.000912867	0	9.89157e-05	0	0.000184919	0	0.00258552	0	1.63581e-05
Bacteroidetes bacterium RBG_13_42_15	0	0	0	0	0.000758417	0	0	0.000884516	0.000917746
Bacteroidetes bacterium RBG_13_43_22	0.000668148	0.00127441	0	0	0	0	0	0.00148816	0
Bacteroidetes bacterium RBG_13_46_8	0.000455988	0.00229371	0.000524118	0.00535343	0.000253502	0.00061737	0	0.000846347	0.00143107
Bacteroidetes bacterium UKL13-3	0	0	0	0	0	0	0	0.000947202	0
Bacteroidetes bacterium endosymbiont of Geopemphigus sp.	0.000107621	0.000198859	0.0001895	0.000429115	0.000113364	0.000100876	0	0.000179778	0
Bacteroidetes oral taxon 274	0.000179096	0.000211794	0.000813612	5.71284e-05	0.000947052	5.3719e-05	1.84456e-05	0.000191472	0.000983157
Bacteroidetes/Chlorobi group bacterium ChocPot_Mid	5.05535e-05	8.56266e-05	0.000215119	4.47934e-05	0.000159753	9.47704e-05	0	0.000609902	0.000166835
Bacteroidia bacterium	1.07323	0.976855	0.916319	0.790679	0.648988	1.14779	1.0273	0.784469	1.1021
Bacteroidia bacterium 43-41	0.135202	0.020972	0.0661505	0.040914	0.0391318	0.0486776	0.0377309	0.0246368	0.0343575
Bacteroidia bacterium 44-10	0.0190794	0.0139715	0.0234607	0.0127961	0.0277399	0.00263833	0.0384835	0.0202228	0.038551
Bacteroidota bacterium	0.0172614	0.0193464	0.0172922	0.0228161	0.0286155	0.00954715	0.0373756	0.0410272	0.0236602
Baekduia sp.	0.000145074	0	0.000170299	0	0	0.00018131	0	0.000323123	0.000112652
Baileyella intestinalis	0.00141409	0.00128245	0.00138763	0.00267533	0.00110243	0.000595866	0.000939119	0.00156587	0.0013102
Bailinhaonella thermotolerans	9.96616e-05	0.000191824	0	0.000507761	0.000559892	0	8.5537e-05	3.69959e-05	5.80414e-05
Balnearium lithotrophicum	0.00125699	1.65901e-05	0.00047428	0.000429595	0.000264812	0.000572273	2.3118e-05	0.000619927	0.000209157
Balneicella halophila	0	0	0.000263204	0	0.000149958	0	0	0	0.00152552
Balneola sp.	0.00118295	0.00161348	0.000665896	0.0012282	0.00226236	0.00130326	0.0134513	0.00367988	0.00218486
Balneola vulgaris	0.000407881	0.000323001	5.12999e-05	0	0	0	0.000225047	0	0
Balneolaceae bacterium	0.00173672	0.000480885	0.000893038	0.000173415	0.00237082	0.000489198	0.000209971	0.00312266	0.000853617
Banduia mediterranea	0.000334911	2.94685e-06	0.00127865	0.00250261	0.00219565	0.000209281	0.000187524	0.000830603	0.00347803
Bariatricus massiliensis	0.047214	0.0524313	0.0551032	0.0507213	0.0667928	0.0733305	0.0598721	0.075233	0.0511576
Barnesiella intestinihominis	0.000104762	0.00170536	0.00272599	0.00179462	0.0047574	0.00207303	0.000378934	0.000655577	0.00299635
Barnesiella propionica	0.0398132	0.0650082	0.0320521	0.00979332	0.0213866	0.00163484	0.0494393	0.0247465	0.069964
Barnesiella sp. An22	0.000828795	0	0.00190749	0.00260207	0.000178729	0.00176168	0	0.001032	0.000114018
Barnesiella sp. An55	0.00203348	0.000179696	0.0034343	0.00103404	0.000899196	0.000384881	0.00420121	0.000947302	0.00450581
Barnesiella sp. CU968	0.00167518	0	0.000355995	0.00138195	0.000304237	0	0.000966774	0.00102927	0.00100924
Barnesiella sp. WM24	0	0.000127422	0.000101537	0.000122206	0.000218171	8.61846e-05	0.000148478	0.00124513	0.000563184
Barnesiella viscericola	0.0158581	0.0116213	0.0118284	0.0236535	0.0200337	0.00206069	0.0291911	0.0182796	0.0206876
Bartonella apis	7.73917e-05	0.000429005	0.000681359	0	0.00122282	0.000580332	0	0.000603308	0.000721148
Bartonella massiliensis	0	0	0.000117257	0.000708063	0.000327349	0.000832258	0	0.000148322	0
Bartonella phoceensis	0	0	0	0	0	0	0	0.000947237	0
Bartonella rattaustraliani	0.000242963	0	0.000256686	0	0	0.000182189	0	0.00010823	0.000226396
Basfia succiniciproducens	4.81115e-05	4.44494e-05	0.000137662	6.39445e-05	0.000126697	0.000157837	0	0.000468817	0
Basilea psittacipulmonis	0.000677706	0	0	0.00094583	0.000458096	0	0.000648771	0	0.000346121
Bauldia litoralis	0.000153108	4.71514e-05	0.000134797	0.000135663	5.37595e-05	9.56753e-05	0	0.000710452	0
Bauldia sp.	0	0	0.000390918	0	6.68165e-05	0	0	0	0.000147767
Bavariicoccus seileri	0.00124956	0.00142608	0.000181196	0.00117232	0.00137818	0.000688971	0.00174118	0.00108051	0.000616426
Bdellovibrio bacteriovorus	0.000387162	0	0.000185923	0	0	0	0	0.000195982	0
Bdellovibrio reynosensis	0	0	0.000613001	0.00119549	0.000908364	0.000742557	3.98396e-06	2.29749e-06	0.000814603
Bdellovibrio sp. 28-41-41	0	0	0	0	0	0	0.00117488	0	0
[truncated: 8,192 more rows]

## Sheet: Phylum_average
Supplementary Table S4. Average Relative abundance table of bactetrial composition in phylum levels
[truncated: 126 more rows]

[truncated: 3 more sheets: Family_average, Genus_average, Species_average]
