# Supplementary material for: Gut Microbiome Differences Across Mixed-Sex and Female-Only Social Rearing Regimes in Female Field Crickets Teleogryllus occipitalis (Orthoptera: Gryllidae)
Source: Insects. 2026 Jan 13;17(1):91. doi: 10.3390/insects17010091 (PMC12841673; doi:10.3390/insects17010091)
Supplement: Supplementary file 1 [file insects-17-00091-s001.zip › Table S5.xlsx]

## Sheet: Phylum
Supplementary Table S5. Relative abundance table of viral composition in phylum levels
Phylum	F(MX)_1	F(MX)_2	F(MX)_3	F(FO)_1	F(FO)_2	F(FO)_3	M_1	M_2	M_3
Cressdnaviricota	0	0	0.157356	0.258933	0.114602	0.0445564	0.0131003	0	0.0568328
Hofneiviricota	0.0320497	0.161743	0.536585	0.426902	0.619571	0.948922	0.219761	0.298765	0.469926
Kitrinoviricota	0	0	0.105149	0.110442	0.0635551	0.0518383	0	0	0.0939935
Nucleocytoviricota	0.564998	0.29078	0.703319	0.559521	0.184982	0.285454	0.253923	0.379439	0.581782
Phixviricota	0.0289462	0.0152828	0.0150009	0.0505026	0.0238308	0.103199	0.0999181	0.0574578	0.0257621
Taleaviricota	0.0471282	0	0	0.206626	0	0.0742058	0	0.112132	0.0350022
Unassigned	9.07557	9.50246	14.7407	9.57534	12.3144	15.9625	10.3097	13.085	11.3575
Uroviricota	90.2513	90.0297	83.7419	88.8117	86.679	82.5293	89.1036	86.0672	87.3792

## Sheet: Family
Supplementary Table S5. Relative abundance table of viral composition in family levels
Family	F(MX)_1	F(MX)_2	F(MX)_3	F(FO)_1	F(FO)_2	F(FO)_3	M_1	M_2	M_3
Ackermannviridae	0	0	0.00619806	0.0130201	0.00444003	0.0376076	0	0.0458972	0
Ahmunviridae	0.0471282	0	0	0.206626	0	0.0742058	0	0.112132	0.0350022
Autographiviridae	0.00906787	0.0593302	0	0.0237058	0	0	0.0649299	0.133359	0
Betaflexiviridae	0	0	0.105149	0.110442	0.0635551	0.0518383	0	0	0.0939935
Herelleviridae	0.0570446	0.0393744	0.0644339	0.0697853	0.0280015	0.00303333	0.148094	0.0389144	0.0102763
Inoviridae	0.0320497	0.161743	0.536585	0.426902	0.619571	0.948922	0.219761	0.298765	0.469926
Microviridae	0.0289462	0.0152828	0.0150009	0.0505026	0.0238308	0.103199	0.0999181	0.0574578	0.0257621
Mimiviridae	0.564998	0.29078	0.703319	0.559521	0.184982	0.285454	0.253923	0.379439	0.581782
Schitoviridae	0.673279	0.499251	1.20544	1.18652	0.289972	0.901833	0.0236045	0.638367	0.441686
Unassigned	98.5875	98.9342	97.3639	97.353	98.7856	97.5939	99.1898	98.2957	98.3416

## Sheet: Genus
Supplementary Table S5. Relative abundance table of viral composition in genus levels
Genus	F(MX)_1	F(MX)_2	F(MX)_3	F(FO)_1	F(FO)_2	F(FO)_3	M_1	M_2	M_3
Dismasvirus	0.0692031	0.0412844	0.00834708	0.139023	0.0486902	0.0857384	0.0259105	0.094372	0.0558158
Eurybiavirus	0	0.00317071	0.00915812	0.0432859	0.0246018	0.0166705	0	0.00635782	0
Fadolivirus	0.564998	0.279929	0.676766	0.559521	0.184046	0.2807	0.253923	0.364933	0.561406
Fernvirus	0.0126565	0.0106965	0.0108133	0.0292053	0.0132792	0.00562384	0.0185192	0.018231	0.0120512
Foveavirus	0	0	0.105149	0.110442	0.0635551	0.0518383	0	0	0.0939935
Holosalinivirus	0.0161618	0.00517603	0.0112127	0.0196284	0.0153952	0.00680344	0.00186697	0.0190279	0.0056696
Plateaulakevirus	0.0585248	0	0	0	0	0	0	0	0
Przondovirus	0.00906787	0.0593302	0	0.0237058	0	0	0.0649299	0.133359	0
Sextaecvirus	0	0	0	0	0.0421123	0	0	0	0
Unassigned	99.2223	99.6004	99.1786	98.8686	99.6083	99.4784	99.6349	99.2516	99.2361
Yumkaaxvirus	0.0471282	0	0	0.206626	0	0.0742058	0	0.112132	0.0350022

## Sheet: Species
Supplementary Table S5. Relative abundance table of viral composition in species levels
Species	F(MX)_1	F(MX)_2	F(MX)_3	F(FO)_1	F(FO)_2	F(FO)_3	M_1	M_2	M_3
Ackermannviridae sp.	0	0	0.00619806	0.0130201	0.00444003	0.0376076	0	0.0458972	0
Actinomycetia phage DSL-LC01	0	0	0.0722187	0	0	0	0	0	0
Alteromonadaceae phage B23	0	0	0	0.0611467	0.0469168	0	0	0	0
Bacteriophage sp.	4.02522	3.57612	4.2417	3.10911	4.5475	3.76098	3.1643	4.62883	5.36979
Caudovirales sp. ctu3532	0	0	0	0	0	0	0	0.104296	0
Caudoviricetes sp.	83.2021	83.4015	76.4326	79.6709	78.5784	75.4465	80.0053	76.8052	79.0828
CrAss-like virus sp. cth6i5	1.74125	0.900818	2.48439	1.40254	2.30521	1.49006	4.8738	1.65909	3.94563
Crassvirales sp.	0.0882907	0.03315	0.00243566	0.612248	0.420216	0.109362	0.0472996	0.479597	0.422424
Cressdnaviricota sp.	0	0	0.157356	0.258933	0.114602	0.0445564	0.0131003	0	0.0568328
Dulem virus 34	0.0892181	0	0.00326681	0	0.0140412	0	0	0	0
Dulem virus 36	0.105931	0.00596843	0	0	0	0	0	0.0350484	0
Dulem virus 37	0.0434096	0.0825322	0.0283951	0.0169418	0.0505282	0.0433188	0.0771788	0.140911	0.0651374
Edafosvirus sp.	0	0.0108511	0.0265534	0	0.000935	0.00475426	0	0.0145055	0.0203756
Edwardsiella phage vB_EpM_ZHS	0	0	0	0	0	0	0	0.0748158	0
Eurybiavirus PHM2	0	0.00317071	0.00915812	0.0432859	0.0246018	0.0166705	0	0.00635782	0
Fadolivirus algeromassiliense	0.564998	0.279929	0.676766	0.559521	0.184046	0.2807	0.253923	0.364933	0.561406
Fernvirus P123	0.0126565	0.0106965	0.0108133	0.0292053	0.0132792	0.00562384	0.0185192	0.018231	0.0120512
Foveavirus mali	0	0	0.105149	0.110442	0.0635551	0.0518383	0	0	0.0939935
Herelleviridae sp.	0.00793168	0.0120661	0	0.054908	0.0124829	0	0.0174087	0.00806487	0.00377619
Inoviridae sp.	0.0320497	0.161743	0.536585	0.426902	0.619571	0.948922	0.219761	0.298765	0.469926
Klebsiella phage vB_Kpn_K10PH82C1	0.00906787	0.0593302	0	0.0237058	0	0	0.0649299	0.133359	0
Microbacterium phage BAjuniper	0.0692031	0.0412844	0.00834708	0.139023	0.0486902	0.0857384	0.0259105	0.094372	0.0558158
Microvirus sp.	0.00649096	0.00329147	0.00475346	0.0224672	0.0102155	0.0173054	0.00712327	0.0230999	0.00309028
Myoviridae sp. ct44j18	0.0300563	0.115397	0.113199	0.128804	0.324363	0.4579	0.106021	0.449684	0.047017
Myoviridae sp. ctEXz2	0.0462978	0.0163317	0.073706	0.097544	0.0364319	0	0	0.0040935	0.277919
Myoviridae sp. ctbwh6	0.0267362	0.0135575	0.00339438	0	0.00967389	0	0	0.0945	0.00780382
Myoviridae sp. ctk6V34	0	0	0.0306962	0	0	0	0	0	0
Myoviridae sp. ctkOm7	0.0107814	0	0.0335556	0.0124393	0.00424197	0	0	0.00822184	0
Myoviridae sp. ctngn1	0.0133469	0.021996	0.00488709	0.00384981	0.0131284	0.00444797	0.0146471	0.0203565	0.01112
Myoviridae sp. ctplG2	0.00787529	0.0159737	0.0144181	0	0.0061971	0	0	0.0240226	0.0074987
Myoviridae sp. ctr9D2	0.306952	0.0521639	0.125151	0.451782	0.00130563	0.928944	0	0.0101224	0
Phage sp. ctucZ11	0.00585101	0.0118678	0	0	0.00920836	0.0155992	0	0.0356955	0
Podoviridae sp. ctLUJ1	0.673279	0.499251	1.20544	1.18652	0.289972	0.901833	0.0236045	0.638367	0.441686
Podoviridae sp. ctZ5d16	0.0399192	0.0133773	0.0154338	0.0304375	0.0207592	0.0357618	0.026078	0.0453379	0.00494832
Podoviridae sp. ctzMH52	0.266641	1.04953	0.334175	1.24734	0.0597801	0.297378	0.0855483	0.267015	0.0517422
Siphoviridae sp. ct5Px37	0.188031	0.373047	0.285422	0.484274	0.603303	0.251376	0.323363	0.374647	0.331103
Siphoviridae sp. ct5YG1	0.0163775	0	0	0.0552341	0	0.0352667	0	0.0397098	0
Siphoviridae sp. ct8NQ14	0.010305	0.0600935	0.00377329	0	0.00608181	0.00686849	0	0.060249	0.00490612
Siphoviridae sp. ctCVD13	0	0.0713859	0.0313994	0.014388	0.0865148	0.0263924	0.00684262	0.0764076	0.0631671
Siphoviridae sp. ctL0q1	0.00839943	0.00567896	0.0123021	0	0	0.0223935	0	0.0142341	0.0106637
Siphoviridae sp. ctLAw30	0	0	0.00405628	0.0255627	0	0.0147673	0	0.0281598	0.00527408
Siphoviridae sp. ctNwR4	0.178444	0.456863	0.284015	0.157699	0.568854	0.535455	0.152215	0.354595	0.52771
Siphoviridae sp. ctSMg55	0.739484	0.0485775	0.3597	0.101356	0.0899286	0.255139	0.274312	0.045874	0.269234
Siphoviridae sp. ctTic26	0	0	0	0	0.0401893	0	0	0.00741862	0
Siphoviridae sp. ctWDo30	0	0	0.0402319	0.00329275	0.0123516	0	0	0	0.036006
Siphoviridae sp. ctbgC51	0	0	0	0	0.0804132	0	0	0	0.0169222
Siphoviridae sp. ctdzB12	0.0163177	0	0.00796652	0	0	0	0.0716292	0	0
Siphoviridae sp. ctg0K17	0	0.0577793	0	0	0	0	0	0	0
Siphoviridae sp. ctnNB1	0.280884	0.270116	0.399023	0.612804	0.453986	0.2864	0.179342	0.422621	0.258316
Siphoviridae sp. ctouo22	0.0111249	0.0156855	0	0.0832751	0.0578636	0	0.013102	0.00441435	0.00206692
Siphoviridae sp. ctqtA1	0.0225466	0	0	0	0	0	0	0.0412654	0
Siphoviridae sp. ctr2f5	0.0168699	0	0.00308854	0.019464	0	0.0168662	0	0	0
Siphoviridae sp. cttFh17	0.0160895	0.0271958	0.0117827	0	0.00281353	0.0190648	0.202073	0.0589843	0.00851116
Siphoviridae sp. ctuOq1	0.0589547	0	0	0	0	0	0	0.0710848	0
Siphoviridae sp. ctzrC10	0.0616316	0.0666227	0.0793205	0.123049	0.172227	0.0150056	0.0170085	0.0983177	0.137227
Tortoise microvirus 11	0.0224552	0.0119913	0.0102475	0.0280354	0.0136153	0.0858938	0.0927948	0.0343579	0.0226718
Unassigned	4.80299	5.96886	9.28636	5.42518	8.01413	7.36395	5.42525	9.01388	4.32321
Vibrio phage vB_VpaM_R20L	0	0	0	0.158665	0	0	0	0	0
Wolbachia phage WO	0	0	0	0	0	0	0.0712581	0	0
Xanthomonas citri phage CP2	0.00404796	0.00821062	0.0059288	0	0.0222975	0	0	0.00823186	0.0192719
Yumkaaxvirus pescaderoense	0.0471282	0	0	0.206626	0	0.0742058	0	0.112132	0.0350022
uncultured Caudovirales phage	0.203911	0.210984	0.00547052	0.114592	0.195569	0.0120917	0.337239	0.917454	0.0756773
virus sp. ct5rm7	1.86849	1.955	2.4092	2.6735	1.74553	5.99303	3.78907	1.68318	2.84031

## Sheet: Phylum_average
Supplementary Table S5. Average relative abundance table of viral composition in phylum levels
Phylum	F(MX)_ave	F(FO)_ave	M_ave
Cressdnaviricota	0.0524519	0.139364	0.023311
Hofneiviricota	0.243459	0.665132	0.329484
Kitrinoviricota	0.0350498	0.0752784	0.0313312
Nucleocytoviricota	0.519699	0.343319	0.405048
Phixviricota	0.0197433	0.0591775	0.061046
Taleaviricota	0.0157094	0.0936105	0.0490447
Unassigned	11.1062	12.6174	11.584
Uroviricota	88.0077	86.0067	87.5167

## Sheet: Family_average
Supplementary Table S5. Average relative abundance table of viral composition in family levels
Family	F(MX)_ave	F(FO)_ave	M_ave
Ackermannviridae	0.00206602	0.0183559	0.0152991
Ahmunviridae	0.0157094	0.0936105	0.0490447
Autographiviridae	0.0227993	0.00790192	0.0660962
Betaflexiviridae	0.0350498	0.0752784	0.0313312
Herelleviridae	0.0536177	0.0336067	0.0657615
Inoviridae	0.243459	0.665132	0.329484
Microviridae	0.0197433	0.0591775	0.061046
Mimiviridae	0.519699	0.343319	0.405048
Schitoviridae	0.792657	0.792774	0.367886
Unassigned	98.2952	97.9108	98.609

## Sheet: Genus_average
Supplementary Table S5. Average relative abundance table of viral composition in genus levels
Genus	F(MX)_ave	F(FO)_ave	M_ave
Dismasvirus	0.0396115	0.0911506	0.0586994
Eurybiavirus	0.00410961	0.0281861	0.00211927
Fadolivirus	0.507231	0.341422	0.393421
Fernvirus	0.0113888	0.0160361	0.0162671
Foveavirus	0.0350498	0.0752784	0.0313312
Holosalinivirus	0.0108502	0.0139424	0.00885482
Plateaulakevirus	0.0195083	0	0
Przondovirus	0.0227993	0.00790192	0.0660962
Sextaecvirus	0	0.0140374	0
Unassigned	99.3337	99.3184	99.3742
Yumkaaxvirus	0.0157094	0.0936105	0.0490447

## Sheet: Species_average
Supplementary Table S5. Average relative abundance table of viral composition in species levels
Species	F(MX)_ave	F(FO)_ave	M_ave
Ackermannviridae sp.	0.00206602	0.0183559	0.0152991
Actinomycetia phage DSL-LC01	0.0240729	0	0
Alteromonadaceae phage B23	0	0.0360212	0
Bacteriophage sp.	3.94768	3.80586	4.38764
Caudovirales sp. ctu3532	0	0	0.0347652
Caudoviricetes sp.	81.012	77.8986	78.6311
CrAss-like virus sp. cth6i5	1.70882	1.7326	3.49284
Crassvirales sp.	0.0412921	0.380609	0.31644
Cressdnaviricota sp.	0.0524519	0.139364	0.023311
Dulem virus 34	0.0308283	0.0046804	0
Dulem virus 36	0.0372998	0	0.0116828
Dulem virus 37	0.0514456	0.0369296	0.094409
Edafosvirus sp.	0.0124682	0.00189658	0.011627
Edwardsiella phage vB_EpM_ZHS	0	0	0.0249386
Eurybiavirus PHM2	0.00410961	0.0281861	0.00211927
Fadolivirus algeromassiliense	0.507231	0.341422	0.393421
Fernvirus P123	0.0113887	0.0160361	0.0162671
Foveavirus mali	0.0350498	0.0752784	0.0313312
Herelleviridae sp.	0.00666593	0.0224636	0.00974991
Inoviridae sp.	0.243459	0.665132	0.329484
Klebsiella phage vB_Kpn_K10PH82C1	0.0227993	0.00790192	0.0660962
Microbacterium phage BAjuniper	0.0396115	0.0911506	0.0586994
Microvirus sp.	0.00484529	0.0166627	0.0111045
Myoviridae sp. ct44j18	0.0862173	0.303689	0.200907
Myoviridae sp. ctEXz2	0.0454452	0.0446586	0.0940043
Myoviridae sp. ctbwh6	0.0145627	0.00322463	0.0341013
Myoviridae sp. ctk6V34	0.0102321	0	0
Myoviridae sp. ctkOm7	0.014779	0.00556042	0.00274061
Myoviridae sp. ctngn1	0.01341	0.00714206	0.0153745
Myoviridae sp. ctplG2	0.0127557	0.0020657	0.0105071
Myoviridae sp. ctr9D2	0.161422	0.460677	0.00337412
Phage sp. ctucZ11	0.00590628	0.00826919	0.0118985
Podoviridae sp. ctLUJ1	0.792657	0.792774	0.367886
Podoviridae sp. ctZ5d16	0.0229101	0.0289862	0.0254548
Podoviridae sp. ctzMH52	0.550117	0.534832	0.134768
Siphoviridae sp. ct5Px37	0.282167	0.446318	0.343038
Siphoviridae sp. ct5YG1	0.00545917	0.030167	0.0132366
Siphoviridae sp. ct8NQ14	0.0247239	0.00431677	0.0217184
Siphoviridae sp. ctCVD13	0.0342618	0.0424318	0.0488058
Siphoviridae sp. ctL0q1	0.0087935	0.0074645	0.00829927
Siphoviridae sp. ctLAw30	0.00135209	0.0134433	0.0111446
Siphoviridae sp. ctNwR4	0.306441	0.420669	0.34484
Siphoviridae sp. ctSMg55	0.382587	0.148808	0.196473
Siphoviridae sp. ctTic26	0	0.0133964	0.00247287
Siphoviridae sp. ctWDo30	0.0134106	0.00521479	0.012002
Siphoviridae sp. ctbgC51	0	0.0268044	0.00564073
Siphoviridae sp. ctdzB12	0.00809474	0	0.0238764
Siphoviridae sp. ctg0K17	0.0192598	0	0
Siphoviridae sp. ctnNB1	0.316674	0.451063	0.28676
Siphoviridae sp. ctouo22	0.00893682	0.0470462	0.00652775
Siphoviridae sp. ctqtA1	0.00751555	0	0.0137552
Siphoviridae sp. ctr2f5	0.00665282	0.0121101	0
Siphoviridae sp. cttFh17	0.018356	0.00729277	0.0898561
Siphoviridae sp. ctuOq1	0.0196516	0	0.0236949
Siphoviridae sp. ctzrC10	0.0691916	0.103427	0.0841844
Tortoise microvirus 11	0.014898	0.0425148	0.0499415
Unassigned	6.68607	6.93442	6.25411
Vibrio phage vB_VpaM_R20L	0	0.0528884	0
Wolbachia phage WO	0	0	0.0237527
Xanthomonas citri phage CP2	0.00606246	0.00743249	0.00916793
Yumkaaxvirus pescaderoense	0.0157094	0.0936105	0.0490447
uncultured Caudovirales phage	0.140122	0.107418	0.443457
virus sp. ct5rm7	2.07756	3.47069	2.77085
