# Supplementary material for: Gut Microbiome Differences Across Mixed-Sex and Female-Only Social Rearing Regimes in Female Field Crickets Teleogryllus occipitalis (Orthoptera: Gryllidae)
Source: Insects. 2026 Jan 13;17(1):91. doi: 10.3390/insects17010091 (PMC12841673; doi:10.3390/insects17010091)
Supplement: Supplementary file 1 [file insects-17-00091-s001.zip › Table S6.xlsx]

## Sheet: Phylum
Supplementary Table S6. Relative abundance table of archaeal composition in phylum levels
Phylum	F(MX)_1	F(MX)_2	F(MX)_3	F(FO)_1	F(FO)_2	F(FO)_3	M_1	M_2	M_3
Candidatus Aenigmatarchaeota	0.190997	0	0.239344	0	0	0	0.0441272	0.422224	0.333084
Candidatus Altarchaeota	0.077128	0.0700501	0	0	0	0	0.490338	0.202179	0
Candidatus Bathyarchaeota	5.80002	5.13029	5.99655	4.77493	5.56805	4.84555	5.55311	7.77539	4.73125
Candidatus Freyarchaeota	0.301327	0	0.0121463	0	0.0431736	0	1.21924	0	0
Candidatus Heimdallarchaeota	0.310487	0.018687	0.084653	0.0909894	0.0150448	0.133726	0.0786802	0.352686	0.0942458
Candidatus Lokiarchaeota	1.28323	0.617212	0.654654	0.0571688	0.0941322	0.205174	1.03321	0.928691	0.35058
Candidatus Methanomethylicota	0.0954484	0	0.213534	0	0.180977	0	0	0.0892361	0.0614566
Candidatus Thermoplasmatota	4.93073	4.94025	9.15987	7.18682	5.62589	6.88701	9.32588	7.38741	8.19384
Candidatus Thorarchaeota	0.641462	0.0682821	0.217978	0.0797938	0.0659683	0.0977263	0	0.68917	0.171551
Candidatus Woesearchaeota	1.01442	0.864445	0.599412	1.69035	0.419854	2.23941	0.740232	0.782049	0.626044
Euryarchaeota	81.1909	81.3891	80.7975	83.9187	85.8628	84.2503	78.8286	78.2553	83.3382
Nitrososphaerota	1.0183	1.5327	0.192201	0.0590249	0.185345	0	0.0982247	0.905105	0.363738
Thermoproteota	1.15581	0.672393	0.471078	0.495147	1.06236	0.418981	0.412552	0.832288	0.626964
Unassigned	1.98975	4.69655	1.36103	1.64709	0.876378	0.922094	2.17579	1.37832	1.10909

## Sheet: Family
Supplementary Table S6. Relative abundance table of archaeal composition in family levels
Family	F(MX)_1	F(MX)_2	F(MX)_3	F(FO)_1	F(FO)_2	F(FO)_3	M_1	M_2	M_3
Candidatus Altarchaeaceae	0.0345746	0	0	0	0	0	0.43135	0	0
Candidatus Bathyarchaeaceae	0.352188	0	0	0	0	0	0.195283	0	0
Candidatus Bathycorpusculaceae	3.40622	3.12505	3.73612	3.03402	2.27592	2.96866	3.22004	4.96575	2.73971
Candidatus Korarchaeaceae	0	0.0558375	0.101178	0	0.0299697	0	0	0.107439	0.0704025
Candidatus Methanomethylicaceae	0	0	0	0	0.117727	0	0	0.0703405	0.0614566
Candidatus Methanoperedenaceae	0	0.0950849	0	0	0	0.170108	0.106759	0.0609856	0
Desulfurococcaceae	0.0754145	0.0310363	0.0281192	0	0.149923	0.277622	0	0.134366	0.176094
Ferroplasmaceae	0.0775985	0	0.115734	0.0355419	0	0.146912	0.122935	0	0.0805305
Haladaptataceae	0.217576	0.074228	0.0784597	0.168665	0.144179	0	0.140385	0.192975	0.202779
Haloarculaceae	0.815637	0.749018	0.968986	0.996184	1.01121	2.10378	0.976167	0.795819	2.02739
Halobacteriaceae	0.0491461	0.14158	0	0	0	0	0.238444	0.0389172	0.0255015
Halococcaceae	0.0730465	0.150309	0	0	0	0	0.202516	0	0.189516
Haloferacaceae	1.40343	1.33403	1.29024	1.51801	0.890154	1.91207	2.1819	1.10139	1.89558
Methanobacteriaceae	20.419	14.1038	17.8244	15.6802	11.4834	18.4539	16.4331	17.7018	15.6324
Methanocalculaceae	0	0	0.0590355	0	0	0	0.849125	0.0940328	0.164313
Methanocellaceae	0.0367444	0.0872427	0.112221	0.26877	0.329911	0.0499316	0.152767	1.53963	0.261743
Methanococcaceae	1.17547	1.05945	0.677063	0.706358	1.38061	1.8181	1.2728	1.80515	1.24148
Methanocorpusculaceae	5.59043	9.19002	6.57714	5.24623	6.94767	7.66685	4.62847	6.10012	5.88999
Methanomassiliicoccaceae	2.587	3.31915	3.99163	4.13746	2.69115	4.06165	3.16055	3.06674	3.65032
Methanomicrobiaceae	4.63086	8.2773	5.35587	7.94407	6.00274	8.53947	3.59374	7.32918	4.04727
Methanonatronarchaeaceae	0.097504	0.308669	0.290844	0.841652	0.516898	0.485949	0.0207941	0.320719	0.490373
Methanopyraceae	0.0847886	0.0232627	0	0	0.0936435	0	0.117535	0.0447608	0.0586615
Methanoregulaceae	0.43	0.339015	0.469323	0.812589	0.901162	0.52315	0.620751	1.23015	0.48303
Methanosarcinaceae	38.0718	34.7825	40.3458	39.0112	47.9356	30.7905	38.224	30.1714	42.6233
Methanotrichaceae	0.123987	0.143465	0.0898999	0.69164	0.250922	0.20735	0.315891	0.223012	0.22259
Natrialbaceae	0.171177	0	0.370186	0	0	0.063015	0	0.0677746	0.0888223
Natronoarchaeaceae	0	0.112885	0.0639217	0	0.0681623	0	0.166352	0.461564	0.0355826
Nitrosopumilaceae	0.0939169	0	0	0	0	0	0.0650944	0.278886	0.0974655
Nitrososphaeraceae	0.51789	1.5327	0	0	0	0	0	0	0
Pyrodictiaceae	0	0.0884755	0	0	0.18995	0	0	0	0.0371847
Thermococcaceae	0.773865	0.593332	0.625584	0.675075	0.664659	0.478381	0.933364	0.43144	0.740498
Unassigned	18.6907	20.2826	16.8283	18.2323	15.9244	19.2826	21.6299	21.6656	16.766

## Sheet: Genus
Supplementary Table S6. Relative abundance table of archaeal composition in genus levels
Genus	F(MX)_1	F(MX)_2	F(MX)_3	F(FO)_1	F(FO)_2	F(FO)_3	M_1	M_2	M_3
Candidatus Altarchaeum	0.0345746	0	0	0	0	0	0.43135	0	0
Candidatus Bathyarchaeum	0.352188	0	0	0	0	0	0.195283	0	0
Candidatus Bathycorpusculum	3.40622	3.12505	3.73612	3.03402	2.27592	2.96866	3.22004	4.96575	2.73971
Candidatus Heimdallarchaeum	0.0227036	0.018687	0.084653	0.0909894	0.0150448	0.133726	0.0786802	0.0179783	0.0942458
Candidatus Korarchaeum	0	0.0558375	0.101178	0	0.0299697	0	0	0.107439	0.0704025
Candidatus Methanarcanum	0.0993906	0.204575	0.621294	0.318886	0.158139	0.146354	0.275553	0.188468	0.456956
Candidatus Methanobinarius	0.059491	0	0.0221819	0	0	0	0	0.117772	0.169782
Candidatus Methanogranum	0.114479	0.142325	0.3116	0.268822	0.207752	0.174852	0.344561	0.277694	0.523009
Candidatus Methanohalarchaeum	0.097504	0.308669	0.290844	0.841652	0.516898	0.485949	0.0207941	0.320719	0.490373
Candidatus Methanoplasma	1.6053	2.58124	3.37457	2.78725	2.09183	2.39733	2.17411	2.3544	2.71152
Candidatus Methanosuratincola	0	0	0	0	0.117727	0	0	0.0703405	0.0614566
Candidatus Nitrosocosmicus	0	1.5327	0	0	0	0	0	0	0
Candidatus Nitrosotenuis	0.0716995	0	0	0	0.06335	0	0.0331303	0.340658	0.0496057
Ferroplasma	0.0775985	0	0.115734	0.0355419	0	0.146912	0.122935	0	0.0805305
Haladaptatus	0.0751522	0.074228	0.0784597	0.168665	0.0498005	0	0.0416708	0.0238042	0.202779
Halalkaliarchaeum	0.217459	0.626454	0.71352	1.28983	0.763738	0.89659	0.723465	0.378836	0.947835
Halalkalicoccus	0.0730465	0.150309	0	0	0	0	0.202516	0	0.189516
Halobacterium	0.0491461	0.14158	0	0	0	0	0.238444	0.0389172	0.0255015
Halobaculum	0.274366	0.0250919	0.0454669	0.0977402	0.060604	0.157114	0	0.0603504	0.0632739
Halocatena	0.116936	0.204046	0.313927	0.17996	0.458735	0.709423	0.18155	0.114821	0.247563
Haloferax	0.745951	0	0	0	0	0	0.843056	0.00678002	0.135279
Halogeometricum	0.07352	0.0302566	0.109651	0	0	0	0	0.029109	0
Haloglomus	0.0861703	0.149317	0.125136	0.145408	0.0540964	0.253774	0.20118	0.043096	0.112959
Halomicrobium	0	0	0.023265	0.0500129	0.0413474	0	0	0.111171	0.437086
Halopelagius	0.0921357	0.569259	0.271261	0.130437	0.0658123	0.759405	0.615377	0.626312	0.609713
Halorussus	0.142424	0	0	0	0.0943785	0	0.0987146	0.169171	0
Halostella	0	0.112885	0.0639217	0	0.0681623	0	0.166352	0.461564	0.0355826
Halovenus	0.366314	0.301508	0	0.24468	0.0809141	0.899003	0.253895	0.338417	0.158398
Methanimicrococcus	11.916	14.1579	11.4581	10.8506	12.8273	11.8712	22.3963	11.8125	11.9815
Methanobacterium	3.87832	5.62338	2.64221	5.79055	3.53747	4.0013	5.68118	2.78899	4.34941
Methanobrevibacter	15.6667	7.85516	15.0086	9.31237	7.57647	13.8844	9.83862	13.322	10.7502
Methanocalculus	0	0	0.0590355	0	0	0	0.849125	0.0940328	0.164313
Methanocella	0.0367444	0.0872427	0.112221	0.26877	0.329911	0.0499316	0.152767	1.02567	0.261743
Methanococcoides	0.460501	0.439449	0.221764	0.335212	0.300818	0	0.235709	0.728844	0.0488842
Methanococcus	1.17547	1.05945	0.677063	0.706358	1.38061	1.8181	1.2728	1.80515	1.24148
Methanocorpusculum	2.17042	4.20252	1.16482	0.104833	0.582618	0.602112	1.38713	1.15587	1.60875
Methanoculleus	3.12372	6.13367	3.96594	7.19135	4.09598	6.56548	2.93042	5.23069	3.34861
Methanofollis	0.346934	0.0517128	0.0702784	0	0.166535	0.351557	0	0.261741	0.0652019
Methanolacinia	0.855492	1.79028	1.31965	0.75272	1.74022	1.62243	0.183838	1.83675	0.56508
Methanolapillus	3.55116	1.48837	3.2104	3.55028	3.57626	3.63013	2.98519	3.31497	1.61017
Methanolinea	0	0.0217453	0.147761	0	0	0.0778054	0	0.0627616	0.137087
Methanolobus	14.094	8.29356	19.0424	18.1859	24.0523	3.39993	0.418666	4.82762	19.1013
Methanomassiliicoccus	0.867222	0.526315	0.305457	0.946471	0.391564	1.36555	0.641884	0.30136	0.415788
Methanomethylovorans	0.470496	0.928856	0.627786	0.51027	0.363237	0.853505	1.52109	0.807136	0.740935
Methanomicrobium	0.304718	0	0	0	0	0	0.479486	0	0.0683744
Methanooceanicella	0	0	0	0	0	0	0	0.513966	0
Methanoplanus	0	0.301643	0	0	0	0	0	0	0
Methanopyrus	0.0847886	0.0232627	0	0	0.0936435	0	0.117535	0.0447608	0.0586615
Methanorbis	3.25171	4.82223	5.20046	4.84622	5.6153	6.93347	3.23557	4.63088	3.83422
Methanoregula	0.39318	0.31727	0.1376	0.716464	0.640965	0.246678	0.518671	0.596261	0.283714
Methanosalsum	0	0	0.462596	0	0	0	0	0	0
Methanosarcina	7.39651	9.4241	5.32273	5.57891	6.81571	11.0358	10.5825	8.22573	9.14048
Methanosphaera	0.624332	0.394471	0.134236	0.231938	0.300369	0.249255	0.565652	1.35519	0.248896
Methanothermobacter	0.190139	0.230789	0.0170914	0.34537	0.0691042	0.318928	0.347639	0.117896	0.114169
Methanothrix	0.123987	0.143465	0.0898999	0.69164	0.250922	0.20735	0.315891	0.223012	0.22259
Natronobiforma	0	0	0.338273	0	0	0	0	0	0
Natronomonas	0.104066	0.0811471	0.106195	0.122925	0.0725901	0.0322608	0.0987027	0.125778	0.153471
Nitrosarchaeum	0.0939169	0	0	0	0	0	0.0650944	0.278886	0.0974655
Nitrososphaera	0.51789	0	0	0	0	0	0	0	0
Pyrolobus	0	0.0884755	0	0	0.18995	0	0	0	0.0371847
Salinilacihabitans	0.171177	0	0.0319126	0	0	0.063015	0	0.0677746	0.0888223
Salinirussus	0.142151	0.0130002	0.400463	0.253199	0.303526	0.209319	0.24084	0.0625358	0.917912
Thermococcus	0.773865	0.593332	0.625584	0.675075	0.664659	0.478381	0.933364	0.43144	0.740498
Thermosphaera	0.0754145	0.0310363	0.0281192	0	0.149923	0.277622	0	0.134366	0.176094
Unassigned	18.8852	20.5222	16.6685	18.3486	16.6978	19.7254	21.5417	22.6519	16.814

## Sheet: Species
Supplementary Table S6. Relative abundance table of archaeal composition in species levels
Species	F(MX)_1	F(MX)_2	F(MX)_3	F(FO)_1	F(FO)_2	F(FO)_3	M_1	M_2	M_3
ANME-2 cluster archaeon	0.061742	0.0838513	0.215709	0.142775	0.586401	0.281839	0.0941464	0.510793	0.765374
Asgard group archaeon SRVP18_Atabeyarchaeia-2	0.66745	3.57089	0.322604	0.911461	0.114669	0.618818	0.479748	0.313204	0.128272
Candidatus Aenigmatarchaeota archaeon	0.190997	0	0.239344	0	0	0	0.0441272	0.422224	0.333084
Candidatus Altarchaeum sp. CG12_big_fil_rev_8_21_14_0_65_33_22	0.0345746	0	0	0	0	0	0.43135	0	0
Candidatus Altiarchaeales archaeon ex4484_2	0.0425533	0.0700501	0	0	0	0	0.058988	0.202179	0
Candidatus Bathyarchaeota archaeon	1.29378	0.976184	1.83744	1.08462	2.81404	0.48993	1.16224	2.12867	1.41486
Candidatus Bathyarchaeota archaeon B26-1	0.214985	0.151672	0.263382	0.443107	0.325628	0.429628	0.212868	0.0972798	0.286853
Candidatus Bathyarchaeota archaeon BA1	0.0540344	0.111187	0.060442	0	0.0447581	0	0.0749032	0.139061	0
Candidatus Bathyarchaeum sp.	0.352188	0	0	0	0	0	0.195283	0	0
Candidatus Bathycorpusculum sp.	3.40622	3.12505	3.73612	3.03402	2.27592	2.96866	3.22004	4.96575	2.73971
Candidatus Freyarchaeota archaeon SRVP19_Freyarchaeia-1	0.301327	0	0.0121463	0	0.0431736	0	1.21924	0	0
Candidatus Heimdallarchaeota archaeon AB_125	0.287784	0	0	0	0	0	0	0.334708	0
Candidatus Korarchaeum cryptofilum	0	0.0558375	0.101178	0	0.0299697	0	0	0.107439	0.0704025
Candidatus Lokiarchaeia archaeon	0.148177	0.0650465	0.456728	0	0.0705005	0.100149	0.0547746	0.506379	0.0398272
Candidatus Lokiarchaeota archaeon	1.06136	0.552166	0.197926	0.0571688	0.0236317	0.105025	0.978432	0.0721521	0.205587
Candidatus Lokiarchaeota archaeon Loki_b31	0.0736992	0	0	0	0	0	0	0.35016	0.105165
Candidatus Methanarcanum hacksteinii	0.0993906	0.204575	0.621294	0.318886	0.158139	0.146354	0.275553	0.188468	0.456956
Candidatus Methanobinarius endosymbioticus	0.059491	0	0.0221819	0	0	0	0	0.117772	0.169782
Candidatus Methanogranum gryphiswaldense	0.114479	0.142325	0.3116	0.268822	0.207752	0.174852	0.344561	0.277694	0.523009
Candidatus Methanohalarchaeum thermophilum	0.097504	0.308669	0.290844	0.841652	0.516898	0.485949	0.0207941	0.320719	0.490373
Candidatus Methanomassiliicoccus intestinalis	0.793731	0.480949	0.223253	0.843387	0.251554	1.20322	0.565479	0.184971	0.377655
Candidatus Methanomethylicota archaeon	0.0954484	0	0.213534	0	0.06325	0	0	0.0188956	0
Candidatus Methanoperedenaceae archaeon HGW-Methanoperedenaceae-1	0	0.0950849	0	0	0	0.170108	0.106759	0.0609856	0
Candidatus Methanoplasma termitum	1.6053	2.58124	3.37457	2.78725	2.09183	2.39733	2.17411	2.3544	2.71152
Candidatus Methanosuratincola subterraneus	0	0	0	0	0.117727	0	0	0.0703405	0.0614566
Candidatus Nitrosocosmicus hydrocola	0	1.5327	0	0	0	0	0	0	0
Candidatus Nitrososphaera evergladensis	0.51789	0	0	0	0	0	0	0	0
Candidatus Nitrosotenuis cloacae	0.0716995	0	0	0	0.06335	0	0.0331303	0.340658	0.0496057
Candidatus Pacearchaeota archaeon CG10_big_fil_rev_8_21_14_0_10_30_48	0.38931	0	0	0	0	0	0.379766	0.0076119	0.104746
Candidatus Poseidoniales archaeon	0.372796	0	0	0	0	0	0.454762	0	0.0309506
Candidatus Thorarchaeota archaeon	0.228079	0.0682821	0.217978	0.0797938	0.0659683	0.0977263	0	0.68917	0.171551
Candidatus Woesearchaeota archaeon	0	0	0	0	0	0	0	0.377574	0
Candidatus Woesearchaeota archaeon CG08_land_8_20_14_0_20_43_7	0.761247	0.864445	0.599412	1.37999	0.419854	1.99819	0.740232	0.12145	0.533314
Candidatus Woesearchaeota archaeon RBG_13_36_6	0.253169	0	0	0.310356	0	0.24122	0	0.283024	0.0927298
Desulfurococcales archaeon ex4484_204	0.106734	0.0702808	0.0318375	0	0.113165	0	0	0.169038	0.0443066
Euryarchaeota archaeon	0.531356	0.0647307	0.105564	0.0756436	0	0.0694826	0.984003	0.87287	0.163231
Euryarchaeota archaeon RBG_13_31_8	0.0894711	0.0368212	0	0	0	0	0.248052	0.212548	0
Halalkalicoccus sp. NIPERK01	0.0730465	0.150309	0	0	0	0	0.202516	0	0.189516
Halobacteriales archaeon QS_1_68_20	0.140701	0.150551	0	0	0.0745895	0	0.195041	0.267399	0
Halobaculum lipolyticum	0.274366	0.0250919	0.0454669	0.0977402	0.060604	0.157114	0	0.0603504	0.0632739
Halocatena salina	0.116936	0.204046	0.313927	0.17996	0.458735	0.709423	0.18155	0.114821	0.247563
Haloferax sp. Atlit-16N	0.436666	0	0	0	0	0	0.385738	0.00678002	0.0710846
Halogeometricum sp. S1BR25-6	0.07352	0.0302566	0.109651	0	0	0	0	0.029109	0
Haloglomus litoreum	0.0861703	0.149317	0.125136	0.145408	0.0540964	0.253774	0.20118	0.043096	0.112959
Halomicrobium zhouii	0	0	0.023265	0.0500129	0.0413474	0	0	0.111171	0.437086
Halopelagius longus	0.0921357	0.569259	0.271261	0.130437	0.0658123	0.759405	0.615377	0.626312	0.609713
Halovenus rubra	0.366314	0.301508	0	0.24468	0.0809141	0.899003	0.253895	0.338417	0.158398
Methanimicrococcus blatticola	4.442	3.3486	3.38335	1.66346	2.63099	3.88507	15.6419	4.73098	3.52118
Methanimicrococcus hacksteinii	4.1333	7.85533	4.6246	4.70133	3.82833	3.81714	4.03759	2.77672	4.6092
Methanimicrococcus hongohii	0.276151	0.103521	0.378194	0.722671	1.80733	0.414882	0.174347	0.0618254	0.0584793
Methanimicrococcus stummii	1.87932	2.11842	2.67491	3.1838	3.29443	2.33253	1.90759	3.02074	3.03233
Methanobacterium alcaliphilum	0.0481038	0	0.206264	0	0.0557839	0	0.0333411	0.0190459	0
Methanobacterium ferruginis	0.418032	0	0	0	0	0	0.445755	0	0.0333713
Methanobacterium formicicum	0.74877	0.240918	0.614212	0.130946	0.730739	0.250585	1.17006	0.274902	0.833575
Methanobacterium sp.	0	0	0.0600841	0	0.0533918	0	0	0	0.857064
Methanobacterium sp. BRmetb2	0.276986	0.0350744	0	0	0	0	0.206749	0.0759241	0.0331675
Methanobrevibacter arboriphilus	0.0818806	0.0673947	0.407242	0.0565464	0.0542591	0	0.113504	0.297269	0
Methanobrevibacter curvatus	1.01302	0.211401	0.12621	0.0633438	0.146605	0.0301553	1.49622	0.301531	0.272802
Methanobrevibacter cuticularis	0.0483087	0.0198811	0	0	0.112043	0	0.0837077	0.258215	0.025067
Methanobrevibacter millerae	0	0	0.721925	0	0.305483	0.475174	0	0.332879	0.675699
Methanobrevibacter olleyae	1.91757	1.56135	0.93794	0.826349	0.642182	0.880492	1.51486	1.02863	1.02711
Methanobrevibacter ruminantium	0.146167	0.46172	0.21024	0.062366	0.388603	0.49433	0.325023	0.440611	0.578291
Methanobrevibacter sp.	0.454919	0	1.69263	0.276497	0.188587	0.475949	0.362075	0.588773	0.503896
Methanobrevibacter sp. CfCl-M3	0.153423	0.296138	0.0708921	0	0.145588	0.219106	0	0.438386	0
Methanobrevibacter sp. TMH8	2.15612	2.0052	0.721414	0.29147	0.908181	1.76475	1.79368	1.28404	0.451096
Methanobrevibacter woesei	0.385957	0.0176616	0.0552734	0.611192	0.0284386	0.681319	0	0.92858	0.0215056
Methanocalculus sp.	0	0	0.0590355	0	0	0	0	0.0940328	0.164313
Methanocalculus taiwanensis	0	0	0	0	0	0	0.849125	0	0
Methanocella paludicola	0.00423863	0.00697752	0.0758603	0.0271795	0.0758371	0.0499316	0.152767	0.597445	0.211142
Methanocella sp.	0	0	0	0.24159	0.124832	0	0	0.119337	0
Methanocella sp. PtaU1.Bin125	0.0325058	0.0802652	0.0363605	0	0.129242	0	0	0.308883	0.050601
Methanococcoides seepicolus	0.0392914	0.0323401	0.0366255	0	0.0390553	0	0.0816993	0.248908	0.020388
Methanococcoides sp. NM1	0.139403	0.229482	0.0207913	0.335212	0.147804	0	0.115946	0.143506	0
Methanococcus maripaludis	0.563846	0.175465	0.231315	0.493419	0.419278	0.253336	0.534526	0.882786	0.552233
Methanococcus vannielii	0.285717	0.35277	0.445748	0.212939	0.826534	1.56476	0.681882	0.857932	0.68925
Methanococcus voltae	0.325907	0.531213	0	0	0.134796	0	0.0563957	0.0644315	0
Methanocorpusculum labreanum	0	0	0.130105	0	0.0289034	0	0	0	0.0905304
Methanocorpusculum sp.	0.638656	0	0	0.0553415	0.0457528	0	0	0	0
Methanocorpusculum sp. MCE	0	0	0	0	0	0	0.231863	0.10596	0
Methanocorpusculum vombati	0.241103	0.127574	0.102741	0	0.136946	0	0.0954915	0.30002	0.339575
Methanoculleus formosensis	0.213084	0	0	0	0	0	0	0.699751	0
Methanoculleus sp.	2.10413	4.99466	3.35442	5.84448	2.80103	5.00681	1.73772	2.2884	1.81526
Methanofollis fontis	0.221277	0	0	0	0	0	0	0.087611	0
Methanofollis sp. W23	0.125656	0.0517128	0.0702784	0	0.166535	0.351557	0	0.17413	0.0652019
Methanolacinia paynteri	0.0849473	0	0	0	0.0703641	0	0	0.168167	0.0440784
Methanolacinia petrolearia	0.770545	1.79028	1.31965	0.75272	1.66986	1.62243	0.183838	1.66858	0.521002
Methanolapillus africanus	3.46488	1.46174	1.91634	3.14408	2.98677	3.09886	2.84689	3.1196	1.35831
Methanolapillus millepedarum	0	0	1.12816	0.26875	0.182277	0.206488	0.0785034	0.0800797	0.117542
Methanolapillus ohkumae	0.0862803	0.026631	0.16589	0.137459	0.407212	0.324777	0.0598014	0.115294	0.13431
Methanolinea sp. SDB	0	0.0217453	0.147761	0	0	0.0778054	0	0.0627616	0.137087
Methanolobus chelungpuianus	0.0104184	0.0514515	0.478925	0	0.0892585	0.0767063	0	0.300065	0
Methanolobus mangrovi	3.31123	2.0634	1.49162	1.50797	3.67087	0	0.0667469	3.76368	1.2454
Methanolobus sp.	10.528	6.03988	16.8352	15.5798	20.0492	2.00535	0.137193	0.736615	17.4987
Methanolobus sp. ZRKC2	0.244399	0.13883	0.120647	1.09812	0.114052	1.31787	0.214726	0.027258	0.35723
Methanomassiliicoccaceae archaeon DOK	0	0.0692703	0	0.134914	0	0.123926	0	0.133286	0
Methanomassiliicoccales archaeon	0.0749782	0.131141	0.07921	0.11018	0.132494	0.16561	0.19488	0.247387	0.116717
Methanomassiliicoccales archaeon LGM-RCC1	0	0.067334	0.0305026	0	0.0542103	0	0.769657	0.404875	0
Methanomassiliicoccales archaeon RumEn M1	0.03676	0.121026	0.0685319	0.117858	0.121797	0	0.229308	0.116436	0.038149
Methanomassiliicoccales archaeon RumEn M2	0.0285834	0.0235266	0.0959187	0.114554	0.0189411	0.105224	0.0396227	0.0679027	0.0741584
Methanomassiliicoccus luminyensis	0.0734903	0.0453666	0.082205	0.103084	0.14001	0.162323	0.0764049	0.116389	0.0381335
Methanomethylovorans sp.	0.385229	0.928856	0.564201	0.51027	0.269065	0.853505	0.339115	0.357004	0.711439
Methanomicrobium sp. W14	0.304718	0	0	0	0	0	0.479486	0	0.0683744
Methanooceanicella nereidis	0	0	0	0	0	0	0	0.513966	0
Methanophagales archaeon	0.0330746	0.0521779	0.145932	0.00883689	0.136983	0.0608785	0	0.342662	0.145878
Methanoplanus endosymbiosus	0	0.301643	0	0	0	0	0	0	0
Methanorbis rubei	3.25171	4.82223	5.20046	4.84622	5.6153	6.93347	3.23557	4.63088	3.83422
Methanoregula formicica	0.129178	0.162285	0.0861908	0.517707	0.148676	0.145165	0.169643	0.0592215	0.0917245
Methanoregula sp.	0.214408	0.0597386	0.0514093	0	0.30606	0.101514	0.291738	0.510859	0.191989
Methanoregula sp. PtaU1.Bin051	0.0495939	0.0952466	0	0.198757	0.186229	0	0.0572898	0.0261812	0
Methanoregulaceae archaeon	0	0	0	0	0	0	0	0.39307	0
Methanoregulaceae archaeon PtaB.Bin056	0	0	0.156505	0.0961252	0.0894039	0.198666	0	0.17806	0.0622284
Methanosalsum natronophilum	0	0	0.462596	0	0	0	0	0	0
Methanosarcina horonobensis	0.0809071	0.384762	0.742741	0.255539	0.0762152	2.66072	0.423694	0.569233	0.455794
Methanosarcina siciliae	0.493672	0.0942052	0.0426754	0	0.0126407	0	0.260035	0.105738	0.145779
Methanosarcina sp.	0.196798	0	0	0	0	0	0	0.285702	0
Methanosarcina sp. KYL-1	0.0835101	0.0736456	0.0667235	0.0191248	0.1423	0.0673405	0.173644	0.0881718	0.127935
Methanosarcina sp. MSH10X1	0.0684191	0.506833	0.174969	0	0.0226693	0.0575827	0	0	0.0811652
Methanosarcina sp. MTP4	0	0.338864	0.0279104	0	0	0	0	0.11855	0
Methanosarcina sp. UBA411	0	0	0.341855	0	0	0	0	0	0
Methanosarcina sp. UBA5	0.335166	0.388101	0.147971	0.191731	0.401253	0.515495	0.390335	0.887203	0.146984
Methanosarcina spelaei	4.41121	7.52197	3.46646	3.62184	5.69361	7.45029	9.09573	5.90159	7.81363
Methanosarcinales archaeon	1.71131	0.498913	0.0370508	0.0796481	0.158035	0	0.330591	0.450044	0.0103123
Methanosarcinales archaeon ANME-1 ERB6	0.137983	2.55536	0.321553	1.13364	0.22859	0.914317	0.334729	0.368766	0.894978
Methanosarcinales archaeon Met12	3.64993	6.0911	4.31166	7.22893	5.58439	9.40139	4.33237	4.03046	4.76086
Methanosphaera sp.	0.111363	0	0	0	0.0491973	0	0.102915	0.0587898	0.0385236
Methanosphaera sp. BMS	0.118787	0.0611075	0	0	0.0442776	0.0437289	0.185247	0.370375	0
Methanosphaera sp. rholeuAM6	0.121967	0	0	0	0	0	0	0.471317	0.091134
Methanosphaera sp. rholeuAM74	0	0	0	0.167812	0	0.205526	0	0.248681	0.0362122
Methanothrix soehngenii	0.0436172	0.0718013	0	0	0.0867102	0.128454	0.120925	0.138156	0.0905304
Natronobiforma cellulositropha	0	0	0.338273	0	0	0	0	0	0
Natronomonas sp.	0.104066	0.0811471	0.106195	0.122925	0.0725901	0.0322608	0.0987027	0.125778	0.153471
Nitrosarchaeum sp.	0.0939169	0	0	0	0	0	0.0650944	0.278886	0.0974655
Nitrososphaerota archaeon	0.113879	0	0	0	0	0	0	0.285561	0.216667
Pyrolobus fumarii	0	0.0884755	0	0	0.18995	0	0	0	0.0371847
Salinilacihabitans rarus	0.171177	0	0.0319126	0	0	0.063015	0	0.0677746	0.0888223
Salinirussus salinus	0.142151	0.0130002	0.400463	0.253199	0.303526	0.209319	0.24084	0.0625358	0.917912
Thermococcus chitonophagus	0.539386	0.318049	0.268826	0	0.101152	0	0	0.151259	0.300758
Thermococcus sp.	0.134921	0.0876722	0.130122	0.313875	0.169403	0	0.0787492	0.134955	0.170564
Thermoplasmata archaeon	0.534762	0.331389	1.21817	0.30023	0.854065	0.277604	1.88702	1.31768	1.54532
Thermoplasmatales archaeon BRNA1	0.0684191	0	0.102043	0	0	0	0.0948434	0	0.213013
Thermoprotei archaeon	0.515465	0.426763	0.309943	0.495147	0.579354	0.141358	0.412552	0.421445	0.298977
Thermoproteota archaeon	0.458201	0	0	0	0	0	0	0	0
Thermosphaera aggregans	0.0754145	0.0310363	0.0281192	0	0.149923	0.277622	0	0.134366	0.176094
Unassigned	12.7094	16.1311	10.7217	15.6792	12.2803	13.2577	16.543	14.3888	12.356
archaeon	0.251756	0.26373	0	0	0	0	0.729702	0.507455	0
archaeon CG10_big_fil_rev_8_21_14_0_10_43_11	0.40928	0.0187151	0	0.255154	0.0678036	0	0	0.0360106	0
archaeon HR01	0.0898255	0	0	0	0.014881	0	0	0.266737	0
methanogenic archaeon ISO4-H5	0.162895	0	0.0738124	0.0859559	0.138004	0.177649	0	0.128991	0.196873
uncultured Methanobacterium sp.	0.484077	0.272319	0.0588741	0.096428	0.119581	0.176901	0.400979	0.193515	0.124791
uncultured Methanobrevibacter sp.	8.51454	2.4508	9.79579	6.96537	4.11748	8.53686	3.72817	6.6378	6.87432
uncultured Methanocorpusculum sp.	0	0	0	0	0.0474126	0	0	0.169971	0.0742521
uncultured archaeon	0	0.707909	0.313887	0.259524	0.20383	0.119193	0.0673246	0	0.184809
uncultured marine group II/III euryarchaeote AD1000_21_F10	0.226809	0	0	0	0	0	0	0.209537	0

## Sheet: Phylum_average
Supplementary Table S6. Average relative abundance table of archaeal composition in phylum levels
Phylum	F(MX)_ave	F(FO)_ave	M_ave
Candidatus Aenigmatarchaeota	0.143447	0	0.266478
Candidatus Altarchaeota	0.0490593	0	0.230839
Candidatus Bathyarchaeota	5.64229	5.06285	6.01992
Candidatus Freyarchaeota	0.104491	0.0143912	0.406413
Candidatus Heimdallarchaeota	0.137942	0.0799199	0.175204
Candidatus Lokiarchaeota	0.8517	0.118825	0.770826
Candidatus Methanomethylicota	0.102994	0.0603256	0.0502309
Candidatus Thermoplasmatota	6.34362	6.56657	8.30238
Candidatus Thorarchaeota	0.309241	0.0811628	0.286907
Candidatus Woesearchaeota	0.826091	1.44987	0.716108
Euryarchaeota	81.1259	84.6773	80.1407
Nitrososphaerota	0.914403	0.0814566	0.455689
Thermoproteota	0.766429	0.65883	0.623935
Unassigned	2.68244	1.14852	1.5544

## Sheet: Family_average
Supplementary Table S6. Average relative abundance table of archaeal composition in family levels
Family	F(MX)_ave	F(FO)_ave	M_ave
Candidatus Altarchaeaceae	0.0115249	0	0.143783
Candidatus Bathyarchaeaceae	0.117396	0	0.0650945
Candidatus Bathycorpusculaceae	3.42246	2.75953	3.64183
Candidatus Korarchaeaceae	0.0523387	0.00998989	0.0592806
Candidatus Methanomethylicaceae	0	0.0392422	0.0439324
Candidatus Methanoperedenaceae	0.031695	0.0567028	0.055915
Desulfurococcaceae	0.0448567	0.142515	0.103487
Ferroplasmaceae	0.0644441	0.0608179	0.0678218
Haladaptataceae	0.123421	0.104281	0.178713
Haloarculaceae	0.844547	1.37039	1.26646
Halobacteriaceae	0.0635754	0	0.100954
Halococcaceae	0.0744517	0	0.130677
Haloferacaceae	1.34257	1.44008	1.72629
Methanobacteriaceae	17.4491	15.2058	16.5891
Methanocalculaceae	0.0196785	0	0.369157
Methanocellaceae	0.078736	0.216204	0.65138
Methanococcaceae	0.97066	1.30169	1.43981
Methanocorpusculaceae	7.11919	6.62025	5.53953
Methanomassiliicoccaceae	3.29926	3.63009	3.29254
Methanomicrobiaceae	6.08801	7.49543	4.99006
Methanonatronarchaeaceae	0.232339	0.614833	0.277295
Methanopyraceae	0.0360171	0.0312145	0.0736524
Methanoregulaceae	0.412779	0.745634	0.777978
Methanosarcinaceae	37.7334	39.2458	37.0063
Methanotrichaceae	0.119117	0.383304	0.253831
Natrialbaceae	0.180454	0.021005	0.0521989
Natronoarchaeaceae	0.0589355	0.0227208	0.221166
Nitrosopumilaceae	0.0313056	0	0.147149
Nitrososphaeraceae	0.683532	0	0
Pyrodictiaceae	0.0294918	0.0633166	0.0123949
Thermococcaceae	0.66426	0.606038	0.701767
Unassigned	18.6005	17.8131	20.0205

## Sheet: Genus_average
Supplementary Table S6. Average relative abundance table of archaeal composition in genus levels
Genus	F(MX)_ave	F(FO)_ave	M_ave
Candidatus Altarchaeum	0.0115249	0	0.143783
Candidatus Bathyarchaeum	0.117396	0	0.0650945
Candidatus Bathycorpusculum	3.42246	2.75953	3.64183
Candidatus Heimdallarchaeum	0.0420145	0.0799199	0.0636347
Candidatus Korarchaeum	0.0523387	0.00998989	0.0592806
Candidatus Methanarcanum	0.30842	0.207793	0.306992
Candidatus Methanobinarius	0.0272243	0	0.0958513
Candidatus Methanogranum	0.189468	0.217142	0.381754
Candidatus Methanohalarchaeum	0.232339	0.614833	0.277295
Candidatus Methanoplasma	2.52037	2.42547	2.41334
Candidatus Methanosuratincola	0	0.0392422	0.0439324
Candidatus Nitrosocosmicus	0.510902	0	0
Candidatus Nitrosotenuis	0.0238998	0.0211167	0.141131
Ferroplasma	0.0644441	0.0608179	0.0678218
Haladaptatus	0.0759466	0.0728218	0.0894179
Halalkaliarchaeum	0.519144	0.983387	0.683379
Halalkalicoccus	0.0744517	0	0.130677
Halobacterium	0.0635754	0	0.100954
Halobaculum	0.114975	0.105153	0.0412081
Halocatena	0.211636	0.449373	0.181311
Haloferax	0.24865	0	0.328372
Halogeometricum	0.0711426	0	0.00970301
Haloglomus	0.120208	0.151093	0.119078
Halomicrobium	0.00775501	0.0304534	0.182752
Halopelagius	0.310885	0.318551	0.617134
Halorussus	0.0474745	0.0314595	0.0892951
Halostella	0.0589355	0.0227208	0.221166
Halovenus	0.222607	0.408199	0.250236
Methanimicrococcus	12.5107	11.8497	15.3968
Methanobacterium	4.04797	4.44311	4.27319
Methanobrevibacter	12.8435	10.2577	11.3036
Methanocalculus	0.0196785	0	0.369157
Methanocella	0.078736	0.216204	0.480058
Methanococcoides	0.373905	0.21201	0.337812
Methanococcus	0.97066	1.30169	1.43981
Methanocorpusculum	2.51259	0.429854	1.38391
Methanoculleus	4.40777	5.95094	3.83657
Methanofollis	0.156308	0.172697	0.108981
Methanolacinia	1.32181	1.37179	0.861889
Methanolapillus	2.74997	3.58556	2.63678
Methanolinea	0.056502	0.0259351	0.0666163
Methanolobus	13.81	15.2127	8.11586
Methanomassiliicoccus	0.566331	0.901194	0.453011
Methanomethylovorans	0.675713	0.57567	1.02305
Methanomicrobium	0.101573	0	0.18262
Methanooceanicella	0	0	0.171322
Methanoplanus	0.100548	0	0
Methanopyrus	0.0360171	0.0312145	0.0736524
Methanorbis	4.4248	5.79833	3.90022
Methanoregula	0.282683	0.534703	0.466216
Methanosalsum	0.154199	0	0
Methanosarcina	7.38112	7.81014	9.31622
Methanosphaera	0.384346	0.260521	0.723246
Methanothermobacter	0.146006	0.244467	0.193235
Methanothrix	0.119117	0.383304	0.253831
Natronobiforma	0.112758	0	0
Natronomonas	0.0971362	0.0759252	0.125984
Nitrosarchaeum	0.0313056	0	0.147149
Nitrososphaera	0.17263	0	0
Pyrolobus	0.0294918	0.0633166	0.0123949
Salinilacihabitans	0.0676964	0.021005	0.0521989
Salinirussus	0.185205	0.255348	0.407096
Thermococcus	0.66426	0.606038	0.701767
Thermosphaera	0.0448567	0.142515	0.103487
Unassigned	18.692	18.2573	20.3358

## Sheet: Species_average
Supplementary Table S6. Relative abundance table of archaeal composition in species levels
Species	F(MX)_ave	F(FO)_ave	M_ave
ANME-2 cluster archaeon	0.120434	0.337005	0.456771
Asgard group archaeon SRVP18_Atabeyarchaeia-2	1.52032	0.548316	0.307074
Candidatus Aenigmatarchaeota archaeon	0.143447	0	0.266478
Candidatus Altarchaeum sp. CG12_big_fil_rev_8_21_14_0_65_33_22	0.0115249	0	0.143783
Candidatus Altiarchaeales archaeon ex4484_2	0.0375345	0	0.0870558
Candidatus Bathyarchaeota archaeon	1.36913	1.46286	1.56859
Candidatus Bathyarchaeota archaeon B26-1	0.210013	0.399454	0.199
Candidatus Bathyarchaeota archaeon BA1	0.0752212	0.0149194	0.0713214
Candidatus Bathyarchaeum sp.	0.117396	0	0.0650945
Candidatus Bathycorpusculum sp.	3.42246	2.75953	3.64183
Candidatus Freyarchaeota archaeon SRVP19_Freyarchaeia-1	0.104491	0.0143912	0.406413
Candidatus Heimdallarchaeota archaeon AB_125	0.0959279	0	0.111569
Candidatus Korarchaeum cryptofilum	0.0523387	0.00998989	0.0592806
Candidatus Lokiarchaeia archaeon	0.223317	0.0568833	0.200327
Candidatus Lokiarchaeota archaeon	0.603816	0.0619419	0.418724
Candidatus Lokiarchaeota archaeon Loki_b31	0.0245664	0	0.151775
Candidatus Methanarcanum hacksteinii	0.30842	0.207793	0.306992
Candidatus Methanobinarius endosymbioticus	0.0272243	0	0.0958513
Candidatus Methanogranum gryphiswaldense	0.189468	0.217142	0.381754
Candidatus Methanohalarchaeum thermophilum	0.232339	0.614833	0.277295
Candidatus Methanomassiliicoccus intestinalis	0.499311	0.766055	0.376035
Candidatus Methanomethylicota archaeon	0.102994	0.0210833	0.00629854
Candidatus Methanoperedenaceae archaeon HGW-Methanoperedenaceae-1	0.031695	0.0567028	0.055915
Candidatus Methanoplasma termitum	2.52037	2.42547	2.41334
Candidatus Methanosuratincola subterraneus	0	0.0392422	0.0439324
Candidatus Nitrosocosmicus hydrocola	0.510902	0	0
Candidatus Nitrososphaera evergladensis	0.17263	0	0
Candidatus Nitrosotenuis cloacae	0.0238998	0.0211167	0.141131
Candidatus Pacearchaeota archaeon CG10_big_fil_rev_8_21_14_0_10_30_48	0.12977	0	0.164041
Candidatus Poseidoniales archaeon	0.124265	0	0.161904
Candidatus Thorarchaeota archaeon	0.171446	0.0811628	0.286907
Candidatus Woesearchaeota archaeon	0	0	0.125858
Candidatus Woesearchaeota archaeon CG08_land_8_20_14_0_20_43_7	0.741701	1.26601	0.464999
Candidatus Woesearchaeota archaeon RBG_13_36_6	0.0843896	0.183858	0.125251
Desulfurococcales archaeon ex4484_204	0.0696174	0.0377218	0.0711148
Euryarchaeota archaeon	0.233883	0.0483754	0.673368
Euryarchaeota archaeon RBG_13_31_8	0.0420974	0	0.153533
Halalkalicoccus sp. NIPERK01	0.0744517	0	0.130677
Halobacteriales archaeon QS_1_68_20	0.0970839	0.0248632	0.154147
Halobaculum lipolyticum	0.114975	0.105153	0.0412081
Halocatena salina	0.211636	0.449373	0.181311
Haloferax sp. Atlit-16N	0.145555	0	0.154534
Halogeometricum sp. S1BR25-6	0.0711426	0	0.00970301
Haloglomus litoreum	0.120208	0.151093	0.119078
Halomicrobium zhouii	0.00775501	0.0304534	0.182752
Halopelagius longus	0.310885	0.318551	0.617134
Halovenus rubra	0.222607	0.408199	0.250236
Methanimicrococcus blatticola	3.72465	2.72651	7.96468
Methanimicrococcus hacksteinii	5.53774	4.1156	3.80784
Methanimicrococcus hongohii	0.252622	0.981629	0.0982173
Methanimicrococcus stummii	2.22421	2.93692	2.65355
Methanobacterium alcaliphilum	0.0847894	0.0185946	0.0174623
Methanobacterium ferruginis	0.139344	0	0.159709
Methanobacterium formicicum	0.534633	0.370757	0.759512
Methanobacterium sp.	0.020028	0.0177973	0.285688
Methanobacterium sp. BRmetb2	0.10402	0	0.10528
Methanobrevibacter arboriphilus	0.185506	0.0369352	0.136924
Methanobrevibacter curvatus	0.450209	0.0800347	0.690185
Methanobrevibacter cuticularis	0.0227299	0.0373477	0.12233
Methanobrevibacter millerae	0.240642	0.260219	0.336193
Methanobrevibacter olleyae	1.47229	0.783008	1.1902
Methanobrevibacter ruminantium	0.272709	0.3151	0.447975
Methanobrevibacter sp.	0.715851	0.313678	0.484914
Methanobrevibacter sp. CfCl-M3	0.173484	0.121565	0.146129
Methanobrevibacter sp. TMH8	1.62758	0.988132	1.17627
Methanobrevibacter woesei	0.152964	0.440316	0.316695
Methanocalculus sp.	0.0196785	0	0.0861154
Methanocalculus taiwanensis	0	0	0.283042
Methanocella paludicola	0.0290255	0.0509827	0.320451
Methanocella sp.	0	0.122141	0.0397791
Methanocella sp. PtaU1.Bin125	0.0497105	0.0430807	0.119828
Methanococcoides seepicolus	0.0360857	0.0130184	0.116998
Methanococcoides sp. NM1	0.129892	0.161005	0.0864838
Methanococcus maripaludis	0.323542	0.388678	0.656515
Methanococcus vannielii	0.361412	0.868079	0.743021
Methanococcus voltae	0.285707	0.0449321	0.0402757
Methanocorpusculum labreanum	0.0433684	0.00963448	0.0301768
Methanocorpusculum sp.	0.212885	0.0336981	0
Methanocorpusculum sp. MCE	0	0	0.112608
Methanocorpusculum vombati	0.157139	0.0456486	0.245029
Methanoculleus formosensis	0.071028	0	0.23325
Methanoculleus sp.	3.4844	4.55078	1.94713
Methanofollis fontis	0.0737591	0	0.0292037
Methanofollis sp. W23	0.0825492	0.172697	0.0797773
Methanolacinia paynteri	0.0283158	0.0234547	0.0707486
Methanolacinia petrolearia	1.29349	1.34834	0.791141
Methanolapillus africanus	2.28099	3.07657	2.4416
Methanolapillus millepedarum	0.376054	0.219171	0.0920419
Methanolapillus ohkumae	0.0929339	0.289816	0.103135
Methanolinea sp. SDB	0.056502	0.0259351	0.0666163
Methanolobus chelungpuianus	0.180265	0.0553216	0.100022
Methanolobus mangrovi	2.28875	1.72628	1.69194
Methanolobus sp.	11.1343	12.5448	6.12416
Methanolobus sp. ZRKC2	0.167959	0.843348	0.199738
Methanomassiliicoccaceae archaeon DOK	0.0230901	0.0862799	0.0444286
Methanomassiliicoccales archaeon	0.0951098	0.136095	0.186328
Methanomassiliicoccales archaeon LGM-RCC1	0.0326122	0.0180701	0.391511
Methanomassiliicoccales archaeon RumEn M1	0.0754395	0.0798853	0.127964
Methanomassiliicoccales archaeon RumEn M2	0.0493429	0.0795728	0.0605613
Methanomassiliicoccus luminyensis	0.0670206	0.135139	0.0769758
Methanomethylovorans sp.	0.626095	0.54428	0.469186
Methanomicrobium sp. W14	0.101573	0	0.18262
Methanooceanicella nereidis	0	0	0.171322
Methanophagales archaeon	0.0770614	0.0688995	0.162847
Methanoplanus endosymbiosus	0.100548	0	0
Methanorbis rubei	4.4248	5.79833	3.90022
Methanoregula formicica	0.125884	0.270516	0.106863
Methanoregula sp.	0.108519	0.135858	0.331529
Methanoregula sp. PtaU1.Bin051	0.0482802	0.128329	0.0278236
Methanoregulaceae archaeon	0	0	0.131023
Methanoregulaceae archaeon PtaB.Bin056	0.0521682	0.128065	0.080096
Methanosalsum natronophilum	0.154199	0	0
Methanosarcina horonobensis	0.402803	0.99749	0.482907
Methanosarcina siciliae	0.210184	0.00421357	0.170517
Methanosarcina sp.	0.0655992	0	0.0952341
Methanosarcina sp. KYL-1	0.0746264	0.0762551	0.129917
Methanosarcina sp. MSH10X1	0.250074	0.0267507	0.0270551
Methanosarcina sp. MTP4	0.122258	0	0.0395166
Methanosarcina sp. UBA411	0.113952	0	0
Methanosarcina sp. UBA5	0.290413	0.369493	0.474841
Methanosarcina spelaei	5.13321	5.58858	7.60365
Methanosarcinales archaeon	0.749093	0.0792277	0.263649
Methanosarcinales archaeon ANME-1 ERB6	1.00497	0.758848	0.532824
Methanosarcinales archaeon Met12	4.68423	7.40491	4.37456
Methanosphaera sp.	0.037121	0.0163991	0.0667429
Methanosphaera sp. BMS	0.0599649	0.0293355	0.185208
Methanosphaera sp. rholeuAM6	0.0406556	0	0.187484
Methanosphaera sp. rholeuAM74	0	0.124446	0.0949643
Methanothrix soehngenii	0.0384728	0.0717213	0.116537
Natronobiforma cellulositropha	0.112758	0	0
Natronomonas sp.	0.0971362	0.0759252	0.125984
Nitrosarchaeum sp.	0.0313056	0	0.147149
Nitrososphaerota archaeon	0.0379597	0	0.167409
Pyrolobus fumarii	0.0294918	0.0633166	0.0123949
Salinilacihabitans rarus	0.0676964	0.021005	0.0521989
Salinirussus salinus	0.185205	0.255348	0.407096
Thermococcus chitonophagus	0.37542	0.0337172	0.150672
Thermococcus sp.	0.117572	0.161093	0.12809
Thermoplasmata archaeon	0.694773	0.4773	1.58334
Thermoplasmatales archaeon BRNA1	0.0568208	0	0.102619
Thermoprotei archaeon	0.41739	0.405286	0.377658
Thermoproteota archaeon	0.152734	0	0
Thermosphaera aggregans	0.0448567	0.142515	0.103487
Unassigned	13.1874	13.7391	14.4293
archaeon	0.171829	0	0.412385
archaeon CG10_big_fil_rev_8_21_14_0_10_43_11	0.142665	0.107652	0.0120035
archaeon HR01	0.0299418	0.00496033	0.0889123
methanogenic archaeon ISO4-H5	0.0789025	0.13387	0.108621
uncultured Methanobacterium sp.	0.271757	0.13097	0.239761
uncultured Methanobrevibacter sp.	6.92038	6.5399	5.74676
uncultured Methanocorpusculum sp.	0	0.0158042	0.0814077
uncultured archaeon	0.340599	0.194183	0.0840444
uncultured marine group II/III euryarchaeote AD1000_21_F10	0.0756031	0	0.0698455
