# Supplementary material for: Gut Microbiome Differences Across Mixed-Sex and Female-Only Social Rearing Regimes in Female Field Crickets Teleogryllus occipitalis (Orthoptera: Gryllidae)
Source: Insects. 2026 Jan 13;17(1):91. doi: 10.3390/insects17010091 (PMC12841673; doi:10.3390/insects17010091)
Supplement: Supplementary file 1 [file insects-17-00091-s001.zip › Table S7.xlsx]

## Sheet: Alpha_div_rawdata
Supplementary Table S7. Alpha diversity raw data
Sample	Number_of_unique_contigs	Chao1	Shannon	Simpson	Pielou
F(MX)_1	7157	8304.61	4.82807	0.877801	0.543956
F(MX)_2	6011	6985.97	4.9809	0.893603	0.572429
F(MX)_3	6449	7394.56	5.02059	0.892068	0.572363
F(FO)_1	5657	6063.55	5.2371	0.905777	0.6061
F(FO)_2	6959	7695.96	5.21488	0.901088	0.589399
F(FO)_3	5539	6131.91	5.08118	0.897848	0.589494
M_1	6118	6976.84	4.92331	0.884971	0.564665
M_2	7708	8128.24	5.3229	0.894679	0.594737
M_3	6783	7774.91	4.97712	0.890658	0.564161

## Sheet: Kruskal-Wallis rank sum test
Supplementary Table S7. The results in Kruskal-Wallis rank sum test of alpha diversity
	Chao1	Shannon	Simpson	Pielou
	p-value
between each three groups	0.3012	0.2521	0.06646	0.1767

## Sheet: Wilcox rank sum exact test
Supplementary Table S7. The results of the exact Wilcoxon rank-sum tests comparing females between mixed-sex and female-only rearing and comparing the sexes under mixed-sex rearing.
Group1	Group2	Chao1	Shannon	Simpson	Pielou
		p-value
F(MX)	F(FO)	0.4	0.1	0.1	0.1
M	F(MX)	1	1	1	1

## Sheet: Bray-curtis distance rawadata
Supplementary Table S7. Bray-curtis distance rawdata in each samples
Sample	PC1	PC2
F(MX)_1	0.120159	0.035878
F(MX)_2	0.0524657	-0.113855
F(MX)_3	0.0370583	0.0220599
F(FO)_1	-0.136417	-0.00764174
F(FO)_2	-0.0704184	0.0495048
F(FO)_3	-0.0658547	-0.0483466
M_1	0.0998831	0.0118893
M_2	-0.070691	0.0267058
M_3	0.0338148	0.0238058
