# Supplementary material for: Gut Microbiome Differences Across Mixed-Sex and Female-Only Social Rearing Regimes in Female Field Crickets Teleogryllus occipitalis (Orthoptera: Gryllidae)
Source: Insects. 2026 Jan 13;17(1):91. doi: 10.3390/insects17010091 (PMC12841673; doi:10.3390/insects17010091)
Supplement: Supplementary file 1 [file insects-17-00091-s001.zip › Table S8.xlsx]

## Sheet: Phylum_F(MX)_vs_F(FO)
Supplementary Table S8. Differential gut bacteria between females from mixed-sex and female-only rearings in phylum level by DESeq2
No significant difference in phylum level

## Sheet: Family_F(MX)_vs_F(FO)
Supplementary Table S8. Differential gut bacteria between females from mixed-sex and female-only rearings in family level by DESeq2
Family	baseMean	log2FoldChange	lfcSE	stat	pvalue	padj
Weeksellaceae	186032	3.09215	0.66474	4.65167	3.29261e-06	0.000355601

## Sheet: Genus_F(MX)_vs_F(FO)
Supplementary Table S8. Differential gut bacteria between females from mixed-sex and female-only rearings in genus level by DESeq2
Genus	baseMean	log2FoldChange	lfcSE	stat	pvalue	padj
Apibacter	112162	8.09806	1.0991	7.36792	1.73307e-13	3.91673e-11
Citrobacter	10984.8	5.5616	1.26324	4.40267	1.06928e-05	0.000604141
Elizabethkingia	2888.87	2.51371	0.526049	4.77848	1.76626e-06	0.000133058
Porphyromonas	54376.3	2.15851	0.357683	6.03472	1.59241e-09	1.79943e-07
Lachnotalea	101577	1.84199	0.575493	3.20072	0.00137085	0.0344237
Catenibacillus	21562.7	1.72956	0.414312	4.17454	2.98593e-05	0.00134964
Paludibacter	589001	-1.01585	0.294985	-3.44375	0.000573716	0.0195121
Microvirga	273557	-1.12478	0.331476	-3.39325	0.000690693	0.0195121
Cellulomonas	8003.64	-2.88096	0.841727	-3.42268	0.000620064	0.0195121

## Sheet: Species_F(MX)_vs_F(FO)
Supplementary Table S8. Differential gut bacteria between females from mixed-sex and female-only rearings in species level by DESeq2
Species	baseMean	log2FoldChange	lfcSE	stat	pvalue	padj
Lactococcus petauri	5057.22	10.1563	1.63609	6.20767	5.37775e-10	1.73163e-07
Pedobacter gandavensis	617.6	5.97449	1.19005	5.02039	5.15678e-07	5.53495e-05
Alistipes sp. An66	11500	3.92722	1.31272	2.99166	0.00277466	0.0321012
Chryseobacterium camelliae	15274.1	3.86118	1.25206	3.08386	0.00204335	0.027415
Entomomonas sp. E2T0	115013	3.35275	1.01078	3.31699	0.000909916	0.0209281
Butyricimonas sp. An62	3274.25	3.31472	1.12596	2.9439	0.00324103	0.0350016
Bacteroides congonensis	3469.38	3.19042	1.11167	2.86993	0.00410566	0.0388831
Bacteroidales bacterium	25907.2	3.14851	1.12381	2.80164	0.00508438	0.0419787
Bacteroides heparinolyticus	24777.8	2.91796	0.918996	3.17516	0.00149755	0.0241106
Phocaeicola coprocola	1000.21	2.90635	0.890193	3.26486	0.00109519	0.0220407
Dysgonomonas sp. 511	110590	2.85929	0.810561	3.52754	0.00041944	0.013506
Bacteroides luti	39980.7	2.79112	0.897079	3.11134	0.00186237	0.0260732
Bacteroides thetaiotaomicron	116612	2.71197	0.662109	4.09595	4.20436e-05	0.00247445
Bacteroides sp. D20	11461	2.69465	0.66134	4.07453	4.61077e-05	0.00247445
Macellibacteroides fermentans	6333.53	2.65715	0.933175	2.84743	0.00440744	0.0405485
Bacteroides sp. UBA939	40277.1	2.49768	0.736213	3.3926	0.000692314	0.0171481
Parabacteroides sp. AD58	103843	2.42296	0.680122	3.56254	0.000367285	0.0131406
uncultured Draconibacterium sp.	18019	2.41839	0.838243	2.88507	0.00391324	0.0381838
Porphyromonadaceae bacterium COT-184 OH4590	9140.91	2.33635	0.747495	3.12557	0.00177459	0.0259736
Parabacteroides merdae	36063.3	2.23711	0.617818	3.62098	0.000293487	0.0118129
Bacteroides sp.	331815	1.9644	0.657031	2.98982	0.00279141	0.0321012
Clostridium sp. MCC353	22568.6	1.95676	0.607663	3.22015	0.00128125	0.022408
Bacteroidia bacterium 43-41	12434.2	1.94489	0.708161	2.74639	0.0060255	0.0485052
uncultured Bacteroides sp.	479015	1.92945	0.666501	2.89489	0.00379286	0.0381656
Bacteroides sp. 214	210368	1.89744	0.675582	2.80861	0.00497565	0.0419787
Lachnotalea sp. AF33-28	91367.5	1.79402	0.632223	2.83763	0.00454492	0.0406517
Parabacteroides gordonii	243902	1.76376	0.546282	3.22867	0.00124367	0.022408
Parabacteroides sp. AF48-14	180195	1.73576	0.590368	2.94012	0.00328082	0.0350016
Parabacteroides johnsonii	125558	1.69807	0.495718	3.42548	0.000613705	0.0164677
Dysgonomonas capnocytophagoides	5223.81	1.60592	0.500112	3.21111	0.00132221	0.022408
Catenibacillus scindens	20984.4	1.5535	0.424059	3.66342	0.000248874	0.0114482
Bacteroides sedimenti	119280	1.52861	0.543783	2.81107	0.00493771	0.0419787
Parabacteroides faecis	56080.9	1.20348	0.410488	2.93183	0.00336972	0.0350016
Parabacteroides sp. ZJ-118	94492.3	-1.19259	0.362671	-3.28835	0.00100777	0.0216335
Alistipes ihumii	71545.8	-1.21354	0.399797	-3.03538	0.00240233	0.0306668
Microvirga sp. W0021	278657	-1.2997	0.374256	-3.47277	0.000515119	0.0150789
Paludibacter sp. 221	468134	-1.43034	0.326922	-4.37516	1.21344e-05	0.000976819
Parabacteroides timonensis	156815	-2.06949	0.387761	-5.33703	9.44793e-08	1.52112e-05
Cellulomonas denverensis	1627.98	-3.29801	1.08981	-3.02623	0.0024762	0.0306668

## Sheet: Phylum_M_vs_F(MX)
Supplementary Table S8. Differential gut bacteria between males and females from mixed-sex rearings in phylum level by DESeq2
No significant difference in phylum level

## Sheet: Family_M_vs_F(MX)
Supplementary Table S8. Differential gut bacteria between males and females from mixed-sex rearings in family level by DESeq2
No significant difference in family level

## Sheet: Genus_M_vs_F(MX)
Supplementary Table S8. Differential gut bacteria between males and females from mixed-sex rearings in genus level by DESeq2
Genus	baseMean	log2FoldChange	lfcSE	stat	pvalue	padj
Gemmiger	59203.2	1.96514	0.457923	4.29143	1.77527e-05	0.00271616
Fournierella	33836.8	1.74924	0.554949	3.15208	0.00162111	0.0453721
Pygmaiobacter	33401.5	1.68648	0.546284	3.08718	0.00202067	0.0453721
Faecalibacterium	34187.1	1.24005	0.384492	3.22517	0.00125898	0.0453721
Ruthenibacterium	84490.5	1.2049	0.391309	3.07916	0.00207585	0.0453721
Catenibacillus	21562.7	-1.41973	0.414277	-3.42701	0.000610273	0.0453721
Frisingicoccus	20320.4	-1.55121	0.515216	-3.01079	0.0026057	0.049834

## Sheet: Species_M_vs_F(MX)
Supplementary Table S8. Differential gut bacteria between males and females from mixed-sex rearings in species level by DESeq2
No significant difference in species level

## Sheet: Phylum_M_vs_F(FO)
Supplementary Table S8. Differential gut bacteria between males and females from female-only rearings in phylum level by DESeq2
No significant difference in phylum level

## Sheet: Family_M_vs_F(FO)
Supplementary Table S8. Differential gut bacteria between males and females from female-only rearings in family level by DESeq2
No significant difference in family level

[truncated: 2 more sheets: Genus_M_vs_F(FO), Species_M_vs_F(FO)]
