# Supplementary material for: Gut Microbiome Differences Across Mixed-Sex and Female-Only Social Rearing Regimes in Female Field Crickets Teleogryllus occipitalis (Orthoptera: Gryllidae)
Source: Insects. 2026 Jan 13;17(1):91. doi: 10.3390/insects17010091 (PMC12841673; doi:10.3390/insects17010091)
Supplement: Supplementary file 1 [file insects-17-00091-s001.zip › Table S9.xlsx]

## Sheet: KO_F(MX)_vs_F(FO)
Supplementary Table S9. Differential KOs between females from mixed-sex and female-only rearing by DESeq2
KEGG_ko	enzyme_name	baseMean	log2FoldChange	lfcSE	stat	pvalue	padj
K11942	isobutyryl-CoA mutase [EC:5.4.99.13]	114.428	10.0149	1.84814	5.41887	5.99771e-08	0.000328674
K15862	cytochrome c oxidase cbb3-type subunit I/II [EC:7.1.1.9]	83.7441	9.43061	1.93513	4.87338	1.09704e-06	0.00200392
K13421	uridine monophosphate synthetase [EC:2.4.2.10 4.1.1.23]	52.3397	8.8061	1.95939	4.49431	6.97967e-06	0.00637477
K03918	L-lysine 6-transaminase [EC:2.6.1.36]	53.1027	8.7329	1.98934	4.38984	1.13433e-05	0.00659405
K10106	vitamin K-dependent gamma-carboxylase [EC:4.1.1.90]	47.9401	8.66949	1.99207	4.352	1.34902e-05	0.00672057
K22136	bacillithiol synthase	44.7573	8.64852	1.95777	4.41753	9.98354e-06	0.00659405
K00038	3alpha(or 20beta)-hydroxysteroid dehydrogenase [EC:1.1.1.53]	35.2332	8.19194	1.96433	4.17035	3.04138e-05	0.0104167
K13236	2,4-dienoyl-CoA reductase [(3E)-enoyl-CoA-producing], mitochondrial [EC:1.3.1.124]	29.8552	7.93788	2.03546	3.8998	9.62727e-05	0.0199833
K09166	K09166_uncharacterized protein	24.4704	7.66383	2.09016	3.66663	0.000245771	0.0354428
K10122	fructooligosaccharide transport system permease protein	98.7397	3.50242	0.833345	4.20285	2.63574e-05	0.010317
K10120	fructooligosaccharide transport system substrate-binding protein	156.699	3.20241	0.825899	3.87748	0.000105543	0.0201512
K02626	arginine decarboxylase [EC:4.1.1.19]	400.102	2.56639	0.579133	4.43144	9.36044e-06	0.00659405
K11184	catabolite repression HPr-like protein	72.4496	2.50661	0.70406	3.56021	0.000370554	0.047859
K15530	rhamnogalacturonan acetylesterase [EC:3.1.1.86]	1386.03	2.19112	0.604354	3.62556	0.000288333	0.0405145
K23448	MFS transporter, DHA1 family, staphyloferrin A biosynthesis exporter	1311.39	2.12591	0.548626	3.87497	0.00010664	0.0201512
K25227	linear primary-alkylsulfatase [EC:3.1.6.21]	1682.09	1.85092	0.516513	3.58348	0.000339046	0.0464492
K01771	1-phosphatidylinositol phosphodiesterase [EC:4.6.1.13]	475.593	1.79565	0.477972	3.7568	0.000172097	0.0269455
K21055	3-deoxy-D-glycero-D-galacto-nononate 9-phosphatase [EC:3.1.3.103]	187.645	1.77528	0.454639	3.90482	9.4297e-05	0.0199833
K11939	inner membrane transporter RhtA	905.621	1.76072	0.432308	4.07285	4.64414e-05	0.0141388
K22213	6-methylsalicylate decarboxylase [EC:4.1.1.52]	778.437	1.70686	0.426231	4.00454	6.21382e-05	0.0170259
K17838	beta-lactamase class D [EC:3.5.2.6]	1511.66	1.58311	0.448113	3.53284	0.000411126	0.0481447
K01661	naphthoate synthase [EC:4.1.3.36]	2045.63	1.44556	0.330263	4.37699	1.20329e-05	0.00659405
K19048	toxic protein SymE	3115.89	1.42911	0.347884	4.10801	3.99082e-05	0.0128645
K08224	MFS transporter, YNFM family, putative membrane transport protein	2824.21	1.27758	0.241624	5.28747	1.2402e-07	0.000339815
K01054	acylglycerol lipase [EC:3.1.1.23]	425.116	1.25502	0.316925	3.96	7.49503e-05	0.019084
K11904	type VI secretion system secreted protein VgrG	17176.9	1.23369	0.257507	4.79089	1.66044e-06	0.0022748
K20525	oligo-alginate lyase [EC:4.2.2.26]	5614.06	1.19442	0.337417	3.53991	0.000400268	0.0481447
K01186	sialidase-1 [EC:3.2.1.18]	3091.96	1.03366	0.278213	3.71536	0.000202912	0.0300529
K10018	octopine/nopaline transport system substrate-binding protein	265.412	-1.30435	0.369327	-3.53169	0.00041292	0.0481447
K16435	dTDP-4-dehydro-6-deoxy-alpha-D-glucopyranose 2,3-dehydratase [EC:4.2.1.159]	201.535	-1.468	0.413415	-3.55092	0.000383888	0.047859
K02274	cytochrome c oxidase subunit I [EC:7.1.1.9]	147.773	-1.48215	0.375789	-3.94411	8.0097e-05	0.019084
K16267	zinc and cadmium transporter	176.352	-1.4956	0.350377	-4.26853	1.96763e-05	0.00898552
K02591	nitrogenase molybdenum-iron protein beta chain [EC:1.18.6.1]	210.656	-1.51436	0.38886	-3.89436	9.84581e-05	0.0199833
K09726	K09726_uncharacterized protein	146.052	-1.5907	0.412132	-3.85969	0.000113533	0.0207387
K21814	serine/threonine-protein phosphatase CPPED1 [EC:3.1.3.16]	429.118	-1.61132	0.408181	-3.94757	7.89489e-05	0.019084
K01155	type II restriction enzyme [EC:3.1.21.4]	111.808	-1.65328	0.439813	-3.75904	0.000170565	0.0269455
K18924	paired small multidrug resistance pump	217.451	-1.67575	0.447264	-3.74667	0.000179196	0.0272777
K22955	acyl homoserine lactone synthase [EC:2.3.1.184]	66.4092	-1.67746	0.472437	-3.55066	0.00038427	0.047859
K01318	glutamyl endopeptidase [EC:3.4.21.19]	338.289	-1.7318	0.377793	-4.58399	4.56181e-06	0.00499974
K17105	geranylgeranylglycerol-phosphate geranylgeranyltransferase [EC:2.5.1.42]	148.028	-1.85105	0.486458	-3.80517	0.00014171	0.0235324
K02080	putative deaminase/isomerase [EC:3.5.99.-]	199.747	-2.10373	0.503838	-4.1754	2.97457e-05	0.0104167
K00918	ADP-dependent phosphofructokinase/glucokinase [EC:2.7.1.146 2.7.1.147]	55.8352	-2.1866	0.557024	-3.92551	8.65467e-05	0.0197615
K07680	two-component system, NarL family, sensor histidine kinase ComP [EC:2.7.13.3]	64.1519	-2.25278	0.586366	-3.84193	0.000122069	0.0215786

## Sheet: KO_M_vs_F(MX)
Supplementary Table S9. Differential KOs between male and females from mixed-sex rearing by DESeq2
No significant difference in KOs

## Sheet: KO_M_vs_F(FO)
Supplementary Table S9. Differential KOs between male and females from female-only rearing by DESeq2
KEGG_ko	enzyme_name	baseMean	log2FoldChange	lfcSE	stat	pvalue	padj
K11942	isobutyryl-CoA mutase [EC:5.4.99.13]	114.428	8.82887	1.84927	4.77424	1.80387e-06	0.00494259
K15862	cytochrome c oxidase cbb3-type subunit I/II [EC:7.1.1.9]	83.7441	8.64318	1.93613	4.46416	8.03848e-06	0.0146836
K13954	alcohol dehydrogenase [EC:1.1.1.1]	233.243	2.12176	0.406178	5.22371	1.75369e-07	0.000961023

## Sheet: COG_F(MX)_vs_F(FO)
Supplementary Table S9. Differential COGs between females from mixed-sex and female-only rearing by DESeq2
COG_ID	COG_name	baseMean	log2FoldChange	lfcSE	stat	pvalue	padj
COG4389	Site-specific recombinase	70.7347	9.16618	2.01444	4.55023	5.35862e-06	0.0018005
COG4102	Uncharacterized conserved protein, DUF1501 family	53.1482	8.77989	2.10618	4.16862	3.06446e-05	0.00561632
COG4365	Putative cysteine ligase BshC/YllA (bacillithiol biosynthesis)	44.1449	8.63112	2.09812	4.11374	3.89292e-05	0.00682445
COG3361	Uncharacterized conserved protein YqjF, DUF2071 family	23.9629	7.6442	2.23302	3.42326	0.000618742	0.0422842
COG4849	Predicted nucleotidyltransferase	24.6177	6.8706	2.0114	3.41583	0.000635871	0.0427306
COG5267	Uncharacterized conserved protein, DUF1800 family	50.7074	6.71934	1.95759	3.43245	0.000598155	0.0422842
COG1945	Pyruvoyl-dependent arginine decarboxylase	397.725	2.57361	0.589486	4.36585	1.26629e-05	0.00300333
COG3227	Zn-dependent metalloprotease (Neutral protease B)	1173.37	2.47725	0.527224	4.69867	2.61863e-06	0.00105583
COG5433	Predicted transposase YbfD/YdcC associated with H repeats	12101.5	2.43672	0.451398	5.39816	6.73287e-08	5.42938e-05
COG5361	Uncharacterized conserved protein	4600.88	2.3323	0.442118	5.27528	1.32551e-07	8.90739e-05
COG4139	ABC-type cobalamin transport system, permease component BtuC	783.097	1.87445	0.534376	3.50774	0.000451934	0.0359757
COG3147	Cell division protein DedD (periplasmic protein involved in septation)	9238.79	1.75629	0.317842	5.52567	3.28223e-08	4.41132e-05
COG3600	Antitoxin SocA of the SocAB toxin-antotoxin system, DUF4065 domain	772.882	1.56895	0.3394	4.62272	3.78747e-06	0.00138828
COG3344	Retron-type reverse transcriptase	41328.9	1.47864	0.369045	4.00667	6.15796e-05	0.00934903
COG0447	1,4-Dihydroxy-2-naphthoyl-CoA synthase	2040.29	1.42855	0.289963	4.92665	8.36513e-07	0.000399888
COG3501	Type VI secretion system spike component VgrG,	16178.5	1.24368	0.156886	7.9273	2.23958e-15	9.02998e-12
COG3520	Type VI secretion system baseplate component TssG	2164.19	1.09608	0.275188	3.98301	6.80468e-05	0.00946085
COG6086	Type IX system secreted protein, contains C-terminal sorting domain type C	14064.6	1.08221	0.287842	3.75972	0.000170104	0.0190517
COG5608	Dessication stress tolerance protein, LEA/WHy domain	3371.95	1.04326	0.29123	3.58226	0.000340634	0.0292221
COG0425	Sulfur carrier protein TusA (tRNA thiolation, molybdenum cofactor biosynthesis)	11857.8	1.02395	0.276715	3.70037	0.000215288	0.0222575
COG3779	Uncharacterized conserved protein YegJ, DUF2314 family	1118.28	1.00898	0.193144	5.224	1.75099e-07	0.000100857
COG5563	Uncharacterized conserved protein CPn0794, contains PKD-like HAF repeats	1117.71	-1.07055	0.269757	-3.96858	7.23032e-05	0.00971755
COG4103	Tellurite/oxyanion resistance protein, TerB superfamily	563.572	-1.10828	0.316118	-3.50591	0.00045505	0.0359757
COG1231	Monoamine oxidase	180.388	-1.11026	0.276843	-4.01043	6.06077e-05	0.00934903
COG3346	Cytochrome oxidase assembly protein ShyY1	69.4623	-1.44275	0.39749	-3.62965	0.000283804	0.0286074
COG4671	Glycosyl transferase family 28 C-terminal domain	467.939	-1.55483	0.264834	-5.87096	4.33291e-09	8.73516e-06
COG1817	Predicted glycosyltransferase DUF354 family	145.939	-1.59871	0.400263	-3.99416	6.49238e-05	0.00934903
COG2403	Zn/Ni/Co-binding GTPase YjiA, predicted metallochaperone, CobW/Nha3/YciC family	246.444	-1.6129	0.36686	-4.3965	1.10009e-05	0.00295704
COG1646	Glycerol-1-phosphate heptaprenyltransferase	141.366	-1.73681	0.392465	-4.42537	9.62759e-06	0.00277275
COG5429	Uncharacterized conserved protein, DUF1223 domain	119.093	-1.91493	0.506063	-3.78397	0.000154346	0.0183036
COG4924	Nuclease subunit JetD of Wadjet anti-plasmid defense system, contains DUF3322 and JetD_C (DUF2220) domains	303.492	-2.06268	0.464261	-4.44293	8.87427e-06	0.00275239
COG5421	Transposase	563.431	-2.65221	0.675401	-3.92687	8.60588e-05	0.0108434

## Sheet: COG_M_vs_F(MX)
Supplementary Table S9. Differential COGs between male and females from mixed-sex rearing by DESeq2
COG_ID	COG_name	baseMean	log2FoldChange	lfcSE	stat	pvalue	padj
COG4640	Uncharacterized protein YvbJ, contains N-terminal Zn ribbon domain	218.204	2.03508	0.46436	4.38255	1.173e-05	0.0472953

## Sheet: COG_M_vs_F(FO)
Supplementary Table S9. Differential COGs between male and females from female-only rearing by DESeq2
COG_ID	COG_name	baseMean	log2FoldChange	lfcSE	stat	pvalue	padj
COG4389	Site-specific recombinase	70.7347	8.37452	2.01554	4.15497	3.25324e-05	0.0327927
COG5433	Predicted transposase YbfD/YdcC associated with H repeats	12101.5	2.17381	0.451413	4.81556	1.46787e-06	0.00591845
COG3227	Zn-dependent metalloprotease (Neutral protease B)	1173.37	2.12732	0.527377	4.03377	5.4888e-05	0.0442617
